# Supplementary material for: Linking peripheral CD8+ single‐cell transcriptomic characteristics of mood disorders underlying with the pathological mechanism
Source: Clin Transl Med. 2021 Jul 19;11(7):e489. doi: 10.1002/ctm2.489 (PMC8288008; doi:10.1002/ctm2.489)
Supplement: Supplementary file 1 — Supporting Information [file CTM2-11-e489-s010.xlsx]

## Sheet: markers
Supplementary Table 1: Marker genes in various type of T cells
	p_val	avg_logFC	pct.1	pct.2	p_val_adj	cluster	gene	celltype
CCR7	0	1.47183	0.88	0.107	0	1	CCR7	Naïve T
LEF1	0	1.08721	0.796	0.131	0	1	LEF1
SELL	0	1.01426	0.88	0.234	0	1	SELL
LINC02446	0	0.968402	0.695	0.204	0	1	LINC02446
ACTN1	0	0.945276	0.62	0.054	0	1	ACTN1
LDHB	0	0.898366	0.978	0.628	0	1	LDHB
AIF1	0	0.880807	0.584	0.065	0	1	AIF1
MAL	0	0.843395	0.548	0.056	0	1	MAL
TCF7	0	0.835225	0.838	0.295	0	1	TCF7
S100B	0	0.80966	0.27	0.037	0	1	S100B
LRRN3	0	0.787256	0.421	0.022	0	1	LRRN3
PIK3IP1	0	0.782828	0.81	0.305	0	1	PIK3IP1
NOSIP	0	0.755878	0.87	0.403	0	1	NOSIP
EEF1G	0	0.750562	0.989	0.772	0	1	EEF1G
NELL2	0	0.748904	0.569	0.103	0	1	NELL2
EEF1B2	0	0.739847	0.998	0.905	0	1	EEF1B2
RPS5	0	0.73392	0.999	0.936	0	1	RPS5
LDLRAP1	0	0.718096	0.659	0.179	0	1	LDLRAP1
RGS10	0	0.710491	0.835	0.34	0	1	RGS10
RPS3A	0	0.703077	1	0.973	0	1	RPS3A
RPS13	0	0.686354	1	0.976	0	1	RPS13
TRABD2A	0	0.684937	0.509	0.077	0	1	TRABD2A
EIF3E	0	0.683779	0.912	0.529	0	1	EIF3E
MYC	0	0.657277	0.533	0.14	0	1	MYC
OXNAD1	0	0.646648	0.618	0.17	0	1	OXNAD1
PABPC1	0	0.632007	0.993	0.867	0	1	PABPC1
NPM1	0	0.630005	0.989	0.808	0	1	NPM1
RPL9	0	0.619414	0.999	0.951	0	1	RPL9
RCAN3	0	0.609242	0.514	0.112	0	1	RCAN3
RPL22	0	0.602103	0.999	0.954	0	1	RPL22
SARAF	0	0.595381	0.988	0.801	0	1	SARAF
RPL5	0	0.594058	0.999	0.951	0	1	RPL5
RPL4	0	0.589433	0.996	0.902	0	1	RPL4
RPL10A	0	0.578769	0.999	0.946	0	1	RPL10A
RPS6	0	0.570001	1	0.986	0	1	RPS6
CD27	0	0.569071	0.761	0.284	0	1	CD27
RPL7	0	0.565909	0.994	0.879	0	1	RPL7
RPS10	0	0.552635	0.795	0.599	0	1	RPS10
RPS8	0	0.552621	1	0.993	0	1	RPS8
FOXP1	0	0.552557	0.727	0.315	0	1	FOXP1
RPS12	0	0.549605	1	0.992	0	1	RPS12
NDFIP1	0	0.54853	0.767	0.37	0	1	NDFIP1
RPS9	0	0.532359	0.999	0.952	0	1	RPS9
RPSA	0	0.523439	0.998	0.931	0	1	RPSA
RPLP1	0	0.518547	1	0.991	0	1	RPLP1
RPL21	0	0.517162	1	0.95	0	1	RPL21
LEPROTL1	0	0.517043	0.773	0.371	0	1	LEPROTL1
ABLIM1	0	0.50536	0.545	0.172	0	1	ABLIM1
RPL18	0	0.504774	1	0.978	0	1	RPL18
NT5E	0	0.504045	0.323	0.034	0	1	NT5E
RPS4Y1	0	0.503581	0.624	0.482	0	1	RPS4Y1
CD55	0	0.501079	0.516	0.163	0	1	CD55
RPS23	0	0.496702	1	0.988	0	1	RPS23
EEF1A1	0	0.492854	1	0.998	0	1	EEF1A1
EIF3L	0	0.489721	0.867	0.531	0	1	EIF3L
SNHG8	0	0.481029	0.792	0.412	0	1	SNHG8
SATB1	0	0.480086	0.521	0.169	0	1	SATB1
RPL13	0	0.474299	1	0.995	0	1	RPL13
NUCB2	0	0.472661	0.669	0.289	0	1	NUCB2
RPS28	0	0.471818	1	0.989	0	1	RPS28
RPL35A	0	0.469903	1	0.979	0	1	RPL35A
EEF2	0	0.469852	0.992	0.872	0	1	EEF2
ARMH1	0	0.467578	0.31	0.043	0	1	ARMH1
SPINT2	0	0.467469	0.321	0.037	0	1	SPINT2
RPL32	0	0.464192	1	0.994	0	1	RPL32
RPL11	0	0.462828	1	0.991	0	1	RPL11
RACK1	0	0.461269	0.999	0.952	0	1	RACK1
RPLP0	0	0.460205	0.999	0.954	0	1	RPLP0
PCED1B	0	0.458737	0.526	0.209	0	1	PCED1B
RPS16	0	0.4503	0.999	0.972	0	1	RPS16
CD248	0	0.446697	0.253	0.016	0	1	CD248
LTB	0	0.444556	0.94	0.492	0	1	LTB
RPL12	0	0.443818	1	0.986	0	1	RPL12
RPS14	0	0.44192	1	0.986	0	1	RPS14
SH3YL1	0	0.438572	0.333	0.077	0	1	SH3YL1
ST13	0	0.437968	0.769	0.428	0	1	ST13
CAMK4	0	0.435689	0.559	0.206	0	1	CAMK4
RPS18	0	0.435358	1	0.991	0	1	RPS18
RPL3	0	0.435298	0.999	0.973	0	1	RPL3
RPL17	0	0.432934	0.997	0.921	0	1	RPL17
TPT1	0	0.431872	1	0.991	0	1	TPT1
RPS4X	0	0.428922	1	0.981	0	1	RPS4X
EIF3H	0	0.428602	0.88	0.567	0	1	EIF3H
TMEM123	0	0.428209	0.633	0.287	0	1	TMEM123
RPL30	0	0.424601	1	0.991	0	1	RPL30
RPS21	0	0.42359	1	0.985	0	1	RPS21
RPL34	0	0.422376	1	0.993	0	1	RPL34
RPL18A	0	0.4169	1	0.985	0	1	RPL18A
EIF2S3	0	0.413035	0.668	0.337	0	1	EIF2S3
RSL1D1	0	0.410466	0.671	0.331	0	1	RSL1D1
RPL8	0	0.407803	0.999	0.969	0	1	RPL8
FBL	0	0.403817	0.702	0.376	0	1	FBL
RPL19	0	0.401218	1	0.992	0	1	RPL19
RPL15	0	0.400595	0.999	0.96	0	1	RPL15
RPS25	0	0.392963	1	0.985	0	1	RPS25
CD8B	0	0.392554	0.97	0.707	0	1	CD8B
ALKBH7	0	0.391352	0.538	0.237	0	1	ALKBH7
BACH2	0	0.388917	0.27	0.038	0	1	BACH2
BEX3	0	0.387862	0.251	0.027	0	1	BEX3
RPS26	0	0.387429	0.958	0.892	0	1	RPS26
RGCC	0	0.387163	0.428	0.136	0	1	RGCC
CARS	0	0.383505	0.378	0.115	0	1	CARS
RPS27A	0	0.379622	1	0.985	0	1	RPS27A
C6orf48	0	0.377374	0.422	0.161	0	1	C6orf48
FLT3LG	0	0.370403	0.672	0.351	0	1	FLT3LG
RPL10	0	0.365836	1	0.995	0	1	RPL10
TESPA1	0	0.363365	0.364	0.11	0	1	TESPA1
SMDT1	0	0.362537	0.766	0.452	0	1	SMDT1
SUSD3	0	0.361796	0.315	0.075	0	1	SUSD3
PDE3B	0	0.361424	0.441	0.157	0	1	PDE3B
RPL29	0	0.355423	1	0.988	0	1	RPL29
RPS2	0	0.355239	0.996	0.944	0	1	RPS2
SERINC5	0	0.353186	0.323	0.074	0	1	SERINC5
IMPDH2	0	0.352636	0.429	0.165	0	1	IMPDH2
RPL37	0	0.3519	1	0.993	0	1	RPL37
RPS3	0	0.350808	1	0.983	0	1	RPS3
RPL24	0	0.348767	0.999	0.958	0	1	RPL24
PIM2	0	0.341039	0.522	0.256	0	1	PIM2
RPS15A	0	0.339403	1	0.991	0	1	RPS15A
LINC01550	0	0.337184	0.328	0.093	0	1	LINC01550
RPS29	0	0.333686	0.999	0.978	0	1	RPS29
RPL39	0	0.333572	1	0.992	0	1	RPL39
DGKA	0	0.332847	0.45	0.175	0	1	DGKA
HSPD1	0	0.330664	0.5	0.233	0	1	HSPD1
RPL27	0	0.329595	0.992	0.928	0	1	RPL27
PPA1	0	0.328868	0.501	0.228	0	1	PPA1
RPLP2	0	0.327698	1	0.989	0	1	RPLP2
ANP32B	0	0.326878	0.809	0.521	0	1	ANP32B
NACA	0	0.326159	0.999	0.971	0	1	NACA
UXT	0	0.325623	0.803	0.514	0	1	UXT
RPL14	0	0.325237	1	0.984	0	1	RPL14
BTF3	0	0.323314	0.987	0.874	0	1	BTF3
COX4I1	0	0.323311	0.981	0.854	0	1	COX4I1
AC243960.1	0	0.322441	0.537	0.256	0	1	AC243960.1
RPL36	0	0.321716	1	0.984	0	1	RPL36
MAML2	0	0.315731	0.317	0.097	0	1	MAML2
RPL23	0	0.314626	0.949	0.766	0	1	RPL23
FCMR	0	0.314485	0.729	0.451	0	1	FCMR
HSPB1	0	0.30739	0.644	0.341	0	1	HSPB1
RPL37A	0	0.300506	0.999	0.977	0	1	RPL37A
TGFBR2	0	0.299654	0.444	0.195	0	1	TGFBR2
ATP6V0E2	0	0.295503	0.415	0.175	0	1	ATP6V0E2
SELENOH	0	0.295371	0.723	0.437	0	1	SELENOH
IL6ST	0	0.294873	0.297	0.086	0	1	IL6ST
HNRNPA1	0	0.292253	0.986	0.884	0	1	HNRNPA1
RPL13A	0	0.291815	0.998	0.963	0	1	RPL13A
RPL41	0	0.290567	0.999	0.974	0	1	RPL41
TMEM204	0	0.290132	0.342	0.129	0	1	TMEM204
RPL38	0	0.289785	0.997	0.962	0	1	RPL38
RPL7A	0	0.283615	1	0.98	0	1	RPL7A
UBA52	0	0.282706	0.996	0.94	0	1	UBA52
SIRPG	0	0.282443	0.32	0.112	0	1	SIRPG
TMIGD2	0	0.277487	0.278	0.075	0	1	TMIGD2
RPS17	0	0.274651	0.872	0.63	0	1	RPS17
EIF4B	0	0.272433	0.782	0.529	0	1	EIF4B
GYPC	0	0.270313	0.791	0.53	0	1	GYPC
RPL28	0	0.269689	1	0.994	0	1	RPL28
HSP90AB1	0	0.269281	0.924	0.694	0	1	HSP90AB1
THEM4	0	0.268565	0.382	0.155	0	1	THEM4
RPS24	0	0.268392	1	0.989	0	1	RPS24
NOP53	0	0.267561	0.941	0.757	0	1	NOP53
APEX1	0	0.266713	0.515	0.263	0	1	APEX1
PRDX6	0	0.264054	0.591	0.338	0	1	PRDX6
CHMP7	0	0.263406	0.28	0.096	0	1	CHMP7
A1BG	0	0.263282	0.299	0.102	0	1	A1BG
RPS15	0	0.262873	1	0.99	0	1	RPS15
TXK	0	0.261265	0.281	0.09	0	1	TXK
ZFAS1	0	0.260565	0.85	0.583	0	1	ZFAS1
RPL31	0	0.258414	0.994	0.938	0	1	RPL31
C1QBP	0	0.255973	0.563	0.311	0	1	C1QBP
APBB1	0	0.254492	0.282	0.097	0	1	APBB1
TMEM14C	0	0.251474	0.28	0.097	0	1	TMEM14C
EIF3F	0	0.251125	0.892	0.665	0	1	EIF3F
FGFBP2	0	1.46578	0.936	0.216	0	2	FGFBP2	Effector T
GZMH	0	1.34574	0.989	0.319	0	2	GZMH
GZMB	0	1.27892	0.902	0.218	0	2	GZMB
NKG7	0	1.03661	1	0.649	0	2	NKG7
ZNF683	0	1.00129	0.475	0.09	0	2	ZNF683
LGALS1	0	0.956336	0.745	0.277	0	2	LGALS1
ADGRG1	0	0.954523	0.665	0.148	0	2	ADGRG1
CX3CR1	0	0.921184	0.658	0.152	0	2	CX3CR1
FCGR3A	0	0.902432	0.687	0.175	0	2	FCGR3A
PRSS23	0	0.88578	0.573	0.104	0	2	PRSS23
GNLY	0	0.861474	0.838	0.282	0	2	GNLY
PRF1	0	0.850585	0.95	0.495	0	2	PRF1
ITGB1	0	0.827056	0.691	0.256	0	2	ITGB1
TRGV2	0	0.809274	0.357	0.125	0	2	TRGV2
SPON2	0	0.779902	0.589	0.156	0	2	SPON2
KLRD1	0	0.770122	0.845	0.32	0	2	KLRD1
CST7	0	0.755603	0.989	0.572	0	2	CST7
PLEK	0	0.735416	0.797	0.344	0	2	PLEK
S100A4	0	0.714503	0.995	0.825	0	2	S100A4
HLA-DRB1	0	0.660772	0.695	0.284	0	2	HLA-DRB1
LAIR2	0	0.653194	0.362	0.083	0	2	LAIR2
FCRL6	0	0.651744	0.603	0.198	0	2	FCRL6
ZEB2	0	0.643358	0.573	0.175	0	2	ZEB2
CD99	0	0.63871	0.963	0.688	0	2	CD99
SH3BGRL3	0	0.623277	0.999	0.95	0	2	SH3BGRL3
HLA-DPB1	0	0.621398	0.791	0.42	0	2	HLA-DPB1
GZMA	0	0.610869	0.948	0.536	0	2	GZMA
IFNG	0	0.609659	0.303	0.1	0	2	IFNG
LITAF	0	0.594628	0.917	0.664	0	2	LITAF
ASCL2	0	0.591445	0.316	0.055	0	2	ASCL2
CCL4	0	0.586955	0.638	0.274	0	2	CCL4
C12orf75	0	0.586	0.703	0.346	0	2	C12orf75
EFHD2	0	0.584919	0.596	0.226	0	2	EFHD2
TTC38	0	0.583149	0.429	0.122	0	2	TTC38
CD52	0	0.563492	0.995	0.932	0	2	CD52
ANXA1	0	0.562165	0.889	0.535	0	2	ANXA1
RAP1B	0	0.561678	0.848	0.6	0	2	RAP1B
CTSC	0	0.557516	0.753	0.429	0	2	CTSC
SLC9A3R1	0	0.554583	0.869	0.587	0	2	SLC9A3R1
FLNA	0	0.554391	0.848	0.558	0	2	FLNA
ITGB2	0	0.553197	0.942	0.713	0	2	ITGB2
HLA-DRB5	0	0.551334	0.437	0.16	0	2	HLA-DRB5
S1PR5	0	0.551202	0.559	0.212	0	2	S1PR5
CD8A	0	0.538791	0.986	0.884	0	2	CD8A
CLIC1	0	0.536671	0.904	0.607	0	2	CLIC1
APOBEC3G	0	0.534732	0.591	0.29	0	2	APOBEC3G
HLA-DPA1	0	0.530791	0.72	0.362	0	2	HLA-DPA1
TNFRSF1B	0	0.527729	0.493	0.201	0	2	TNFRSF1B
CD3G	0	0.526334	0.882	0.647	0	2	CD3G
ARPC2	0	0.524403	0.935	0.762	0	2	ARPC2
SRGN	0	0.523013	0.924	0.626	0	2	SRGN
HLA-C	0	0.522528	1	0.978	0	2	HLA-C
TBX21	0	0.522362	0.486	0.186	0	2	TBX21
C1orf21	0	0.50525	0.403	0.122	0	2	C1orf21
CALR	0	0.494612	0.794	0.597	0	2	CALR
CTSW	0	0.487409	0.921	0.655	0	2	CTSW
FGR	0	0.486765	0.472	0.167	0	2	FGR
CRIP1	0	0.484643	0.878	0.62	0	2	CRIP1
CCL5	0	0.483129	1	0.692	0	2	CCL5
PPP1CA	0	0.479891	0.811	0.565	0	2	PPP1CA
S100A6	0	0.477634	0.981	0.872	0	2	S100A6
ANXA2	0	0.476161	0.57	0.283	0	2	ANXA2
ABI3	0	0.475001	0.483	0.219	0	2	ABI3
YWHAQ	0	0.474109	0.688	0.428	0	2	YWHAQ
TGFBR3	0	0.4608	0.42	0.156	0	2	TGFBR3
LILRB1	0	0.448442	0.264	0.053	0	2	LILRB1
APMAP	0	0.446708	0.627	0.34	0	2	APMAP
LSP1	0	0.440411	0.938	0.771	0	2	LSP1
BATF	0	0.439968	0.398	0.161	0	2	BATF
MYO1G	0	0.435878	0.592	0.329	0	2	MYO1G
DSTN	0	0.433031	0.523	0.286	0	2	DSTN
SPN	0	0.431858	0.639	0.385	0	2	SPN
ACTB	0	0.430699	1	0.992	0	2	ACTB
EMP3	0	0.430111	0.949	0.792	0	2	EMP3
MYL12B	0	0.428348	0.913	0.732	0	2	MYL12B
GAPDH	0	0.425314	0.981	0.874	0	2	GAPDH
CYBA	0	0.425173	0.88	0.689	0	2	CYBA
CD2	0	0.421651	0.833	0.628	0	2	CD2
AHNAK	0	0.41958	0.801	0.522	0	2	AHNAK
PLEKHF1	0	0.417102	0.373	0.15	0	2	PLEKHF1
B2M	0	0.415595	1	0.999	0	2	B2M
CFL1	0	0.41487	0.991	0.93	0	2	CFL1
ARL6IP5	0	0.414839	0.797	0.581	0	2	ARL6IP5
CHST12	0	0.41394	0.511	0.252	0	2	CHST12
PFN1	0	0.412804	0.999	0.97	0	2	PFN1
VCL	0	0.412569	0.293	0.089	0	2	VCL
MYL6	0	0.412001	0.967	0.855	0	2	MYL6
CD3D	0	0.408278	0.939	0.782	0	2	CD3D
TPST2	0	0.406368	0.553	0.316	0	2	TPST2
CYTOR	0	0.406235	0.414	0.168	0	2	CYTOR
GSTP1	0	0.403635	0.712	0.467	0	2	GSTP1
GLUL	0	0.400136	0.301	0.101	0	2	GLUL
CAPN2	0	0.398744	0.538	0.307	0	2	CAPN2
DOK2	0	0.398593	0.526	0.276	0	2	DOK2
LCP1	0	0.396761	0.814	0.609	0	2	LCP1
RHOA	0	0.396458	0.887	0.713	0	2	RHOA
MIR4435-2HG	0	0.395118	0.279	0.083	0	2	MIR4435-2HG
LY6E	0	0.393973	0.78	0.593	0	2	LY6E
HLA-A	0	0.387671	0.999	0.985	0	2	HLA-A
OASL	0	0.387401	0.279	0.083	0	2	OASL
SCP2	0	0.387142	0.517	0.305	0	2	SCP2
DBI	0	0.386324	0.675	0.453	0	2	DBI
GNG2	0	0.383848	0.6	0.364	0	2	GNG2
CAP1	0	0.383605	0.775	0.592	0	2	CAP1
PGAM1	0	0.383097	0.615	0.399	0	2	PGAM1
SASH3	0	0.382733	0.573	0.357	0	2	SASH3
ANXA5	0	0.37898	0.433	0.22	0	2	ANXA5
PATL2	0	0.377579	0.375	0.166	0	2	PATL2
MSN	0	0.377012	0.711	0.499	0	2	MSN
ITGB7	0	0.373131	0.571	0.361	0	2	ITGB7
PPP1R18	0	0.371347	0.681	0.459	0	2	PPP1R18
CLIC3	0	0.370933	0.419	0.199	0	2	CLIC3
RASSF1	0	0.369209	0.492	0.267	0	2	RASSF1
ANXA6	0	0.364485	0.752	0.559	0	2	ANXA6
ACTG1	0	0.360749	0.983	0.926	0	2	ACTG1
PYHIN1	0	0.355689	0.462	0.23	0	2	PYHIN1
HOPX	0	0.355641	0.534	0.281	0	2	HOPX
WDR1	0	0.35306	0.62	0.446	0	2	WDR1
HLA-B	0	0.348663	0.999	0.986	0	2	HLA-B
PTPRC	0	0.347954	0.959	0.857	0	2	PTPRC
UCP2	0	0.347158	0.744	0.574	0	2	UCP2
HLA-DQA1	0	0.344127	0.311	0.133	0	2	HLA-DQA1
ITGAL	0	0.340419	0.524	0.302	0	2	ITGAL
S100A11	0	0.339539	0.725	0.47	0	2	S100A11
PXN	0	0.338483	0.422	0.226	0	2	PXN
LINC01871	0	0.33789	0.486	0.288	0	2	LINC01871
CDK2AP2	0	0.331093	0.536	0.34	0	2	CDK2AP2
ADGRE5	0	0.329711	0.576	0.381	0	2	ADGRE5
BIN2	0	0.329684	0.751	0.564	0	2	BIN2
ADRB2	0	0.329609	0.346	0.153	0	2	ADRB2
CD6	1.94935e-250	0.329059	0.53	0.375	3.5597e-246	2	CD6
KLRG1	0	0.328875	0.608	0.347	0	2	KLRG1
TPM4	2.26662e-245	0.328082	0.331	0.183	4.13907e-241	2	TPM4
GZMM	0	0.328017	0.855	0.666	0	2	GZMM
HLA-DRA	6.41502e-253	0.327364	0.261	0.122	1.17145e-248	2	HLA-DRA
TMEM50A	0	0.325474	0.621	0.429	0	2	TMEM50A
ACTN4	0	0.325301	0.451	0.239	0	2	ACTN4
MYO1F	0	0.323279	0.518	0.275	0	2	MYO1F
DHRS7	0	0.322899	0.605	0.41	0	2	DHRS7
PSMB9	0	0.320257	0.803	0.621	0	2	PSMB9
IDH2	0	0.31996	0.453	0.265	0	2	IDH2
PDIA3	0	0.317584	0.696	0.518	0	2	PDIA3
ACTR3	4.30164e-277	0.316432	0.677	0.519	7.85522e-273	2	ACTR3
ZYX	6.09749e-239	0.315747	0.584	0.432	1.11346e-234	2	ZYX
YWHAZ	0	0.315531	0.888	0.744	0	2	YWHAZ
PTP4A2	7.70715e-304	0.314732	0.521	0.334	1.4074e-299	2	PTP4A2
TPM3	0	0.314598	0.866	0.712	0	2	TPM3
OSTF1	0	0.312267	0.557	0.369	0	2	OSTF1
DYNLL1	4.41458e-285	0.31168	0.558	0.374	8.06146e-281	2	DYNLL1
GLIPR2	5.66423e-282	0.309736	0.355	0.193	1.03435e-277	2	GLIPR2
CD5	8.67952e-201	0.309673	0.416	0.282	1.58497e-196	2	CD5
MBP	0	0.309468	0.649	0.441	0	2	MBP
SYNE2	0	0.307587	0.612	0.392	0	2	SYNE2
CALM1	0	0.307254	0.987	0.928	0	2	CALM1
CD63	2.05989e-303	0.306563	0.467	0.276	3.76157e-299	2	CD63
IFITM2	0	0.305742	0.93	0.833	0	2	IFITM2
RPS6KA1	1.11977e-272	0.303942	0.369	0.209	2.04482e-268	2	RPS6KA1
MATK	0	0.303849	0.504	0.301	0	2	MATK
CAST	4.31789e-293	0.303435	0.546	0.353	7.88489e-289	2	CAST
SH3BP5	0	0.303381	0.39	0.208	0	2	SH3BP5
RAB1B	1.3791e-277	0.302629	0.479	0.306	2.51837e-273	2	RAB1B
SELPLG	1.55905e-289	0.302135	0.699	0.539	2.84697e-285	2	SELPLG
IL32	0	0.30123	0.998	0.949	0	2	IL32
GLIPR1	1.14587e-287	0.300793	0.42	0.241	2.09248e-283	2	GLIPR1
APOBEC3C	1.59546e-273	0.30074	0.348	0.188	2.91346e-269	2	APOBEC3C
RARRES3	5.19758e-212	0.300533	0.64	0.504	9.4913e-208	2	RARRES3
EZR	3.57724e-285	0.300382	0.577	0.395	6.53239e-281	2	EZR
PSMA7	2.53611e-305	0.300057	0.71	0.542	4.6312e-301	2	PSMA7
MYL12A	0	0.298432	0.982	0.909	0	2	MYL12A
CEP78	0	0.298175	0.273	0.121	0	2	CEP78
SUB1	0	0.297701	0.784	0.623	0	2	SUB1
ADAM8	7.12802e-302	0.295516	0.365	0.19	1.30165e-297	2	ADAM8
CD53	0	0.293635	0.747	0.579	0	2	CD53
TMEM173	1.17965e-242	0.292865	0.369	0.219	2.15416e-238	2	TMEM173
SUPT4H1	3.92914e-242	0.290503	0.389	0.234	7.17499e-238	2	SUPT4H1
PSAP	4.32007e-260	0.289715	0.576	0.414	7.88888e-256	2	PSAP
LAG3	4.27577e-274	0.287901	0.289	0.14	7.80798e-270	2	LAG3
STOM	2.01119e-293	0.286782	0.431	0.244	3.67263e-289	2	STOM
HLA-E	0	0.286007	0.995	0.951	0	2	HLA-E
ARRB2	7.26697e-261	0.285762	0.587	0.419	1.32702e-256	2	ARRB2
SYNE1	0	0.284846	0.563	0.342	0	2	SYNE1
TRGC2	4.71345e-272	0.284363	0.28	0.133	8.60724e-268	2	TRGC2
TCF25	2.01894e-244	0.283037	0.625	0.462	3.68678e-240	2	TCF25
ARPC5	7.25577e-238	0.282993	0.646	0.496	1.32498e-233	2	ARPC5
PSMB8	5.60945e-275	0.282873	0.686	0.521	1.02434e-270	2	PSMB8
ATP2B4	7.41317e-292	0.281408	0.356	0.185	1.35372e-287	2	ATP2B4
IL10RA	3.72123e-275	0.281231	0.557	0.367	6.79534e-271	2	IL10RA
SEPT7	1.07038e-191	0.280675	0.56	0.422	1.95463e-187	2	SEPT7
TAGLN2	5.39802e-267	0.279954	0.816	0.66	9.85733e-263	2	TAGLN2
COX8A	2.09039e-237	0.279303	0.642	0.493	3.81726e-233	2	COX8A
IQGAP1	9.67579e-267	0.279246	0.499	0.319	1.7669e-262	2	IQGAP1
BSG	2.70841e-278	0.279144	0.596	0.418	4.94583e-274	2	BSG
P4HB	4.14993e-248	0.27882	0.575	0.407	7.57818e-244	2	P4HB
CCL4L2	1.34254e-234	0.275724	0.258	0.124	2.45162e-230	2	CCL4L2
NFATC2	1.65931e-250	0.273875	0.404	0.241	3.03007e-246	2	NFATC2
SH2D2A	9.81334e-226	0.273534	0.446	0.282	1.79201e-221	2	SH2D2A
CLEC2B	1.69912e-260	0.273232	0.614	0.439	3.10276e-256	2	CLEC2B
SAMD3	9.18742e-284	0.271983	0.533	0.338	1.67771e-279	2	SAMD3
ARPC5L	1.66723e-248	0.271138	0.507	0.33	3.04452e-244	2	ARPC5L
HCST	0	0.269813	0.966	0.892	0	2	HCST
TBCB	3.30499e-247	0.269616	0.499	0.332	6.03524e-243	2	TBCB
GNPTAB	8.80097e-268	0.269444	0.29	0.143	1.60715e-263	2	GNPTAB
DNAJC1	1.63179e-246	0.268194	0.386	0.222	2.97981e-242	2	DNAJC1
PPIB	6.22605e-302	0.267252	0.858	0.72	1.13694e-297	2	PPIB
ARPC3	0	0.267173	0.891	0.761	0	2	ARPC3
TAP1	2.03891e-221	0.266971	0.554	0.398	3.72326e-217	2	TAP1
RNF167	2.61022e-211	0.266398	0.494	0.342	4.76652e-207	2	RNF167
MIEN1	8.27455e-236	0.266236	0.406	0.25	1.51102e-231	2	MIEN1
RABAC1	3.98079e-241	0.266165	0.598	0.435	7.26932e-237	2	RABAC1
OAZ1	0	0.265009	0.937	0.822	0	2	OAZ1
PDIA6	7.93782e-206	0.264997	0.397	0.253	1.44953e-201	2	PDIA6
DIAPH1	1.51406e-226	0.264952	0.391	0.238	2.76483e-222	2	DIAPH1
CLEC2D	1.17481e-213	0.263044	0.608	0.456	2.14533e-209	2	CLEC2D
NDUFB7	3.45245e-228	0.262882	0.53	0.369	6.30453e-224	2	NDUFB7
S100A10	0	0.261273	0.91	0.781	0	2	S100A10
RAB29	5.30763e-214	0.261015	0.459	0.303	9.69226e-210	2	RAB29
OPTN	1.16159e-243	0.26012	0.446	0.275	2.12119e-239	2	OPTN
GABARAPL1	2.216e-241	0.259212	0.256	0.125	4.04664e-237	2	GABARAPL1
TMSB4X	0	0.258527	1	0.996	0	2	TMSB4X
TMBIM1	3.93454e-189	0.257352	0.343	0.213	7.18487e-185	2	TMBIM1
PYCARD	1.46901e-213	0.257282	0.375	0.228	2.68257e-209	2	PYCARD
MTPN	4.82323e-194	0.256989	0.419	0.277	8.8077e-190	2	MTPN
TMEM59	1.4854e-221	0.256715	0.587	0.433	2.71249e-217	2	TMEM59
LRRFIP1	2.99989e-225	0.254401	0.652	0.497	5.47811e-221	2	LRRFIP1
TXN	7.9853e-242	0.25371	0.451	0.28	1.4582e-237	2	TXN
RAB37	6.67602e-192	0.251772	0.331	0.197	1.21911e-187	2	RAB37
MRPL10	4.96949e-203	0.250223	0.33	0.194	9.07478e-199	2	MRPL10
ATP1B3	3.05591e-218	0.250079	0.254	0.13	5.58039e-214	2	ATP1B3
CMC1	0	1.02826	0.668	0.261	0	3	CMC1	Effector memory T
CD74	0	0.925208	0.955	0.763	0	3	CD74
GZMK	0	0.922608	0.636	0.275	0	3	GZMK
HLA-DRB11	0	0.778807	0.694	0.29	0	3	HLA-DRB1
HLA-DRA1	0	0.702746	0.356	0.107	0	3	HLA-DRA
HLA-DQA11	0	0.643958	0.403	0.119	0	3	HLA-DQA1
HLA-DPA11	0	0.613052	0.709	0.369	0	3	HLA-DPA1
DUSP2	0	0.56517	0.736	0.445	0	3	DUSP2
CCL51	0	0.562907	0.996	0.697	0	3	CCL5
HLA-DPB11	0	0.553013	0.739	0.435	0	3	HLA-DPB1
GZMA1	0	0.543274	0.912	0.548	0	3	GZMA
COTL1	0	0.534579	0.548	0.34	0	3	COTL1
CCL4L21	0	0.530465	0.316	0.116	0	3	CCL4L2
HLA-DRB51	0	0.529885	0.415	0.168	0	3	HLA-DRB5
CCL41	0	0.508095	0.579	0.29	0	3	CCL4
TIGIT	0	0.501375	0.367	0.136	0	3	TIGIT
HLA-DQB1	0	0.473646	0.27	0.075	0	3	HLA-DQB1
CST71	0	0.439059	0.954	0.585	0	3	CST7
SH2D1A	0	0.432704	0.416	0.21	0	3	SH2D1A
GZMM1	0	0.432245	0.855	0.668	0	3	GZMM
KLRG11	0	0.424889	0.595	0.354	0	3	KLRG1
FYN	0	0.38206	0.584	0.36	0	3	FYN
NKG71	0	0.373672	0.98	0.657	0	3	NKG7
EOMES	0	0.363549	0.347	0.161	0	3	EOMES
CXCR3	9.21615e-290	0.340928	0.313	0.154	1.68296e-285	3	CXCR3
PLEK1	0	0.325309	0.646	0.377	0	3	PLEK
ZBTB38	7.65524e-235	0.321609	0.408	0.249	1.39792e-230	3	ZBTB38
ITM2A	4.5256e-175	0.318039	0.451	0.318	8.26419e-171	3	ITM2A
APMAP1	0	0.317631	0.563	0.355	0	3	APMAP
CYTOR1	1.34242e-272	0.316608	0.352	0.182	2.45139e-268	3	CYTOR
CLIC11	0	0.306754	0.844	0.622	0	3	CLIC1
CD991	0	0.305462	0.906	0.702	0	3	CD99
RARRES31	2.60147e-153	0.299675	0.618	0.51	4.75055e-149	3	RARRES3
LYST	1.92753e-235	0.290413	0.266	0.131	3.51986e-231	3	LYST
ARPC5L1	2.53735e-235	0.289075	0.504	0.333	4.63346e-231	3	ARPC5L
CD21	8.24138e-251	0.286073	0.781	0.64	1.50496e-246	3	CD2
CTSC1	5.84531e-254	0.280076	0.643	0.453	1.06741e-249	3	CTSC
CLEC2B1	4.53041e-228	0.27651	0.608	0.442	8.27298e-224	3	CLEC2B
IL321	0	0.276237	0.994	0.951	0	3	IL32
PFN11	0	0.275693	0.998	0.971	0	3	PFN1
SRGN1	0	0.271573	0.852	0.643	0	3	SRGN
PSMB91	1.72342e-229	0.270419	0.764	0.63	3.14714e-225	3	PSMB9
PTPRCAP	0	0.265289	0.969	0.9	0	3	PTPRCAP
C12orf751	1.22294e-226	0.262186	0.562	0.376	2.23321e-222	3	C12orf75
LYAR	5.10724e-189	0.260712	0.495	0.332	9.32632e-185	3	LYAR
STOM1	1.40185e-198	0.258835	0.407	0.251	2.55991e-194	3	STOM
SAMD31	5.31188e-210	0.258011	0.515	0.345	9.70002e-206	3	SAMD3
IL10RA1	2.57647e-193	0.257157	0.534	0.374	4.70488e-189	3	IL10RA
FCRL61	1.04058e-221	0.253434	0.415	0.237	1.9002e-217	3	FCRL6
OPTN1	8.45546e-180	0.25327	0.429	0.281	1.54405e-175	3	OPTN
RAB27A	1.6333e-168	0.252646	0.323	0.195	2.98257e-164	3	RAB27A
GUK1	1.22574e-193	0.250656	0.714	0.588	2.23832e-189	3	GUK1
IDH21	9.42399e-156	0.25024	0.405	0.276	1.72092e-151	3	IDH2
SAT1	9.53556e-61	0.663528	0.518	0.565	1.74129e-56	4	SAT1	activate T
MT-ND6	8.50073e-58	0.582719	0.552	0.624	1.55232e-53	4	MT-ND6
MT-CO1	0	0.581322	0.999	0.999	0	4	MT-CO1
JUND	6.05296e-67	0.579789	0.304	0.262	1.10533e-62	4	JUND
NEAT1	1.2987e-51	0.550421	0.421	0.437	2.37155e-47	4	NEAT1
MALAT1	0	0.550332	0.999	1	0	4	MALAT1
MT-ND5	0	0.544832	0.969	0.982	0	4	MT-ND5
FOSB	1.26103e-07	0.478369	0.318	0.35	0.00230277	4	FOSB
ID2	4.68911e-71	0.47106	0.625	0.689	8.56278e-67	4	ID2
MT-ATP6	0	0.469907	0.971	0.988	0	4	MT-ATP6
TRBC2	4.36508e-48	0.455317	0.55	0.638	7.97107e-44	4	TRBC2
AC004687.1	1.1961e-13	0.453068	0.31	0.337	2.1842e-09	4	AC004687.1
AHNAK1	2.61894e-110	0.453067	0.579	0.565	4.78245e-106	4	AHNAK
MT-CO2	0	0.446319	0.997	0.999	0	4	MT-CO2
MT-CYB	0	0.440635	0.994	0.998	0	4	MT-CYB
RSRP1	2.57783e-19	0.438232	0.472	0.579	4.70737e-15	4	RSRP1
MT-ND3	0	0.434606	0.988	0.995	0	4	MT-ND3
MYO1F1	2.20285e-26	0.429673	0.314	0.314	4.02263e-22	4	MYO1F
MT-ND4L	0	0.42896	0.988	0.995	0	4	MT-ND4L
CCL52	0	0.428012	0.943	0.715	0	4	CCL5
GNAS	5.17694e-09	0.4267	0.325	0.377	9.45361e-05	4	GNAS
IER2	4.99898e-145	0.42128	0.807	0.827	9.12863e-141	4	IER2
SYNE11	3.37123e-15	0.420523	0.348	0.382	6.15619e-11	4	SYNE1
TRAC	3.21468e-12	0.420457	0.33	0.371	5.87032e-08	4	TRAC
RNF213	2.3686e-50	0.419434	0.559	0.662	4.32529e-46	4	RNF213
GADD45B	2.78779e-65	0.412999	0.677	0.707	5.09079e-61	4	GADD45B
MT-ND1	0	0.41068	0.96	0.984	0	4	MT-ND1
FLNA1	3.62026e-68	0.409114	0.564	0.61	6.61095e-64	4	FLNA
MT-ATP8	0	0.407923	0.962	0.983	0	4	MT-ATP8
DUSP21	2.42707e-22	0.394983	0.476	0.49	4.43208e-18	4	DUSP2
BRD2	0.000703835	0.391095	0.448	0.578	1	4	BRD2
MT-CO3	0	0.388646	0.994	0.998	0	4	MT-CO3
MT-ND2	8.0899e-289	0.385075	0.913	0.962	1.4773e-284	4	MT-ND2
AKNA	5.71396e-07	0.379318	0.353	0.419	0.0104343	4	AKNA
ITGAL1	4.51648e-07	0.378296	0.305	0.342	0.00824754	4	ITGAL
TNFAIP3	0.00731713	0.369351	0.303	0.351	1	4	TNFAIP3
KLF6	2.21954e-37	0.368426	0.563	0.627	4.0531e-33	4	KLF6
SRSF7	7.90805e-36	0.368235	0.632	0.761	1.44409e-31	4	SRSF7
PPP2R5C	1.48469e-06	0.365263	0.353	0.415	0.0271118	4	PPP2R5C
MT-ND4	0	0.362811	0.944	0.976	0	4	MT-ND4
JUNB	8.67464e-84	0.359289	0.812	0.859	1.58408e-79	4	JUNB
EGR1	0.00720002	0.356149	0.282	0.298	1	4	EGR1
CRIP11	5.09417e-61	0.353903	0.621	0.667	9.30247e-57	4	CRIP1
TMA7	1.24588e-211	0.327948	0.839	0.942	2.27511e-207	4	TMA7
JUN	1.58463e-103	0.326616	0.851	0.816	2.89369e-99	4	JUN
SYNE21	0.000124909	0.319616	0.369	0.435	1	4	SYNE2
EFHD21	0.00860454	0.315931	0.26	0.289	1	4	EFHD2
S100A101	2.76652e-62	0.307245	0.689	0.816	5.05194e-58	4	S100A10
ATF4	0.000236376	0.297215	0.21	0.274	1	4	ATF4
S100A111	7.40312e-07	0.286744	0.44	0.521	0.0135188	4	S100A11
SLC38A2	0.000874237	0.286357	0.217	0.278	1	4	SLC38A2
TUBB4B	0.000132688	0.284427	0.347	0.452	1	4	TUBB4B
WSB1	0.000171975	0.282067	0.313	0.429	1	4	WSB1
CCNL1	0.000964949	0.281951	0.322	0.441	1	4	CCNL1
DDX3X	2.81576e-05	0.281465	0.289	0.39	0.514186	4	DDX3X
MYLIP	4.61392e-05	0.276706	0.24	0.315	0.842547	4	MYLIP
TUBA1A	0.00620038	0.274765	0.428	0.573	1	4	TUBA1A
SNHG12	9.27471e-12	0.270905	0.225	0.317	1.69366e-07	4	SNHG12
TMEM107	3.2915e-06	0.267224	0.207	0.271	0.0601061	4	TMEM107
OGA	0.000371723	0.267027	0.202	0.262	1	4	OGA
SH3BGRL31	1.13269e-170	0.265765	0.921	0.962	2.06841e-166	4	SH3BGRL3
MT2A	0.000135118	0.263303	0.301	0.4	1	4	MT2A
ZFP36	0.00848934	0.258039	0.597	0.756	1	4	ZFP36
TC2N	4.90001e-05	0.256695	0.308	0.423	0.894791	4	TC2N
EML4	2.94585e-06	0.256532	0.252	0.344	0.0537941	4	EML4
NKTR	1.47513e-06	0.254167	0.229	0.31	0.0269373	4	NKTR
UBC	1.13537e-86	0.252651	0.883	0.96	2.07329e-82	4	UBC
SRSF2	0.000294855	0.252473	0.412	0.587	1	4	SRSF2
TMSB10	7.60585e-286	0.252333	0.992	0.996	1.3889e-281	4	TMSB10
AKAP13	8.33147e-05	0.250035	0.303	0.413	1	4	AKAP13
KLRB1	0	2.10556	0.974	0.204	0	5	KLRB1	MAI T
TRAV1-2	0	1.4661	0.744	0.061	0	5	TRAV1-2
NCR3	0	1.16218	0.727	0.171	0	5	NCR3
IL7R	0	1.01668	0.977	0.591	0	5	IL7R
GZMK1	0	0.965442	0.915	0.26	0	5	GZMK
LTB1	0	0.93643	0.939	0.546	0	5	LTB
AQP3	0	0.920446	0.617	0.16	0	5	AQP3
DUSP1	0	0.877583	0.943	0.691	0	5	DUSP1
FOS	0	0.80089	0.768	0.531	0	5	FOS
CEBPD	0	0.781157	0.362	0.027	0	5	CEBPD
SLC4A10	0	0.77233	0.36	0.005	0	5	SLC4A10
CXCR6	0	0.703161	0.332	0.023	0	5	CXCR6
CITED2	0	0.698529	0.7	0.482	0	5	CITED2
ZBTB16	0	0.659629	0.324	0.019	0	5	ZBTB16
KLRG12	0	0.623221	0.759	0.346	0	5	KLRG1
TNF	1.10797e-274	0.597987	0.256	0.099	2.02327e-270	5	TNF
AC245014.3	0	0.585668	0.438	0.19	0	5	AC245014.3
CD40LG	0	0.583337	0.275	0.013	0	5	CD40LG
GADD45B1	5.18399e-296	0.582084	0.833	0.688	9.46649e-292	5	GADD45B
LST1	0	0.579067	0.291	0.041	0	5	LST1
RORC	0	0.568741	0.257	0.005	0	5	RORC
JUN1	0	0.561852	0.934	0.806	0	5	JUN
CD69	0	0.548057	0.708	0.452	0	5	CD69
ERN1	0	0.533299	0.41	0.135	0	5	ERN1
IER21	0	0.532651	0.92	0.814	0	5	IER2
ALOX5AP	0	0.527956	0.65	0.296	0	5	ALOX5AP
NFKBIA	1.30876e-265	0.523517	0.774	0.587	2.38993e-261	5	NFKBIA
JAML	0	0.511678	0.372	0.113	0	5	JAML
S100A41	0	0.505867	0.995	0.836	0	5	S100A4
TNFRSF25	0	0.504308	0.373	0.115	0	5	TNFRSF25
SLAMF1	0	0.502929	0.338	0.072	0	5	SLAMF1
DPP4	0	0.501711	0.275	0.039	0	5	DPP4
GPR65	0	0.494703	0.507	0.22	0	5	GPR65
PNP	0	0.466246	0.427	0.207	0	5	PNP
CTSA	0	0.45869	0.394	0.182	0	5	CTSA
TMIGD21	0	0.428077	0.298	0.097	0	5	TMIGD2
JUNB1	2.05651e-302	0.424003	0.938	0.844	3.75539e-298	5	JUNB
SPOCK2	0	0.423885	0.765	0.52	0	5	SPOCK2
GYG1	0	0.415773	0.374	0.143	0	5	GYG1
SRSF71	2.27196e-216	0.410861	0.851	0.734	4.14882e-212	5	SRSF7
YWHAH	0	0.398708	0.316	0.11	0	5	YWHAH
GPR171	0	0.397557	0.295	0.093	0	5	GPR171
SESN1	0	0.393879	0.272	0.084	0	5	SESN1
IFNGR1	0	0.390109	0.32	0.112	0	5	IFNGR1
RPS22	0	0.38694	0.99	0.951	0	5	RPS2
ID21	1.36776e-224	0.385982	0.824	0.665	2.49767e-220	5	ID2
TUBB4B1	6.64958e-104	0.383792	0.559	0.426	1.21428e-99	5	TUBB4B
FKBP11	1.99969e-304	0.374382	0.461	0.24	3.65164e-300	5	FKBP11
RPLP01	0	0.37396	0.995	0.96	0	5	RPLP0
GBP5	0	0.370465	0.555	0.298	0	5	GBP5
XBP1	6.06238e-280	0.367874	0.573	0.343	1.10705e-275	5	XBP1
TTC39C	0	0.367047	0.38	0.176	0	5	TTC39C
PDCD4	1.32906e-260	0.362243	0.62	0.405	2.42699e-256	5	PDCD4
ADRB21	4.26827e-290	0.351337	0.362	0.163	7.79429e-286	5	ADRB2
ODF2L	4.35008e-298	0.348762	0.416	0.205	7.94368e-294	5	ODF2L
EGR11	1.59298e-77	0.347385	0.395	0.285	2.90895e-73	5	EGR1
S100A61	0	0.344935	0.982	0.879	0	5	S100A6
CASP1	1.53227e-289	0.34465	0.418	0.208	2.79807e-285	5	CASP1
PPP1R15A	4.63243e-192	0.343936	0.652	0.462	8.45928e-188	5	PPP1R15A
MYC1	2.38092e-213	0.335745	0.382	0.205	4.3478e-209	5	MYC
GAS5	4.80059e-183	0.333654	0.301	0.15	8.76636e-179	5	GAS5
DUSP22	1.84763e-129	0.331399	0.644	0.47	3.37397e-125	5	DUSP2
PRNP	8.09402e-265	0.331244	0.365	0.176	1.47805e-260	5	PRNP
CCDC107	6.32953e-258	0.328606	0.478	0.264	1.15584e-253	5	CCDC107
PBXIP1	4.29201e-212	0.328231	0.51	0.316	7.83764e-208	5	PBXIP1
GLRX	1.24407e-235	0.328042	0.425	0.234	2.2718e-231	5	GLRX
CKLF	5.88968e-234	0.323106	0.505	0.297	1.07551e-229	5	CKLF
EIF4A1	4.60279e-180	0.322716	0.591	0.412	8.40516e-176	5	EIF4A1
CXCR4	1.20259e-148	0.316497	0.701	0.548	2.19606e-144	5	CXCR4
EOMES1	5.6328e-257	0.314957	0.36	0.169	1.02861e-252	5	EOMES
SNHG29	2.44955e-175	0.307636	0.325	0.168	4.47313e-171	5	SNHG29
CD28	0	0.305677	0.253	0.092	0	5	CD28
RORA	1.91868e-230	0.305016	0.467	0.265	3.5037e-226	5	RORA
GPR183	2.51984e-290	0.294488	0.257	0.096	4.60148e-286	5	GPR183
BTG2	2.79779e-122	0.292556	0.465	0.32	5.10904e-118	5	BTG2
MYBL1	3.93676e-232	0.291615	0.305	0.138	7.18892e-228	5	MYBL1
RAB18	3.66425e-225	0.29074	0.329	0.161	6.69128e-221	5	RAB18
ZFP36L2	1.4671e-228	0.290695	0.964	0.917	2.67908e-224	5	ZFP36L2
DDIT4	2.66479e-82	0.286519	0.486	0.365	4.86618e-78	5	DDIT4
SYTL2	3.80462e-256	0.2853	0.296	0.126	6.94761e-252	5	SYTL2
FOSB1	2.13015e-186	0.281051	0.52	0.326	3.88988e-182	5	FOSB
SEPTIN7	8.18134e-136	0.278054	0.261	0.138	1.49399e-131	5	SEPTIN7
RPL171	0	0.274544	0.988	0.931	0	5	RPL17
ARL14EP	2.57752e-199	0.274297	0.265	0.124	4.7068e-195	5	ARL14EP
ATF7IP2	5.96936e-189	0.273933	0.276	0.136	1.09006e-184	5	ATF7IP2
WDR74	2.37822e-120	0.27384	0.444	0.303	4.34287e-116	5	WDR74
PCED1B-AS1	1.38947e-125	0.273225	0.307	0.173	2.53731e-121	5	PCED1B-AS1
SEC61B	5.18835e-166	0.264979	0.656	0.48	9.47445e-162	5	SEC61B
ZFP361	3.82653e-97	0.262498	0.821	0.727	6.98762e-93	5	ZFP36
H2AFX	6.8756e-105	0.262184	0.509	0.369	1.25555e-100	5	H2AFX
ZFP36L1	1.08869e-111	0.259064	0.719	0.576	1.98806e-107	5	ZFP36L1
NSG1	8.10748e-163	0.25316	0.268	0.136	1.48051e-158	5	NSG1
TMEM1071	9.95186e-102	0.25307	0.377	0.25	1.81731e-97	5	TMEM107
SH2D2A1	1.46171e-168	0.25305	0.473	0.289	2.66922e-164	5	SH2D2A
GNLY1	0	1.79726	0.918	0.327	0	6	GNLY	NK-like T cell
TYROBP	0	1.73472	0.662	0.067	0	6	TYROBP
FCGR3A1	0	1.20667	0.798	0.214	0	6	FCGR3A
GZMB1	0	1.07858	0.866	0.285	0	6	GZMB
KLRC3	0	1.04288	0.542	0.073	0	6	KLRC3
KLRF1	0	1.02215	0.51	0.075	0	6	KLRF1
KLRC2	0	0.958495	0.356	0.033	0	6	KLRC2
PRF11	0	0.954731	0.95	0.537	0	6	PRF1
HOPX1	0	0.919911	0.735	0.288	0	6	HOPX
NKG72	0	0.902032	0.999	0.681	0	6	NKG7
KLRD11	0	0.858884	0.896	0.365	0	6	KLRD1
IFITM21	0	0.836617	0.989	0.837	0	6	IFITM2
IFITM3	0	0.828316	0.488	0.189	0	6	IFITM3
GZMH1	0	0.816551	0.888	0.39	0	6	GZMH
KIR3DL1	0	0.815558	0.303	0.022	0	6	KIR3DL1
FGFBP21	0	0.80016	0.751	0.298	0	6	FGFBP2
CTSW1	0	0.796475	0.964	0.676	0	6	CTSW
SPON21	0	0.779433	0.486	0.205	0	6	SPON2
LGALS11	0	0.776839	0.7	0.324	0	6	LGALS1
CST72	0	0.776369	0.986	0.611	0	6	CST7
CD247	0	0.776194	0.838	0.56	0	6	CD247
KIR2DL3	0	0.771357	0.318	0.017	0	6	KIR2DL3
CD300A	0	0.750947	0.508	0.127	0	6	CD300A
CLIC31	0	0.707838	0.503	0.212	0	6	CLIC3
CD631	0	0.699101	0.648	0.279	0	6	CD63
ADGRG11	0	0.694985	0.608	0.2	0	6	ADGRG1
FGR1	0	0.690984	0.585	0.186	0	6	FGR
SRGN2	0	0.676968	0.942	0.652	0	6	SRGN
PLEK2	0	0.661785	0.793	0.386	0	6	PLEK
S1PR51	0	0.658906	0.619	0.239	0	6	S1PR5
TTC381	0	0.653357	0.495	0.145	0	6	TTC38
KIR3DL2	0	0.640099	0.258	0.022	0	6	KIR3DL2
CCL42	0	0.633247	0.655	0.307	0	6	CCL4
CX3CR11	0	0.632662	0.577	0.206	0	6	CX3CR1
EFHD22	0	0.618137	0.634	0.257	0	6	EFHD2
PRSS231	0	0.601276	0.477	0.156	0	6	PRSS23
FCRL62	0	0.59927	0.611	0.235	0	6	FCRL6
RHOC	0	0.595267	0.442	0.138	0	6	RHOC
TRBC1	2.80016e-294	0.590325	0.609	0.368	5.11337e-290	6	TRBC1
IL2RB	0	0.588138	0.508	0.221	0	6	IL2RB
AOAH	0	0.580233	0.455	0.154	0	6	AOAH
TBX211	0	0.568586	0.53	0.21	0	6	TBX21
CYBA1	0	0.567146	0.903	0.705	0	6	CYBA
LITAF1	0	0.563307	0.913	0.687	0	6	LITAF
NCR1	0	0.558144	0.281	0.027	0	6	NCR1
CCL53	0	0.54791	0.97	0.723	0	6	CCL5
XCL1	0	0.547809	0.27	0.076	0	6	XCL1
MBP1	0	0.541545	0.74	0.453	0	6	MBP
DOK21	0	0.532764	0.609	0.293	0	6	DOK2
PTGDR	0	0.524979	0.388	0.121	0	6	PTGDR
APMAP2	0	0.524706	0.679	0.362	0	6	APMAP
ITGB21	0	0.522143	0.938	0.735	0	6	ITGB2
TIGIT1	0	0.508199	0.411	0.15	0	6	TIGIT
GZMA2	0	0.505858	0.928	0.575	0	6	GZMA
CD7	0	0.503095	0.883	0.713	0	6	CD7
TPST21	0	0.500481	0.618	0.332	0	6	TPST2
PLAC8	1.43862e-288	0.500304	0.588	0.35	2.62706e-284	6	PLAC8
CLIC12	0	0.495742	0.907	0.635	0	6	CLIC1
MATK1	0	0.492349	0.591	0.312	0	6	MATK
ZEB21	0	0.49136	0.528	0.216	0	6	ZEB2
IFITM1	0	0.488893	0.994	0.949	0	6	IFITM1
CEP781	0	0.487143	0.358	0.128	0	6	CEP78
SLC9A3R11	0	0.478763	0.857	0.614	0	6	SLC9A3R1
GSTP11	0	0.478404	0.744	0.487	0	6	GSTP1
C1orf211	0	0.471656	0.407	0.148	0	6	C1orf21
ADAM81	0	0.465161	0.455	0.199	0	6	ADAM8
ARPC21	0	0.455899	0.925	0.778	0	6	ARPC2
CMC11	8.45176e-219	0.438267	0.53	0.304	1.54338e-214	6	CMC1
XCL2	3.35377e-292	0.435299	0.252	0.083	6.12431e-288	6	XCL2
CD992	0	0.43529	0.94	0.715	0	6	CD99
HLA-DRB12	0	0.431596	0.632	0.327	0	6	HLA-DRB1
CD160	0	0.429765	0.266	0.081	0	6	CD160
CD244	0	0.428333	0.358	0.135	0	6	CD244
APOBEC3G1	1.85335e-272	0.427187	0.572	0.319	3.38441e-268	6	APOBEC3G
LAIR21	2.27327e-262	0.425992	0.299	0.114	4.15121e-258	6	LAIR2
RASSF11	4.70876e-283	0.424694	0.534	0.285	8.59867e-279	6	RASSF1
SYNGR1	0	0.424001	0.252	0.074	0	6	SYNGR1
SPN1	1.15442e-260	0.416625	0.65	0.407	2.10808e-256	6	SPN
PRELID1	2.82762e-225	0.41183	0.586	0.38	5.16352e-221	6	PRELID1
CAST1	1.69039e-254	0.408143	0.611	0.366	3.08681e-250	6	CAST
C12orf752	1.2219e-281	0.39995	0.657	0.383	2.23131e-277	6	C12orf75
STARD3NL	8.83755e-255	0.399298	0.326	0.138	1.61382e-250	6	STARD3NL
ABI31	4.67203e-244	0.394938	0.469	0.244	8.53159e-240	6	ABI3
ARPC5L2	1.32648e-233	0.393191	0.571	0.341	2.42228e-229	6	ARPC5L
ANXA21	1.76267e-243	0.393014	0.558	0.311	3.21882e-239	6	ANXA2
SH2D2A2	6.31236e-218	0.389841	0.513	0.292	1.1527e-213	6	SH2D2A
ARL4C	8.22287e-207	0.389686	0.675	0.46	1.50158e-202	6	ARL4C
RAP1B1	2.76291e-260	0.387737	0.817	0.626	5.04535e-256	6	RAP1B
DHRS71	3.89763e-239	0.386705	0.65	0.424	7.11746e-235	6	DHRS7
JAK1	4.00105e-168	0.381858	0.706	0.546	7.30632e-164	6	JAK1
HLA-DRB52	3.39457e-233	0.379539	0.403	0.188	6.19882e-229	6	HLA-DRB5
ASCL21	2.02888e-293	0.375856	0.257	0.084	3.70494e-289	6	ASCL2
GNPTAB1	1.20804e-228	0.375565	0.34	0.153	2.20599e-224	6	GNPTAB
PLEKHF11	2.98938e-247	0.371226	0.377	0.17	5.45891e-243	6	PLEKHF1
SERPINB1	1.4397e-167	0.369978	0.474	0.297	2.62904e-163	6	SERPINB1
HLA-DPA12	7.13766e-231	0.369842	0.654	0.4	1.30341e-226	6	HLA-DPA1
PFN12	0	0.368936	0.999	0.973	0	6	PFN1
NCR31	6.48961e-264	0.364191	0.449	0.211	1.18507e-259	6	NCR3
LSP11	1.11376e-307	0.359862	0.93	0.787	2.03383e-303	6	LSP1
CDK2AP21	8.50406e-194	0.358118	0.567	0.355	1.55293e-189	6	CDK2AP2
DSTN1	1.94483e-177	0.356773	0.501	0.309	3.55146e-173	6	DSTN
PDIA31	2.78005e-192	0.356043	0.718	0.533	5.07665e-188	6	PDIA3
FLNA2	4.06467e-214	0.355467	0.794	0.589	7.42249e-210	6	FLNA
RPS6KA11	6.71663e-201	0.355349	0.415	0.22	1.22652e-196	6	RPS6KA1
CHST121	1.28525e-210	0.354429	0.498	0.277	2.347e-206	6	CHST12
TRG-AS1	3.043e-196	0.351571	0.335	0.158	5.55682e-192	6	TRG-AS1
UCP21	5.71462e-161	0.351293	0.748	0.589	1.04355e-156	6	UCP2
SASH31	1.46448e-179	0.349915	0.577	0.377	2.67429e-175	6	SASH3
RHOA1	2.49108e-246	0.348376	0.884	0.729	4.54896e-242	6	RHOA
IQGAP11	8.0078e-190	0.348166	0.54	0.332	1.4623e-185	6	IQGAP1
PPP1CA1	1.26832e-219	0.34804	0.78	0.59	2.31608e-215	6	PPP1CA
DBI1	5.82639e-199	0.346974	0.677	0.473	1.06396e-194	6	DBI
HLA-DPB12	5.05931e-221	0.344955	0.705	0.462	9.2388e-217	6	HLA-DPB1
ZNF6831	2.43161e-106	0.342994	0.269	0.142	4.44036e-102	6	ZNF683
RUNX3	1.20092e-170	0.342133	0.494	0.299	2.193e-166	6	RUNX3
HCST1	6.30814e-296	0.339302	0.973	0.898	1.15193e-291	6	HCST
CFL11	0	0.338795	0.988	0.936	0	6	CFL1
CD320	3.58604e-160	0.338396	0.313	0.159	6.54847e-156	6	CD320
PPP1R181	7.63984e-177	0.335372	0.678	0.48	1.39511e-172	6	PPP1R18
TPI1	1.47789e-192	0.333504	0.727	0.538	2.69877e-188	6	TPI1
MYO1G1	2.61069e-188	0.33174	0.571	0.355	4.76738e-184	6	MYO1G
XBP11	3.08368e-150	0.330831	0.535	0.353	5.6311e-146	6	XBP1
RAB291	1.23762e-164	0.329855	0.504	0.313	2.26001e-160	6	RAB29
HLA-A1	0	0.326973	0.999	0.986	0	6	HLA-A
OSTF11	1.9065e-164	0.32587	0.571	0.385	3.48146e-160	6	OSTF1
ITGB11	7.98695e-188	0.323296	0.537	0.309	1.4585e-183	6	ITGB1
VASP	1.47653e-154	0.320468	0.486	0.307	2.6963e-150	6	VASP
FAM49B	3.76994e-159	0.320113	0.56	0.372	6.88428e-155	6	FAM49B
GLUL1	9.56884e-195	0.318886	0.281	0.121	1.74737e-190	6	GLUL
TPM31	2.00774e-206	0.318842	0.874	0.726	3.66634e-202	6	TPM3
CAPN21	1.36332e-159	0.317176	0.521	0.33	2.48956e-155	6	CAPN2
VAMP8	5.85178e-172	0.316927	0.669	0.484	1.06859e-167	6	VAMP8
CTSC2	1.42391e-193	0.316706	0.688	0.464	2.6002e-189	6	CTSC
TLN1	3.21073e-148	0.316647	0.47	0.289	5.86312e-144	6	TLN1
CRIP12	4.19388e-149	0.316312	0.822	0.649	7.65845e-145	6	CRIP1
GLIPR21	3.30663e-173	0.315821	0.387	0.205	6.03824e-169	6	GLIPR2
PYHIN11	8.69075e-186	0.313982	0.462	0.251	1.58702e-181	6	PYHIN1
CALR1	2.63605e-135	0.311912	0.762	0.618	4.81369e-131	6	CALR
ADGRE51	2.27813e-154	0.311626	0.586	0.398	4.16009e-150	6	ADGRE5
TNFRSF1B1	3.09599e-178	0.31105	0.43	0.233	5.65359e-174	6	TNFRSF1B
SYNE12	8.83128e-183	0.310438	0.58	0.362	1.61268e-178	6	SYNE1
MYL61	4.64012e-268	0.310247	0.963	0.866	8.47332e-264	6	MYL6
ACTN41	9.63531e-175	0.310078	0.46	0.258	1.7595e-170	6	ACTN4
ANXA61	1.43129e-174	0.308881	0.756	0.576	2.61368e-170	6	ANXA6
SEPT71	1.80853e-91	0.308834	0.552	0.435	3.30256e-87	6	SEPT7
NDUFB2	2.77152e-149	0.308616	0.669	0.508	5.06107e-145	6	NDUFB2
SYNE22	9.45769e-161	0.308349	0.617	0.412	1.72707e-156	6	SYNE2
YWHAZ1	2.15206e-209	0.307602	0.898	0.756	3.92987e-205	6	YWHAZ
GZMM2	4.14263e-183	0.306663	0.843	0.684	7.56486e-179	6	GZMM
AHNAK2	1.81274e-170	0.306474	0.771	0.55	3.31024e-166	6	AHNAK
TRGC21	9.3673e-152	0.304536	0.297	0.145	1.71056e-147	6	TRGC2
HLA-C1	0	0.300776	0.999	0.98	0	6	HLA-C
SYTL3	1.5408e-146	0.300613	0.344	0.184	2.81366e-142	6	SYTL3
MSN1	5.97166e-147	0.300538	0.695	0.52	1.09048e-142	6	MSN
G6PD	3.1926e-149	0.299376	0.347	0.188	5.83001e-145	6	G6PD
PDIA61	1.66926e-122	0.299357	0.419	0.264	3.04823e-118	6	PDIA6
RHOB	4.96153e-87	0.299304	0.31	0.185	9.06026e-83	6	RHOB
ACTB1	6.02849e-251	0.298909	1	0.992	1.10086e-246	6	ACTB
STOM2	1.7959e-164	0.298257	0.454	0.259	3.27949e-160	6	STOM
GNG21	1.50245e-145	0.297284	0.574	0.388	2.74362e-141	6	GNG2
PSAP1	7.43653e-135	0.296205	0.592	0.427	1.35798e-130	6	PSAP
CTSD	4.47579e-88	0.296063	0.32	0.199	8.17325e-84	6	CTSD
PSMB92	5.44176e-170	0.295564	0.802	0.637	9.9372e-166	6	PSMB9
GAPDH1	3.57968e-228	0.294997	0.974	0.885	6.53685e-224	6	GAPDH
RARRES32	1.07083e-84	0.294444	0.621	0.518	1.95545e-80	6	RARRES3
AGTRAP	2.91808e-147	0.293043	0.341	0.182	5.32871e-143	6	AGTRAP
MAPK1	1.21566e-167	0.292518	0.287	0.134	2.21991e-163	6	MAPK1
BIN21	1.03326e-151	0.292143	0.747	0.582	1.88684e-147	6	BIN2
CALM11	8.2636e-283	0.290484	0.985	0.933	1.50902e-278	6	CALM1
NDUFB71	4.98091e-145	0.290248	0.56	0.382	9.09563e-141	6	NDUFB7
MAP3K8	1.51057e-183	0.289949	0.295	0.131	2.75846e-179	6	MAP3K8
ITGAL2	9.15289e-164	0.289612	0.525	0.323	1.67141e-159	6	ITGAL
MYL12B1	3.82715e-208	0.289196	0.897	0.75	6.98877e-204	6	MYL12B
ITGB71	3.73497e-121	0.288895	0.545	0.382	6.82043e-117	6	ITGB7
IRF1	3.97217e-145	0.286469	0.669	0.482	7.25358e-141	6	IRF1
CAP11	1.77285e-137	0.285988	0.761	0.61	3.23741e-133	6	CAP1
HLA-DRA2	2.81426e-125	0.285286	0.271	0.134	5.13912e-121	6	HLA-DRA
TFDP2	2.96566e-141	0.284358	0.289	0.145	5.41559e-137	6	TFDP2
SH3BP51	1.29647e-145	0.282417	0.398	0.225	2.36749e-141	6	SH3BP5
LRP10	4.22424e-115	0.280964	0.396	0.25	7.71389e-111	6	LRP10
OPTN2	8.67229e-147	0.280126	0.474	0.288	1.58365e-142	6	OPTN
LY6E1	5.82493e-113	0.280011	0.74	0.613	1.06369e-108	6	LY6E
BSG1	4.40844e-135	0.279814	0.607	0.433	8.05026e-131	6	BSG
SAMD32	3.16952e-145	0.278861	0.549	0.355	5.78786e-141	6	SAMD3
S100A42	2.02231e-174	0.277888	0.971	0.843	3.69295e-170	6	S100A4
PRDX5	1.91798e-109	0.277328	0.49	0.343	3.50242e-105	6	PRDX5
SCP21	2.23502e-118	0.277237	0.485	0.328	4.08136e-114	6	SCP2
F2R	5.4079e-169	0.276981	0.251	0.108	9.87536e-165	6	F2R
IQGAP2	1.18049e-143	0.276199	0.35	0.188	2.1557e-139	6	IQGAP2
WDR11	2.92839e-107	0.275626	0.608	0.463	5.34754e-103	6	WDR1
TCF251	1.48817e-110	0.275363	0.625	0.477	2.71754e-106	6	TCF25
PXN1	8.81575e-136	0.274244	0.412	0.245	1.60984e-131	6	PXN
TGFB1	2.60635e-116	0.273287	0.52	0.36	4.75946e-112	6	TGFB1
CCL4L22	6.41894e-127	0.272586	0.273	0.135	1.17216e-122	6	CCL4L2
CD531	3.19054e-135	0.272298	0.751	0.595	5.82624e-131	6	CD53
ARL6IP51	3.68827e-140	0.271952	0.755	0.605	6.73515e-136	6	ARL6IP5
BTN3A2	7.86122e-122	0.271674	0.62	0.457	1.43554e-117	6	BTN3A2
ARHGAP9	4.67701e-93	0.269442	0.414	0.282	8.54068e-89	6	ARHGAP9
PGAM11	6.158e-113	0.268818	0.576	0.423	1.12451e-108	6	PGAM1
CD741	3.95645e-154	0.267642	0.905	0.783	7.22487e-150	6	CD74
PPP1R12A	3.79824e-112	0.266808	0.488	0.332	6.93597e-108	6	PPP1R12A
MYO1F2	2.84528e-150	0.265878	0.5	0.299	5.19576e-146	6	MYO1F
ACTR31	6.94638e-117	0.265334	0.687	0.533	1.26848e-112	6	ACTR3
CALHM2	7.85973e-140	0.263019	0.257	0.122	1.43526e-135	6	CALHM2
PSMB10	5.46793e-117	0.262877	0.655	0.498	9.98499e-113	6	PSMB10
TAGLN21	2.20332e-107	0.262522	0.806	0.675	4.02348e-103	6	TAGLN2
TGFBR31	1.91511e-159	0.261981	0.362	0.185	3.49718e-155	6	TGFBR3
PTGER2	2.71148e-122	0.261827	0.374	0.216	4.95142e-118	6	PTGER2
MTPN1	5.37066e-112	0.26175	0.443	0.288	9.80736e-108	6	MTPN
RAB1B1	3.23887e-106	0.261652	0.472	0.323	5.91449e-102	6	RAB1B
ARHGAP25	1.15325e-119	0.26141	0.436	0.275	2.10595e-115	6	ARHGAP25
SLA2	2.3144e-104	0.259462	0.255	0.137	4.22632e-100	6	SLA2
SRPK2	1.27256e-115	0.259063	0.4	0.247	2.32382e-111	6	SRPK2
SLAMF7	2.13155e-139	0.259052	0.3	0.151	3.89243e-135	6	SLAMF7
ATP2B41	3.09605e-145	0.258975	0.37	0.2	5.6537e-141	6	ATP2B4
FUT11	1.12302e-150	0.258758	0.256	0.117	2.05075e-146	6	FUT11
PTPRC1	1.91592e-181	0.257227	0.948	0.867	3.49866e-177	6	PTPRC
SH3BGRL32	9.20598e-248	0.256893	0.995	0.954	1.6811e-243	6	SH3BGRL3
LPCAT1	7.96758e-137	0.255248	0.273	0.133	1.45496e-132	6	LPCAT1
B2M1	0	0.254842	1	0.999	0	6	B2M
ZBTB381	6.26533e-110	0.254375	0.414	0.261	1.14411e-105	6	ZBTB38
LMAN2	7.74226e-104	0.254163	0.502	0.354	1.41381e-99	6	LMAN2
ANXA11	3.0437e-144	0.252394	0.797	0.576	5.55811e-140	6	ANXA1
MIEN11	2.76785e-105	0.251953	0.411	0.264	5.05437e-101	6	MIEN1
HDDC2	3.44684e-90	0.251845	0.303	0.183	6.29428e-86	6	HDDC2
HLA-B1	1.69022e-155	0.250672	1	0.987	3.0865e-151	6	HLA-B
GLTP	1.50068e-109	0.250637	0.286	0.158	2.74038e-105	6	GLTP
GZMK2	0	0.851978	0.746	0.296	0	7	GZMK	Central memory T
IL7R1	0	0.627673	0.938	0.608	0	7	IL7R
DUSP23	3.49699e-222	0.548963	0.708	0.471	6.38585e-218	7	DUSP2
FOS1	8.86331e-252	0.533206	0.786	0.538	1.61853e-247	7	FOS
DUSP11	0	0.522931	0.926	0.701	0	7	DUSP1
COTL11	1.19775e-300	0.48226	0.623	0.352	2.18722e-296	7	COTL1
CXCR31	0	0.474026	0.43	0.159	0	7	CXCR3
JUNB2	2.51374e-283	0.461059	0.961	0.845	4.59034e-279	7	JUNB
LYAR1	4.13351e-268	0.427491	0.61	0.337	7.54821e-264	7	LYAR
DNAJB1	1.29799e-208	0.411408	0.765	0.548	2.37026e-204	7	DNAJB1
CXCR41	1.23585e-195	0.380698	0.767	0.548	2.25678e-191	7	CXCR4
PLP2	7.38522e-214	0.374523	0.525	0.296	1.34862e-209	7	PLP2
EGR12	3.29527e-105	0.3655	0.448	0.285	6.01748e-101	7	EGR1
JUN2	1.45566e-170	0.35971	0.943	0.81	2.65819e-166	7	JUN
CLDND1	7.926e-202	0.35344	0.396	0.196	1.44737e-197	7	CLDND1
GPR1831	2.90822e-254	0.349234	0.278	0.1	5.31069e-250	7	GPR183
TRADD	1.5462e-192	0.348951	0.376	0.186	2.82352e-188	7	TRADD
ZFP36L21	9.61535e-236	0.347981	0.983	0.917	1.75586e-231	7	ZFP36L2
CD691	4.41761e-179	0.338243	0.692	0.463	8.06701e-175	7	CD69
KLF61	2.20751e-181	0.334223	0.817	0.605	4.03112e-177	7	KLF6
LTB2	1.72113e-217	0.330071	0.855	0.567	3.14296e-213	7	LTB
TSC22D3	4.11608e-195	0.32886	0.935	0.806	7.51637e-191	7	TSC22D3
PPP1R15A1	2.1507e-165	0.325846	0.688	0.466	3.92739e-161	7	PPP1R15A
CD271	2.62771e-171	0.313931	0.6	0.369	4.79847e-167	7	CD27
ZFP362	2.80832e-119	0.313444	0.861	0.728	5.12828e-115	7	ZFP36
NFKBIA1	9.03063e-109	0.299922	0.759	0.595	1.64908e-104	7	NFKBIA
FOSB2	4.16427e-172	0.292385	0.552	0.331	7.60438e-168	7	FOSB
IER22	5.35235e-129	0.292165	0.912	0.818	9.77392e-125	7	IER2
VIM	3.00202e-159	0.289719	0.953	0.845	5.48198e-155	7	VIM
PTGER21	1.46497e-97	0.28662	0.359	0.218	2.67517e-93	7	PTGER2
NSG11	1.34818e-150	0.282294	0.29	0.139	2.46192e-146	7	NSG1
ARHGAP15	4.48486e-136	0.274528	0.566	0.374	8.18979e-132	7	ARHGAP15
TAGAP	3.48993e-116	0.267971	0.573	0.39	6.37295e-112	7	TAGAP
H2AFX1	1.3348e-92	0.255595	0.536	0.372	2.43748e-88	7	H2AFX
PBXIP11	2.43852e-106	0.255178	0.492	0.324	4.45298e-102	7	PBXIP1
LEF11	4.144e-253	0.761998	0.5	0.261	7.56736e-249	8	LEF1	Naïve T
AIF11	4.80095e-180	0.682603	0.346	0.166	8.76701e-176	8	AIF1
RPL321	0	0.673896	0.998	0.996	0	8	RPL32
CCR71	1.07911e-195	0.636435	0.49	0.26	1.97056e-191	8	CCR7
MT-ND31	0	0.598524	0.991	0.995	0	8	MT-ND3
LINC024461	1.15318e-131	0.594075	0.485	0.299	2.10582e-127	8	LINC02446
TCF71	2.127e-151	0.593149	0.566	0.402	3.88411e-147	8	TCF7
MT-ND41	0	0.556456	0.968	0.972	0	8	MT-ND4
ACTN11	1.10445e-109	0.553403	0.304	0.168	2.01683e-105	8	ACTN1
TRABD2A1	1.90727e-100	0.552467	0.29	0.163	3.48286e-96	8	TRABD2A
RGS101	1.47996e-102	0.543153	0.535	0.44	2.70256e-98	8	RGS10
MALAT11	0	0.531116	0.999	1	0	8	MALAT1
MT-ND4L1	0	0.50545	0.996	0.994	0	8	MT-ND4L
MT-ND21	1.45557e-265	0.494708	0.953	0.956	2.65802e-261	8	MT-ND2
RPL311	0	0.49007	0.949	0.95	0	8	RPL31
MAL1	1.05218e-75	0.487747	0.266	0.155	1.92139e-71	8	MAL
OXNAD11	2.81032e-55	0.483285	0.346	0.261	5.13192e-51	8	OXNAD1
RCAN31	2.64437e-49	0.480273	0.276	0.193	4.82889e-45	8	RCAN3
RPS131	0	0.479525	0.989	0.981	0	8	RPS13
NELL21	1.55357e-53	0.458443	0.288	0.197	2.83697e-49	8	NELL2
ABLIM11	1.66218e-33	0.455034	0.306	0.249	3.03531e-29	8	ABLIM1
RPL121	0	0.452945	0.995	0.989	0	8	RPL12
FOXP11	1.96902e-47	0.452892	0.451	0.4	3.59562e-43	8	FOXP1
RPS81	0	0.448348	0.999	0.994	0	8	RPS8
NOSIP1	7.22607e-76	0.442045	0.576	0.499	1.31955e-71	8	NOSIP
MT-CYB1	0	0.440426	0.996	0.998	0	8	MT-CYB
RPL381	1.18573e-259	0.43643	0.948	0.971	2.16526e-255	8	RPL38
MT-CO31	0	0.433116	0.995	0.998	0	8	MT-CO3
RPL291	0	0.432982	0.993	0.991	0	8	RPL29
PCED1B1	1.40056e-32	0.432902	0.328	0.274	2.55757e-28	8	PCED1B
RPL111	0	0.432375	0.998	0.992	0	8	RPL11
MT-ATP61	5.18296e-227	0.427667	0.98	0.987	9.4646e-223	8	MT-ATP6
RPLP21	0	0.426782	0.995	0.991	0	8	RPLP2
MT-ND11	8.43476e-211	0.418098	0.973	0.982	1.54027e-206	8	MT-ND1
RPL371	0	0.417217	0.998	0.994	0	8	RPL37
PDE3B1	5.76143e-30	0.41671	0.272	0.215	1.0521e-25	8	PDE3B
TGFBR21	3.10449e-19	0.408229	0.279	0.246	5.66911e-15	8	TGFBR2
HSPB11	1.39749e-39	0.400338	0.446	0.404	2.55195e-35	8	HSPB1
RGCC1	1.06135e-25	0.396039	0.251	0.195	1.93813e-21	8	RGCC
RPL341	0	0.39509	0.999	0.994	0	8	RPL34
NDFIP11	5.06135e-32	0.390245	0.466	0.454	9.24254e-28	8	NDFIP1
RPL36A	2.90222e-111	0.389465	0.889	0.899	5.29975e-107	8	RPL36A
NFKBIZ	1.05993e-14	0.389167	0.265	0.233	1.93555e-10	8	NFKBIZ
CSKMT	1.19616e-12	0.380307	0.267	0.239	2.18431e-08	8	CSKMT
RPL391	0	0.379981	0.997	0.993	0	8	RPL39
MT-CO21	0	0.379139	0.998	0.999	0	8	MT-CO2
NACA1	1.24532e-305	0.376528	0.975	0.977	2.27407e-301	8	NACA
PIK3IP11	1.65636e-25	0.366946	0.432	0.411	3.02468e-21	8	PIK3IP1
RPL221	5.31469e-239	0.366637	0.962	0.964	9.70516e-235	8	RPL22
SELL1	2.5299e-60	0.359903	0.487	0.365	4.61986e-56	8	SELL
RPS20	3.13901e-113	0.356823	0.845	0.879	5.73215e-109	8	RPS20
RPL361	0	0.353063	0.991	0.987	0	8	RPL36
CAMK41	1.3112e-16	0.352556	0.304	0.28	2.39438e-12	8	CAMK4
CD551	2.27629e-16	0.347147	0.268	0.236	4.15673e-12	8	CD55
RPL191	0	0.337275	0.996	0.994	0	8	RPL19
RPS11	1.01579e-121	0.329956	0.888	0.924	1.85493e-117	8	RPS11
MT-ND51	1.33038e-121	0.325806	0.97	0.981	2.42941e-117	8	MT-ND5
RPL231	3.74774e-68	0.324565	0.77	0.806	6.84374e-64	8	RPL23
NUCB21	1.11278e-13	0.323956	0.371	0.369	2.03205e-09	8	NUCB2
RPS241	0	0.323704	0.994	0.991	0	8	RPS24
LTB3	5.50522e-107	0.320908	0.756	0.579	1.00531e-102	8	LTB
MYC2	2.27555e-13	0.316183	0.255	0.222	4.15539e-09	8	MYC
MT-ATP81	1.35377e-112	0.315992	0.974	0.981	2.47213e-108	8	MT-ATP8
LEPROTL11	3.6723e-18	0.312976	0.445	0.457	6.70599e-14	8	LEPROTL1
FLT3LG1	2.59047e-15	0.305714	0.414	0.419	4.73046e-11	8	FLT3LG
TMSB101	5.72264e-228	0.305065	0.998	0.996	1.04501e-223	8	TMSB10
DGKA1	8.48061e-11	0.303221	0.252	0.233	1.54864e-06	8	DGKA
RPS251	1.49624e-247	0.302773	0.99	0.988	2.73228e-243	8	RPS25
JUND1	3.93834e-09	0.295897	0.28	0.266	7.1918e-05	8	JUND
RPS151	8.94641e-293	0.29509	0.995	0.992	1.6337e-288	8	RPS15
SLC38A21	0.00678999	0.294697	0.257	0.271	1	8	SLC38A2
AAK1	3.83314e-11	0.282744	0.474	0.517	6.99969e-07	8	AAK1
ATM	4.64756e-08	0.275506	0.409	0.441	0.000848692	8	ATM
MT-CO11	1.54471e-211	0.268092	0.998	0.999	2.8208e-207	8	MT-CO1
SF1	2.44933e-14	0.267702	0.55	0.61	4.47271e-10	8	SF1
COX7C	3.6355e-75	0.264839	0.846	0.891	6.63878e-71	8	COX7C
LDLRAP11	1.61731e-05	0.264352	0.278	0.281	0.295337	8	LDLRAP1
CHCHD10	0.000581547	0.255844	0.304	0.327	1	8	CHCHD10
SELENOH1	1.33316e-07	0.253735	0.445	0.501	0.00243449	8	SELENOH
RPL301	1.03625e-227	0.252181	0.994	0.993	1.8923e-223	8	RPL30
RPS281	6.24757e-238	0.251531	0.995	0.991	1.14087e-233	8	RPS28
TPT11	4.73165e-163	0.251243	0.995	0.993	8.64047e-159	8	TPT1
LTB4	0	0.95664	0.973	0.579	0	9	LTB	Central memory T
GATA3	6.25249e-270	0.883733	0.637	0.239	1.14177e-265	9	GATA3
PLP21	5.79201e-307	0.845018	0.748	0.303	1.05768e-302	9	PLP2
CRIP2	0	0.807654	0.36	0.036	0	9	CRIP2
CRIP13	9.20902e-202	0.758008	0.939	0.656	1.68166e-197	9	CRIP1
CAPG	0	0.746571	0.344	0.026	0	9	CAPG
FXYD5	3.50322e-306	0.710815	0.974	0.815	6.39723e-302	9	FXYD5
VIM1	1.11971e-248	0.695421	0.979	0.85	2.0447e-244	9	VIM
CD82	0	0.685141	0.455	0.092	0	9	CD82
TNFSF10	2.31797e-283	0.660101	0.399	0.092	4.23284e-279	9	TNFSF10
S100A112	1.78294e-187	0.652147	0.858	0.504	3.25583e-183	9	S100A11
LMNA	0	0.644486	0.271	0.03	0	9	LMNA
GPR1832	1.01514e-281	0.638608	0.436	0.106	1.85374e-277	9	GPR183
GSTK1	6.66816e-171	0.612995	0.866	0.611	1.21767e-166	9	GSTK1
ID3	1.61801e-135	0.598754	0.254	0.069	2.95465e-131	9	ID3
NOSIP2	2.33601e-142	0.577006	0.802	0.496	4.26579e-138	9	NOSIP
ANXA12	1.71494e-143	0.573262	0.885	0.586	3.13165e-139	9	ANXA1
FXYD7	1.69599e-206	0.553701	0.289	0.064	3.09705e-202	9	FXYD7
LDHB1	7.45734e-135	0.526787	0.901	0.698	1.36179e-130	9	LDHB
TRADD1	5.44121e-135	0.513226	0.476	0.193	9.93619e-131	9	TRADD
C1orf162	2.23213e-122	0.510961	0.465	0.195	4.07609e-118	9	C1orf162
PASK	3.82033e-137	0.50728	0.279	0.081	6.97631e-133	9	PASK
COTL12	6.225e-90	0.497249	0.621	0.366	1.13675e-85	9	COTL1
S100A102	6.72464e-111	0.488886	0.939	0.798	1.22799e-106	9	S100A10
ITGB12	1.09241e-117	0.484465	0.637	0.32	1.99485e-113	9	ITGB1
ARHGAP151	4.42533e-107	0.484043	0.661	0.382	8.0811e-103	9	ARHGAP15
MAL2	3.03665e-125	0.482351	0.408	0.155	5.54523e-121	9	MAL
RGCC2	1.12043e-67	0.482147	0.387	0.194	2.04602e-63	9	RGCC
TAGLN22	2.48015e-89	0.46682	0.856	0.681	4.52899e-85	9	TAGLN2
INPP4B	4.14044e-130	0.454184	0.383	0.136	7.56086e-126	9	INPP4B
TRAT1	2.70352e-114	0.43548	0.401	0.158	4.93689e-110	9	TRAT1
LPAR6	1.17283e-158	0.43213	0.257	0.062	2.1417e-154	9	LPAR6
GLIPR11	6.69339e-75	0.43052	0.496	0.265	1.22228e-70	9	GLIPR1
IL7R2	1.45108e-110	0.428705	0.927	0.625	2.64981e-106	9	IL7R
BIRC3	4.26156e-134	0.428088	0.305	0.092	7.78204e-130	9	BIRC3
TIMP1	4.37364e-87	0.425666	0.41	0.187	7.9867e-83	9	TIMP1
SLC2A3	4.72417e-64	0.408088	0.581	0.353	8.62681e-60	9	SLC2A3
RNF214	9.5085e-145	0.407002	0.278	0.075	1.73635e-140	9	RNF214
LINC02273	1.37022e-115	0.405762	0.345	0.124	2.50216e-111	9	LINC02273
TESPA11	2.30299e-100	0.403688	0.384	0.159	4.20548e-96	9	TESPA1
JUNB3	9.44839e-42	0.386884	0.95	0.852	1.72537e-37	9	JUNB
FTH1	5.52726e-110	0.377744	0.984	0.942	1.00933e-105	9	FTH1
ARID5B	2.89779e-88	0.375473	0.346	0.139	5.29165e-84	9	ARID5B
FOS2	1.53125e-22	0.373253	0.671	0.553	2.79621e-18	9	FOS
SELL2	1.82428e-45	0.37242	0.562	0.367	3.33131e-41	9	SELL
FLT3LG2	4.54793e-62	0.352611	0.641	0.414	8.30497e-58	9	FLT3LG
RCAN32	3.13445e-68	0.335556	0.395	0.193	5.72381e-64	9	RCAN3
TNFRSF251	7.01607e-66	0.329269	0.311	0.139	1.28121e-61	9	TNFRSF25
TSC22D31	1.29566e-45	0.32236	0.91	0.813	2.36601e-41	9	TSC22D3
TSPO	1.63933e-49	0.319019	0.562	0.361	2.99357e-45	9	TSPO
PKM	1.04708e-45	0.314995	0.661	0.482	1.91207e-41	9	PKM
RNASET2	3.61089e-45	0.312087	0.494	0.306	6.59384e-41	9	RNASET2
PBXIP12	9.07834e-47	0.311269	0.522	0.332	1.6578e-42	9	PBXIP1
TPT12	2.54528e-149	0.307113	1	0.993	4.64794e-145	9	TPT1
PLSCR3	1.7511e-48	0.305793	0.391	0.216	3.19769e-44	9	PLSCR3
TTC39C1	1.35355e-51	0.303026	0.369	0.194	2.47172e-47	9	TTC39C
AQP31	1.01118e-52	0.300915	0.388	0.204	1.84651e-48	9	AQP3
DUSP12	2.11683e-29	0.298808	0.856	0.714	3.86555e-25	9	DUSP1
FAM102A	5.99425e-55	0.298678	0.294	0.136	1.09461e-50	9	FAM102A
PPP1R15A2	3.10032e-33	0.29738	0.656	0.478	5.66149e-29	9	PPP1R15A
PRDX1	1.62764e-36	0.28478	0.534	0.365	2.97224e-32	9	PRDX1
EEF21	8.3878e-60	0.281478	0.96	0.896	1.5317e-55	9	EEF2
TAGAP1	2.52282e-38	0.280066	0.582	0.399	4.60692e-34	9	TAGAP
SORL1	1.20922e-37	0.279146	0.453	0.288	2.20815e-33	9	SORL1
EVI2B	4.9361e-36	0.275623	0.503	0.333	9.01381e-32	9	EVI2B
HINT1	5.40312e-53	0.274158	0.895	0.785	9.86663e-49	9	HINT1
CTSA1	2.24636e-24	0.273657	0.318	0.201	4.10208e-20	9	CTSA
SUSD31	1.54901e-55	0.273313	0.274	0.123	2.82865e-51	9	SUSD3
CD281	1.13068e-64	0.271578	0.261	0.106	2.06473e-60	9	CD28
ICAM2	7.38863e-39	0.267209	0.515	0.331	1.34924e-34	9	ICAM2
PLEC	2.87414e-32	0.256885	0.274	0.149	5.24846e-28	9	PLEC
RPL42	9.21176e-59	0.251967	0.974	0.921	1.68216e-54	9	RPL4
ATP2B1	2.85979e-38	0.251661	0.284	0.148	5.22227e-34	9	ATP2B1
FCER1G	0	2.32298	0.942	0.058	0	10	FCER1G	NK
TYROBP1	0	2.20643	0.99	0.098	0	10	TYROBP
SPON22	0	2.18765	0.956	0.214	0	10	SPON2
PTGDS	0	1.98916	0.374	0.036	0	10	PTGDS
MYOM2	0	1.95648	0.657	0.044	0	10	MYOM2
SH2D1B	0	1.63146	0.788	0.021	0	10	SH2D1B
FCGR3A2	0	1.63102	0.961	0.246	0	10	FCGR3A
CLIC32	0	1.61931	0.865	0.224	0	10	CLIC3
KLRF11	0	1.61905	0.853	0.095	0	10	KLRF1
GZMB2	0	1.61381	0.986	0.317	0	10	GZMB
PRF12	0	1.57191	0.995	0.561	0	10	PRF1
IGFBP7	0	1.54855	0.707	0.011	0	10	IGFBP7
GNLY2	0	1.54768	0.951	0.362	0	10	GNLY
FGFBP22	0	1.43044	0.972	0.321	0	10	FGFBP2
CD2471	0	1.3856	0.975	0.574	0	10	CD247
IFITM31	0	1.29173	0.718	0.203	0	10	IFITM3
IL2RB1	0	1.18131	0.781	0.234	0	10	IL2RB
AKR1C3	0	1.17085	0.527	0.015	0	10	AKR1C3
CX3CR12	0	1.14545	0.824	0.224	0	10	CX3CR1
NKG73	0	1.11601	1	0.7	0	10	NKG7
TTC382	0	1.11484	0.757	0.162	0	10	TTC38
HOPX2	0	1.10862	0.825	0.314	0	10	HOPX
RHOC1	0	1.08476	0.675	0.153	0	10	RHOC
PLAC81	0	1.08375	0.856	0.36	0	10	PLAC8
CD300A1	0	1.07331	0.675	0.147	0	10	CD300A
CD71	0	1.06745	0.984	0.722	0	10	CD7
KLRD12	0	1.04557	0.95	0.396	0	10	KLRD1
CCL43	4.53014e-237	1.04373	0.779	0.325	8.27249e-233	10	CCL4
JAK11	1.04591e-293	1.04095	0.912	0.552	1.90994e-289	10	JAK1
SRGN3	0	1.03921	0.994	0.668	0	10	SRGN
PRSS232	0	1.0293	0.684	0.172	0	10	PRSS23
IFITM22	0	1.01003	0.992	0.847	0	10	IFITM2
CTSW2	1.87941e-298	0.982279	0.977	0.693	3.43199e-294	10	CTSW
LAIR22	0	0.977386	0.546	0.121	0	10	LAIR2
CST73	0	0.977238	0.999	0.633	0	10	CST7
S1PR52	0	0.976381	0.801	0.259	0	10	S1PR5
TRDC	0	0.929255	0.407	0.026	0	10	TRDC
FGR2	0	0.92445	0.707	0.208	0	10	FGR
EFHD23	3.36526e-273	0.91716	0.749	0.278	6.1453e-269	10	EFHD2
LAT2	0	0.91196	0.435	0.019	0	10	LAT2
PLEK3	2.52727e-281	0.909913	0.893	0.409	4.61504e-277	10	PLEK
C1orf1621	2.67285e-264	0.903922	0.615	0.194	4.88089e-260	10	C1orf162
APMAP3	5.07236e-290	0.90326	0.853	0.378	9.26264e-286	10	APMAP
PTGDR1	0	0.898508	0.561	0.134	0	10	PTGDR
GZMA3	2.00707e-279	0.894583	0.986	0.596	3.66511e-275	10	GZMA
CD1601	0	0.881032	0.466	0.089	0	10	CD160
TRBC11	6.2006e-162	0.878874	0.714	0.381	1.13229e-157	10	TRBC1
CD38	0	0.875236	0.378	0.028	0	10	CD38
HSH2D	0	0.866843	0.484	0.081	0	10	HSH2D
ITGB22	3.33398e-285	0.866529	0.976	0.747	6.08818e-281	10	ITGB2
GSN	0	0.86454	0.398	0.011	0	10	GSN
GNPTAB2	2.35185e-302	0.858298	0.587	0.16	4.29471e-298	10	GNPTAB
ADGRG12	5.63003e-268	0.853306	0.697	0.223	1.0281e-263	10	ADGRG1
ALOX5AP1	7.82789e-189	0.843108	0.707	0.327	1.42945e-184	10	ALOX5AP
CTSD1	5.09684e-142	0.833523	0.505	0.203	9.30734e-138	10	CTSD
NCR11	0	0.81867	0.411	0.04	0	10	NCR1
CXXC5	0	0.805686	0.411	0.048	0	10	CXXC5
TXK1	1.65786e-282	0.802235	0.501	0.124	3.02741e-278	10	TXK
KLRB11	0	0.801465	0.908	0.274	0	10	KLRB1
AOAH1	8.04314e-231	0.793256	0.558	0.171	1.46876e-226	10	AOAH
ABI32	8.79134e-221	0.792951	0.667	0.255	1.60539e-216	10	ABI3
MATK2	7.94543e-208	0.788587	0.742	0.327	1.45092e-203	10	MATK
CHST2	0	0.782308	0.35	0.016	0	10	CHST2
XCL11	1.52846e-265	0.773637	0.409	0.086	2.79113e-261	10	XCL1
TMIGD22	1.67288e-232	0.771294	0.436	0.113	3.05485e-228	10	TMIGD2
CD632	9.3304e-198	0.768909	0.702	0.3	1.70382e-193	10	CD63
GSTP12	2.62718e-193	0.763024	0.848	0.501	4.79749e-189	10	GSTP1
TBX212	1.9655e-209	0.762172	0.637	0.228	3.5892e-205	10	TBX21
KIR2DL1	0	0.761399	0.259	0.02	0	10	KIR2DL1
KIR3DL11	2.91465e-289	0.759033	0.283	0.04	5.32245e-285	10	KIR3DL1
XBP12	2.0042e-174	0.75526	0.731	0.361	3.65986e-170	10	XBP1
IFITM11	1.30199e-298	0.748086	0.996	0.951	2.37757e-294	10	IFITM1
LGALS12	2.21436e-134	0.741773	0.712	0.346	4.04364e-130	10	LGALS1
SIGLEC7	0	0.734605	0.317	0.007	0	10	SIGLEC7
GLIPR22	1.35871e-198	0.73114	0.589	0.213	2.48115e-194	10	GLIPR2
OSTF12	2.92606e-183	0.730743	0.764	0.393	5.34328e-179	10	OSTF1
CLIC13	7.66236e-219	0.728334	0.96	0.65	1.39922e-214	10	CLIC1
CYBA2	1.87727e-179	0.724536	0.961	0.716	3.42808e-175	10	CYBA
NCR32	7.53744e-198	0.724254	0.621	0.223	1.37641e-193	10	NCR3
RASSF4	0	0.722114	0.312	0.021	0	10	RASSF4
ARPC22	8.92959e-235	0.705067	0.98	0.786	1.63063e-230	10	ARPC2
PLEKHF12	1.67687e-201	0.702347	0.548	0.18	3.06214e-197	10	PLEKHF1
RAP1B2	1.03054e-197	0.69775	0.921	0.635	1.88186e-193	10	RAP1B
DOK22	5.23782e-161	0.694094	0.681	0.31	9.56478e-157	10	DOK2
SH2D2A3	8.80964e-127	0.692963	0.62	0.303	1.60873e-122	10	SH2D2A
LINC00299	0	0.692766	0.3	0.013	0	10	LINC00299
SASH32	1.08528e-156	0.685983	0.73	0.386	1.98182e-152	10	SASH3
TPM41	1.0642e-151	0.683111	0.528	0.202	1.94334e-147	10	TPM4
AGTRAP1	8.75844e-175	0.68182	0.528	0.189	1.59938e-170	10	AGTRAP
CTBP2	0	0.676962	0.315	0.017	0	10	CTBP2
LAIR1	5.2713e-164	0.671962	0.496	0.179	9.62593e-160	10	LAIR1
UCP22	1.75554e-127	0.656191	0.842	0.597	3.20579e-123	10	UCP2
ACTB2	1.90853e-212	0.651822	1	0.993	3.48517e-208	10	ACTB
PSAP2	1.0006e-143	0.648137	0.753	0.434	1.82719e-139	10	PSAP
DDIT41	1.47136e-112	0.646024	0.69	0.373	2.68685e-108	10	DDIT4
STARD3NL1	2.61128e-155	0.645851	0.443	0.147	4.76847e-151	10	STARD3NL
ACTG11	6.25216e-185	0.645112	0.994	0.934	1.14171e-180	10	ACTG1
C1orf212	1.83579e-192	0.64171	0.521	0.162	3.35233e-188	10	C1orf21
NMUR1	0	0.639923	0.342	0.045	0	10	NMUR1
ADGRE52	5.75866e-133	0.639668	0.729	0.407	1.05159e-128	10	ADGRE5
TCF252	2.76756e-112	0.639135	0.76	0.484	5.05384e-108	10	TCF25
ARPC5L3	1.28306e-143	0.638099	0.696	0.353	2.34299e-139	10	ARPC5L
NFATC21	4.84334e-143	0.637311	0.6	0.261	8.84443e-139	10	NFATC2
CXCR2	0	0.634838	0.299	0.019	0	10	CXCR2
CEBPD1	1.06613e-269	0.63418	0.337	0.058	1.94685e-265	10	CEBPD
FAM49B1	1.22387e-129	0.627052	0.697	0.382	2.23491e-125	10	FAM49B
CTSC3	1.19039e-145	0.626624	0.821	0.476	2.17377e-141	10	CTSC
PDIA32	4.32321e-137	0.624216	0.834	0.542	7.89461e-133	10	PDIA3
XCL21	1.24708e-141	0.621948	0.332	0.092	2.27729e-137	10	XCL2
MAPK11	3.98409e-171	0.620584	0.451	0.141	7.27535e-167	10	MAPK1
DHRS72	1.19051e-135	0.618715	0.751	0.436	2.174e-131	10	DHRS7
HIPK2	1.1488e-288	0.618637	0.303	0.046	2.09783e-284	10	HIPK2
TFDP21	7.71728e-154	0.617247	0.451	0.151	1.40925e-149	10	TFDP2
TPST22	6.9799e-136	0.611881	0.692	0.348	1.2746e-131	10	TPST2
DBI2	1.96758e-129	0.611172	0.778	0.484	3.593e-125	10	DBI
CCND3	7.73935e-144	0.610389	0.902	0.677	1.41328e-139	10	CCND3
CD2441	1.62498e-145	0.60947	0.437	0.147	2.96738e-141	10	CD244
LITAF2	8.47208e-162	0.608827	0.95	0.7	1.54709e-157	10	LITAF
MBP2	1.5489e-132	0.608298	0.79	0.469	2.82845e-128	10	MBP
PTPN12	1.31626e-271	0.607061	0.33	0.056	2.40362e-267	10	PTPN12
PFN13	5.71291e-260	0.607048	1	0.975	1.04323e-255	10	PFN1
TLN11	9.76276e-110	0.607005	0.589	0.298	1.78278e-105	10	TLN1
SH3BP52	2.77084e-124	0.601633	0.539	0.233	5.05983e-120	10	SH3BP5
CHST122	2.60997e-138	0.601331	0.633	0.288	4.76606e-134	10	CHST12
PRDX51	1.71688e-117	0.599383	0.64	0.349	3.1352e-113	10	PRDX5
CALR2	5.44376e-108	0.598683	0.848	0.625	9.94086e-104	10	CALR
SYK	0	0.598159	0.259	0.005	0	10	SYK
GNG22	3.69927e-127	0.59568	0.72	0.397	6.75523e-123	10	GNG2
ADAM82	5.26746e-144	0.593815	0.546	0.212	9.61892e-140	10	ADAM8
CEP782	1.35476e-139	0.591671	0.426	0.141	2.47392e-135	10	CEP78
GPR651	1.36965e-120	0.587853	0.551	0.245	2.50112e-116	10	GPR65
RAC2	3.99639e-206	0.587389	0.981	0.882	7.29781e-202	10	RAC2
GZMM3	3.09463e-156	0.586444	0.93	0.692	5.65111e-152	10	GZMM
PPP1R182	5.2548e-124	0.58636	0.787	0.49	9.59579e-120	10	PPP1R18
CFL12	7.13765e-233	0.584831	0.999	0.939	1.30341e-228	10	CFL1
FCRL63	7.34873e-134	0.584497	0.614	0.258	1.34195e-129	10	FCRL6
SLC9A3R12	9.27377e-138	0.582352	0.899	0.628	1.69348e-133	10	SLC9A3R1
SERPINB11	1.23785e-95	0.573418	0.571	0.306	2.26044e-91	10	SERPINB1
CARD16	4.04642e-111	0.57165	0.648	0.347	7.38917e-107	10	CARD16
SYTL31	3.23685e-121	0.571141	0.48	0.191	5.91081e-117	10	SYTL3
GFOD1	0	0.569626	0.259	0.023	0	10	GFOD1
PPP1CA2	1.06808e-135	0.56853	0.872	0.6	1.95042e-131	10	PPP1CA
VASP1	4.07092e-101	0.568491	0.596	0.316	7.43391e-97	10	VASP
SPN2	5.5508e-110	0.566074	0.722	0.421	1.01363e-105	10	SPN
LCP11	4.63271e-102	0.564148	0.857	0.639	8.45978e-98	10	LCP1
FHL3	8.47952e-179	0.561997	0.312	0.071	1.54845e-174	10	FHL3
SELPLG1	4.16837e-113	0.559385	0.81	0.561	7.61186e-109	10	SELPLG
BIN22	5.12396e-126	0.558914	0.862	0.59	9.35687e-122	10	BIN2
MCTP2	8.21662e-191	0.555456	0.323	0.071	1.50044e-186	10	MCTP2
CAST2	1.59831e-96	0.554492	0.663	0.38	2.91868e-92	10	CAST
MSN2	2.26708e-94	0.554376	0.771	0.529	4.13992e-90	10	MSN
DENND2D	1.75589e-91	0.552598	0.678	0.424	3.20644e-87	10	DENND2D
RAB11FIP1	2.24178e-218	0.550094	0.281	0.05	4.09371e-214	10	RAB11FIP1
NDUFB21	1.02605e-116	0.550015	0.788	0.516	1.87366e-112	10	NDUFB2
IL18RAP	3.98607e-225	0.548605	0.264	0.043	7.27897e-221	10	IL18RAP
ARL4C1	6.29129e-95	0.543669	0.743	0.472	1.14885e-90	10	ARL4C
TPI11	6.07013e-117	0.542541	0.809	0.548	1.10847e-112	10	TPI1
CD532	6.09479e-114	0.542221	0.847	0.602	1.11297e-109	10	CD53
ITGAM	1.75276e-203	0.541034	0.345	0.075	3.20071e-199	10	ITGAM
ITGB72	1.76615e-88	0.534684	0.645	0.39	3.22516e-84	10	ITGB7
UTRN	8.48051e-93	0.530179	0.538	0.266	1.54863e-88	10	UTRN
MAP3K81	7.23398e-118	0.530064	0.402	0.139	1.321e-113	10	MAP3K8
ARHGAP91	6.75383e-95	0.528725	0.559	0.288	1.23332e-90	10	ARHGAP9
LY6E2	2.38022e-94	0.526921	0.829	0.619	4.34652e-90	10	LY6E
BST2	5.12179e-97	0.5268	0.643	0.362	9.3529e-93	10	BST2
TGFB11	5.19459e-88	0.526423	0.639	0.367	9.48584e-84	10	TGFB1
FASLG	9.67214e-183	0.522647	0.271	0.053	1.76623e-178	10	FASLG
ACTR32	2.33129e-86	0.521185	0.763	0.541	4.25718e-82	10	ACTR3
PSMB101	2.64781e-100	0.518105	0.772	0.506	4.83517e-96	10	PSMB10
PLAAT4	1.39106e-24	0.517858	0.29	0.177	2.54021e-20	10	PLAAT4
ARID5A	1.06907e-110	0.516278	0.453	0.184	1.95223e-106	10	ARID5A
CD164	3.85411e-90	0.515335	0.62	0.354	7.03798e-86	10	CD164
IQGAP12	7.62331e-87	0.515223	0.609	0.343	1.39209e-82	10	IQGAP1
RHOA2	4.65751e-128	0.514904	0.94	0.738	8.50508e-124	10	RHOA
RPS6KA12	3.35822e-100	0.514089	0.501	0.23	6.13245e-96	10	RPS6KA1
STOM3	3.47625e-95	0.502819	0.554	0.269	6.34799e-91	10	STOM
CD47	7.48307e-89	0.502189	0.646	0.378	1.36648e-84	10	CD47
PRELID11	3.35225e-82	0.501995	0.635	0.391	6.12155e-78	10	PRELID1
GSAP	5.87823e-176	0.497233	0.266	0.053	1.07342e-171	10	GSAP
SDF4	2.46597e-84	0.494017	0.51	0.265	4.50311e-80	10	SDF4
PTPN4	1.62887e-80	0.492681	0.535	0.282	2.97448e-76	10	PTPN4
RIN3	7.58736e-89	0.489423	0.43	0.191	1.38553e-84	10	RIN3
UBE2F	2.00217e-101	0.485655	0.315	0.103	3.65617e-97	10	UBE2F
GLRX1	8.00759e-83	0.482823	0.497	0.25	1.46227e-78	10	GLRX
ARPC51	2.95122e-83	0.482361	0.749	0.516	5.38922e-79	10	ARPC5
TXNIP	2.3867e-117	0.481749	0.99	0.938	4.35835e-113	10	TXNIP
PXN2	1.40852e-74	0.479441	0.491	0.253	2.57209e-70	10	PXN
TES	8.34961e-75	0.479388	0.544	0.308	1.52472e-70	10	TES
CAP12	6.68963e-89	0.476935	0.824	0.618	1.22159e-84	10	CAP1
APLP2	3.45137e-106	0.475326	0.311	0.098	6.30256e-102	10	APLP2
SCLT1	1.52264e-130	0.473881	0.258	0.063	2.78049e-126	10	SCLT1
SYNGR11	4.15467e-105	0.473825	0.283	0.084	7.58684e-101	10	SYNGR1
THEMIS2	4.99763e-117	0.472635	0.295	0.085	9.12617e-113	10	THEMIS2
PYHIN12	2.69017e-85	0.468244	0.536	0.263	4.91253e-81	10	PYHIN1
DIAPH11	6.49775e-79	0.467558	0.507	0.258	1.18655e-74	10	DIAPH1
RUNX31	3.65645e-83	0.466784	0.58	0.309	6.67705e-79	10	RUNX3
YWHAZ2	1.90781e-110	0.464142	0.936	0.764	3.48385e-106	10	YWHAZ
WDR12	3.47297e-78	0.463909	0.705	0.471	6.34199e-74	10	WDR1
BSG2	3.66923e-83	0.463839	0.7	0.442	6.70038e-79	10	BSG
TRGC1	1.22633e-167	0.462793	0.253	0.05	2.2394e-163	10	TRGC1
LRP101	9.58956e-79	0.461951	0.501	0.257	1.75115e-74	10	LRP10
VAMP81	2.91322e-81	0.460593	0.727	0.494	5.31983e-77	10	VAMP8
TNFRSF1B2	3.70713e-78	0.459705	0.494	0.244	6.76959e-74	10	TNFRSF1B
OSBPL5	1.9489e-152	0.456635	0.256	0.055	3.55888e-148	10	OSBPL5
RGS3	6.61004e-97	0.456221	0.348	0.125	1.20706e-92	10	RGS3
PDIA62	9.03245e-68	0.456124	0.498	0.272	1.64941e-63	10	PDIA6
TPM32	3.94744e-103	0.455406	0.914	0.734	7.20842e-99	10	TPM3
PTPN6	2.74623e-48	0.453427	0.579	0.395	5.01489e-44	10	PTPN6
SCP22	7.03236e-69	0.450215	0.565	0.336	1.28418e-64	10	SCP2
TMED9	1.06875e-74	0.448765	0.573	0.331	1.95164e-70	10	TMED9
PTGER22	4.50411e-63	0.447927	0.443	0.225	8.22495e-59	10	PTGER2
RASSF12	6.12388e-65	0.44774	0.531	0.3	1.11828e-60	10	RASSF1
PTPRE	5.06256e-88	0.447028	0.365	0.142	9.24475e-84	10	PTPRE
HSPA5	2.59036e-59	0.446043	0.707	0.487	4.73026e-55	10	HSPA5
ABHD17A	1.20329e-78	0.445381	0.447	0.206	2.19732e-74	10	ABHD17A
ANXA4	8.1521e-99	0.444637	0.289	0.091	1.48866e-94	10	ANXA4
EIF3G	9.07392e-57	0.442673	0.795	0.646	1.65699e-52	10	EIF3G
IGF2R	8.74906e-87	0.442401	0.325	0.118	1.59767e-82	10	IGF2R
ZAP70	3.18025e-78	0.437795	0.809	0.581	5.80745e-74	10	ZAP70
SELENOT	4.0083e-66	0.436124	0.529	0.305	7.31955e-62	10	SELENOT
CD993	4.57433e-98	0.435487	0.947	0.729	8.35319e-94	10	CD99
CDC42SE1	2.9755e-70	0.435183	0.671	0.44	5.43356e-66	10	CDC42SE1
NRROS	3.19974e-141	0.432754	0.257	0.058	5.84304e-137	10	NRROS
MAPRE2	3.40397e-67	0.432454	0.496	0.267	6.21599e-63	10	MAPRE2
MYL62	2.26919e-116	0.430651	0.982	0.872	4.14377e-112	10	MYL6
HLA-E1	4.35996e-167	0.430521	0.998	0.958	7.96172e-163	10	HLA-E
CALM12	3.30957e-142	0.430294	0.994	0.936	6.04361e-138	10	CALM1
ADD1	4.93848e-71	0.42923	0.387	0.176	9.01816e-67	10	ADD1
MYO1F3	2.69897e-74	0.427747	0.577	0.31	4.92859e-70	10	MYO1F
ACTN42	4.41211e-76	0.427573	0.531	0.269	8.05695e-72	10	ACTN4
ARHGAP30	2.85351e-62	0.427376	0.625	0.402	5.21079e-58	10	ARHGAP30
CISD3	1.9131e-74	0.426241	0.404	0.182	3.49352e-70	10	CISD3
XAF1	2.78511e-58	0.426076	0.411	0.208	5.08589e-54	10	XAF1
MYL12A1	9.57089e-121	0.425249	0.99	0.919	1.74774e-116	10	MYL12A
ICAM21	1.731e-59	0.423919	0.546	0.331	3.16098e-55	10	ICAM2
APOBEC3G2	5.43563e-67	0.423611	0.585	0.334	9.926e-63	10	APOBEC3G
RALY	1.9988e-65	0.422783	0.655	0.434	3.65e-61	10	RALY
H3F3A	8.30284e-111	0.422068	0.977	0.891	1.51618e-106	10	H3F3A
BANF1	6.83183e-57	0.41988	0.589	0.382	1.24756e-52	10	BANF1
SEPTIN71	6.67891e-25	0.419767	0.26	0.149	1.21964e-20	10	SEPTIN7
NDUFB72	2.04292e-63	0.417129	0.621	0.392	3.73058e-59	10	NDUFB7
G6PD1	1.37333e-63	0.416886	0.401	0.197	2.50784e-59	10	G6PD
TADA3	2.54176e-58	0.415725	0.417	0.218	4.64152e-54	10	TADA3
SLA21	1.76892e-61	0.413502	0.325	0.143	3.23022e-57	10	SLA2
SYTL1	2.63622e-58	0.412935	0.623	0.405	4.81399e-54	10	SYTL1
PREX1	1.79813e-66	0.412881	0.338	0.143	3.28356e-62	10	PREX1
POLR2G	1.38473e-62	0.412425	0.495	0.279	2.52865e-58	10	POLR2G
SEPT72	1.12907e-30	0.411303	0.553	0.442	2.06179e-26	10	SEPT7
BCL2L1	1.80353e-78	0.410083	0.322	0.122	3.29342e-74	10	BCL2L1
P4HB1	3.25183e-53	0.409974	0.628	0.431	5.93816e-49	10	P4HB
AP2A1	1.03539e-78	0.409214	0.301	0.112	1.89073e-74	10	AP2A1
SERPINB6	1.89227e-68	0.408704	0.318	0.131	3.45547e-64	10	SERPINB6
MTPN2	2.07011e-62	0.407827	0.519	0.296	3.78022e-58	10	MTPN
LASP1	1.78569e-58	0.40664	0.436	0.232	3.26085e-54	10	LASP1
PRKCH	6.15864e-57	0.404857	0.588	0.377	1.12463e-52	10	PRKCH
IQGAP21	6.64362e-63	0.404847	0.407	0.197	1.21319e-58	10	IQGAP2
VCL1	5.44245e-67	0.400994	0.302	0.119	9.93846e-63	10	VCL
LPCAT11	6.44778e-71	0.400098	0.342	0.141	1.17743e-66	10	LPCAT1
LAMP1	1.57591e-56	0.399819	0.551	0.339	2.87777e-52	10	LAMP1
ILK	8.57824e-66	0.397777	0.393	0.186	1.56647e-61	10	ILK
MYO1G2	8.19897e-56	0.397106	0.587	0.368	1.49721e-51	10	MYO1G
MIEN12	2.05115e-62	0.396295	0.495	0.271	3.7456e-58	10	MIEN1
RFTN1	1.14226e-67	0.395396	0.326	0.136	2.08588e-63	10	RFTN1
HLA-A2	5.10527e-183	0.394663	1	0.987	9.32274e-179	10	HLA-A
PSME2	7.01578e-57	0.394007	0.748	0.565	1.28115e-52	10	PSME2
CYB5B	8.59973e-63	0.392644	0.352	0.161	1.5704e-58	10	CYB5B
RGS19	2.91963e-47	0.392216	0.487	0.298	5.33154e-43	10	RGS19
CD22	7.19488e-84	0.3919	0.284	0.095	1.31386e-79	10	CD22
LSP12	1.07259e-88	0.391485	0.947	0.796	1.95865e-84	10	LSP1
BTN3A21	6.24163e-55	0.391328	0.667	0.466	1.13978e-50	10	BTN3A2
PTPN18	4.43426e-68	0.391136	0.307	0.122	8.09741e-64	10	PTPN18
RNF2131	1.12131e-68	0.390525	0.84	0.647	2.04763e-64	10	RNF213
HCST2	2.40964e-88	0.390261	0.974	0.903	4.40024e-84	10	HCST
GK5	9.406e-100	0.390253	0.257	0.073	1.71763e-95	10	GK5
SETD3	1.91914e-72	0.388673	0.277	0.101	3.50455e-68	10	SETD3
LMO4	1.3947e-62	0.388557	0.281	0.112	2.54685e-58	10	LMO4
ZEB22	1.01229e-64	0.386641	0.479	0.235	1.84853e-60	10	ZEB2
INPP5D	1.02482e-56	0.386615	0.402	0.203	1.87142e-52	10	INPP5D
CORO1A	1.60475e-86	0.386262	0.979	0.905	2.93044e-82	10	CORO1A
TNFRSF1A	1.4018e-63	0.386156	0.376	0.176	2.55983e-59	10	TNFRSF1A
CD226	3.36279e-74	0.385955	0.298	0.11	6.14078e-70	10	CD226
IFI16	2.47341e-58	0.384771	0.504	0.278	4.51669e-54	10	IFI16
PSME1	2.10277e-79	0.382508	0.939	0.791	3.83988e-75	10	PSME1
RARRES33	9.79245e-26	0.382236	0.605	0.524	1.7882e-21	10	RARRES3
ATP6V0D1	5.92755e-57	0.379898	0.355	0.17	1.08243e-52	10	ATP6V0D1
SRPK21	2.86529e-55	0.378968	0.462	0.255	5.2323e-51	10	SRPK2
FLNA3	1.61979e-60	0.378864	0.818	0.601	2.95789e-56	10	FLNA
ANXA62	4.85708e-58	0.37487	0.786	0.586	8.86951e-54	10	ANXA6
RAB8A	1.31498e-55	0.374725	0.432	0.233	2.40128e-51	10	RAB8A
RPA2	2.2233e-49	0.374236	0.439	0.253	4.05996e-45	10	RPA2
SIRT2	4.51593e-59	0.372373	0.314	0.138	8.24655e-55	10	SIRT2
CDKN2D	3.61678e-56	0.371484	0.379	0.186	6.60461e-52	10	CDKN2D
PPIB1	2.11916e-62	0.371188	0.893	0.739	3.86979e-58	10	PPIB
RAB8B	5.58493e-67	0.370963	0.338	0.142	1.01986e-62	10	RAB8B
RAB9A	3.2928e-60	0.370462	0.358	0.166	6.01299e-56	10	RAB9A
COX8A1	5.35694e-52	0.369268	0.704	0.514	9.7823e-48	10	COX8A
NEDD9	6.92013e-66	0.367705	0.265	0.098	1.26369e-61	10	NEDD9
PGAM12	1.23166e-45	0.366645	0.616	0.431	2.24914e-41	10	PGAM1
KLRK1	3.41217e-15	0.366583	0.375	0.282	6.23096e-11	10	KLRK1
IVNS1ABP	2.75914e-48	0.366509	0.335	0.168	5.03846e-44	10	IVNS1ABP
CSK	3.71267e-48	0.366341	0.566	0.372	6.77971e-44	10	CSK
PPP1R12A1	3.17849e-46	0.365163	0.533	0.34	5.80425e-42	10	PPP1R12A
UBB	3.51671e-75	0.36386	0.951	0.823	6.42187e-71	10	UBB
PLEKHA1	7.27843e-51	0.363405	0.348	0.173	1.32911e-46	10	PLEKHA1
ACTR2	5.38414e-54	0.363355	0.602	0.386	9.83197e-50	10	ACTR2
KDELR2	6.91185e-51	0.36291	0.386	0.201	1.26217e-46	10	KDELR2
SYNE13	1.18116e-55	0.362498	0.611	0.374	2.15691e-51	10	SYNE1
SFT2D1	4.09879e-56	0.359434	0.356	0.171	7.4848e-52	10	SFT2D1
FUT111	2.36656e-58	0.359178	0.298	0.125	4.32158e-54	10	FUT11
REL	8.187e-47	0.358859	0.45	0.258	1.49503e-42	10	REL
CDC42	4.40081e-54	0.357321	0.788	0.609	8.03632e-50	10	CDC42
POLR3GL	6.9189e-45	0.355882	0.494	0.307	1.26346e-40	10	POLR3GL
RAB292	9.75729e-44	0.355773	0.511	0.325	1.78178e-39	10	RAB29
BZW1	2.58666e-45	0.355622	0.534	0.351	4.72351e-41	10	BZW1
STK10	8.99938e-48	0.35404	0.505	0.305	1.64338e-43	10	STK10
CCDC69	3.73153e-37	0.353776	0.412	0.251	6.81414e-33	10	CCDC69
PSMB93	4.23515e-54	0.353758	0.838	0.647	7.7338e-50	10	PSMB9
BPTF	8.77182e-39	0.353332	0.432	0.263	1.60182e-34	10	BPTF
RAB371	1.78185e-47	0.35281	0.402	0.216	3.25384e-43	10	RAB37
SH3BP2	5.34318e-64	0.352237	0.307	0.124	9.75718e-60	10	SH3BP2
IDI1	3.78354e-51	0.352203	0.346	0.169	6.90912e-47	10	IDI1
SYNE23	7.91543e-48	0.352179	0.637	0.424	1.44544e-43	10	SYNE2
POLR2L	2.129e-48	0.351974	0.722	0.537	3.88777e-44	10	POLR2L
ADCY7	1.36625e-63	0.35177	0.272	0.104	2.49491e-59	10	ADCY7
RAB1B2	1.43559e-48	0.351389	0.529	0.331	2.62152e-44	10	RAB1B
SETX	1.01357e-47	0.35098	0.33	0.163	1.85089e-43	10	SETX
TIMP11	1.4313e-29	0.350678	0.323	0.189	2.61369e-25	10	TIMP1
DCTN3	8.00059e-50	0.350343	0.468	0.276	1.46099e-45	10	DCTN3
HSP90B1	2.834e-46	0.349958	0.741	0.566	5.17517e-42	10	HSP90B1
HMOX2	2.53023e-46	0.349947	0.563	0.371	4.62046e-42	10	HMOX2
SERBP1	1.29898e-44	0.349691	0.693	0.516	2.37207e-40	10	SERBP1
CDK2AP22	2.5108e-38	0.349688	0.55	0.368	4.58497e-34	10	CDK2AP2
RNF125	6.26527e-43	0.348185	0.438	0.257	1.1441e-38	10	RNF125
SLC25A5	2.51703e-39	0.347945	0.635	0.471	4.59634e-35	10	SLC25A5
ADRB22	2.42291e-54	0.347769	0.378	0.181	4.42448e-50	10	ADRB2
RASSF5	6.60806e-40	0.347284	0.508	0.336	1.2067e-35	10	RASSF5
PRKAR1A	5.42687e-40	0.346484	0.388	0.223	9.91e-36	10	PRKAR1A
SLC44A2	2.12478e-38	0.346179	0.456	0.291	3.88005e-34	10	SLC44A2
NUCB1	2.34597e-43	0.346045	0.478	0.297	4.28398e-39	10	NUCB1
SET	2.14906e-44	0.345956	0.574	0.383	3.92439e-40	10	SET
TBCB1	4.04974e-51	0.345472	0.566	0.356	7.39523e-47	10	TBCB
APOL6	2.97082e-43	0.345256	0.387	0.213	5.42502e-39	10	APOL6
COPZ1	8.09039e-47	0.345225	0.412	0.231	1.47739e-42	10	COPZ1
ACAA2	2.35838e-41	0.343903	0.323	0.168	4.30664e-37	10	ACAA2
VPS37B	3.56787e-44	0.343786	0.314	0.156	6.51529e-40	10	VPS37B
TSPAN14	1.00761e-43	0.343499	0.441	0.26	1.83999e-39	10	TSPAN14
ZNF600	2.69569e-62	0.342695	0.256	0.095	4.9226e-58	10	ZNF600
TRIM22	2.17131e-43	0.341671	0.466	0.282	3.96503e-39	10	TRIM22
MGAT1	5.46495e-43	0.340589	0.426	0.25	9.97955e-39	10	MGAT1
UCHL5	7.20304e-47	0.340069	0.29	0.135	1.31535e-42	10	UCHL5
ARPC4	4.06091e-30	0.339442	0.437	0.293	7.41563e-26	10	ARPC4
EVL	4.51293e-57	0.339121	0.906	0.788	8.24106e-53	10	EVL
DDOST	2.7647e-41	0.338029	0.489	0.311	5.04862e-37	10	DDOST
CMTM6	6.58815e-44	0.337568	0.374	0.204	1.20306e-39	10	CMTM6
TAPBPL	1.55935e-41	0.337059	0.265	0.126	2.84753e-37	10	TAPBPL
USB1	2.25844e-54	0.336564	0.288	0.125	4.12414e-50	10	USB1
SDF2L1	2.67797e-39	0.336503	0.346	0.188	4.89024e-35	10	SDF2L1
TUBB	1.95321e-40	0.334577	0.684	0.503	3.56676e-36	10	TUBB
KLRC31	2.0952e-47	0.334305	0.255	0.106	3.82605e-43	10	KLRC3
ITGAL3	1.07054e-46	0.3336	0.544	0.334	1.95492e-42	10	ITGAL
MAP1LC3B	1.82376e-42	0.332538	0.552	0.37	3.33036e-38	10	MAP1LC3B
USP28	1.13304e-57	0.332102	0.256	0.099	2.06904e-53	10	USP28
MACF1	2.94385e-41	0.330697	0.504	0.315	5.37577e-37	10	MACF1
TMED10	6.16869e-38	0.329893	0.472	0.303	1.12646e-33	10	TMED10
TSEN54	1.26587e-40	0.329618	0.473	0.291	2.31161e-36	10	TSEN54
B2M2	4.31288e-188	0.329494	1	0.999	7.87575e-184	10	B2M
ASAH1	1.37995e-45	0.328733	0.331	0.168	2.51992e-41	10	ASAH1
ATOX1	1.74813e-50	0.327609	0.294	0.133	3.19227e-46	10	ATOX1
MYBL11	4.37694e-54	0.326339	0.337	0.152	7.99273e-50	10	MYBL1
ADAM10	1.72979e-39	0.325016	0.328	0.172	3.15877e-35	10	ADAM10
IRF11	5.68697e-46	0.324795	0.705	0.493	1.0385e-41	10	IRF1
ARPC31	1.24661e-58	0.324661	0.912	0.78	2.27643e-54	10	ARPC3
FDFT1	5.069e-37	0.324362	0.406	0.247	9.2565e-33	10	FDFT1
PTPRC2	5.75814e-72	0.324087	0.969	0.872	1.05149e-67	10	PTPRC
BRK1	4.23806e-41	0.324007	0.675	0.502	7.73913e-37	10	BRK1
APOBEC3C1	4.24093e-43	0.323807	0.392	0.211	7.74437e-39	10	APOBEC3C
ARF6	5.31388e-35	0.322925	0.441	0.275	9.70368e-31	10	ARF6
DNAJC8	1.1892e-37	0.322415	0.518	0.346	2.17159e-33	10	DNAJC8
HLA-C2	7.08654e-112	0.322357	1	0.981	1.29407e-107	10	HLA-C
FERMT3	3.41761e-34	0.321905	0.481	0.324	6.2409e-30	10	FERMT3
SLA	1.81632e-32	0.321405	0.328	0.187	3.31678e-28	10	SLA
ARHGEF3	2.65969e-34	0.32067	0.372	0.221	4.85685e-30	10	ARHGEF3
SERF2	1.9335e-94	0.320436	0.991	0.953	3.53077e-90	10	SERF2
IFI35	2.75422e-42	0.32039	0.296	0.146	5.02948e-38	10	IFI35
GPAA1	3.28553e-43	0.320251	0.338	0.175	5.9997e-39	10	GPAA1
PSMA6	3.30184e-38	0.319446	0.516	0.348	6.02949e-34	10	PSMA6
TCIRG1	1.14024e-41	0.319262	0.382	0.209	2.08218e-37	10	TCIRG1
MANF	2.66246e-34	0.318975	0.319	0.175	4.86192e-30	10	MANF
PSMB81	2.23988e-39	0.318378	0.712	0.545	4.09024e-35	10	PSMB8
SLFN5	2.35773e-26	0.318172	0.461	0.331	4.30545e-22	10	SLFN5
TRAPPC1	6.41754e-44	0.318159	0.675	0.495	1.17191e-39	10	TRAPPC1
MOB1A	1.42169e-37	0.317319	0.428	0.261	2.59615e-33	10	MOB1A
SEC11A	2.08875e-33	0.317216	0.49	0.338	3.81427e-29	10	SEC11A
NDUFA12	3.49913e-40	0.317168	0.559	0.387	6.38977e-36	10	NDUFA12
EIF6	2.48013e-40	0.316856	0.378	0.215	4.52896e-36	10	EIF6
M6PR	3.18913e-37	0.316376	0.51	0.342	5.82368e-33	10	M6PR
ATP2B42	3.72412e-50	0.315967	0.408	0.209	6.80062e-46	10	ATP2B4
ANAPC11	2.70514e-40	0.315848	0.49	0.31	4.93986e-36	10	ANAPC11
RHOG	3.93215e-37	0.315488	0.569	0.401	7.18051e-33	10	RHOG
MAT2B	8.43047e-35	0.315161	0.565	0.414	1.53949e-30	10	MAT2B
UBE2L6	1.26834e-34	0.315069	0.526	0.363	2.31611e-30	10	UBE2L6
MYDGF	6.48436e-38	0.314341	0.4	0.237	1.18411e-33	10	MYDGF
ARF1	8.2264e-43	0.312914	0.761	0.599	1.50222e-38	10	ARF1
HELZ	4.50712e-41	0.312028	0.304	0.152	8.23044e-37	10	HELZ
RAC1	5.91234e-34	0.311316	0.49	0.323	1.07965e-29	10	RAC1
AP2M1	1.72833e-38	0.311248	0.531	0.359	3.1561e-34	10	AP2M1
SORL11	3.19351e-34	0.310362	0.452	0.289	5.83166e-30	10	SORL1
YWHAB	9.69151e-51	0.310355	0.911	0.779	1.76977e-46	10	YWHAB
GZMH2	4.4982e-71	0.310338	0.818	0.421	8.21417e-67	10	GZMH
TAP11	1.73085e-41	0.309604	0.608	0.42	3.16071e-37	10	TAP1
RTN4	6.01659e-37	0.309099	0.486	0.315	1.09869e-32	10	RTN4
IKBKG	2.45605e-46	0.30897	0.281	0.128	4.48499e-42	10	IKBKG
GNAI2	2.54413e-34	0.308312	0.488	0.321	4.64584e-30	10	GNAI2
UHMK1	2.24084e-29	0.307694	0.376	0.236	4.09199e-25	10	UHMK1
SUPT4H11	1.40787e-32	0.306735	0.412	0.257	2.57092e-28	10	SUPT4H1
PSMA71	9.49872e-40	0.304538	0.728	0.566	1.73456e-35	10	PSMA7
GLTP1	5.98416e-36	0.304273	0.31	0.165	1.09277e-31	10	GLTP
HMGN3	8.12335e-43	0.303891	0.589	0.393	1.48341e-38	10	HMGN3
AKNA1	5.52641e-36	0.303781	0.587	0.408	1.00918e-31	10	AKNA
POMP	2.34445e-38	0.303119	0.495	0.32	4.28119e-34	10	POMP
LNPEP	1.28771e-31	0.303071	0.405	0.253	2.35148e-27	10	LNPEP
DBNL	1.50336e-30	0.30296	0.434	0.285	2.74528e-26	10	DBNL
WIPF1	9.91354e-39	0.302578	0.663	0.483	1.81031e-34	10	WIPF1
PRR13	1.2974e-44	0.301347	0.78	0.616	2.36918e-40	10	PRR13
IDS	6.48299e-38	0.301003	0.506	0.325	1.18386e-33	10	IDS
COA3	1.21526e-33	0.30066	0.284	0.15	2.21919e-29	10	COA3
ZCCHC17	6.95766e-39	0.300253	0.282	0.139	1.27054e-34	10	ZCCHC17
RBM3	2.52055e-34	0.29998	0.756	0.614	4.60277e-30	10	RBM3
PRMT2	1.04763e-31	0.299271	0.693	0.544	1.91308e-27	10	PRMT2
HNRNPF	5.77976e-33	0.299018	0.661	0.514	1.05544e-28	10	HNRNPF
ADD3	5.77972e-32	0.298685	0.581	0.428	1.05544e-27	10	ADD3
AKAP131	9.79969e-37	0.298349	0.577	0.397	1.78952e-32	10	AKAP13
STK26	5.05937e-48	0.297883	0.26	0.113	9.23892e-44	10	STK26
DYNLL11	1.32169e-28	0.297833	0.553	0.401	2.41354e-24	10	DYNLL1
PSMD8	4.83705e-36	0.295304	0.506	0.336	8.83293e-32	10	PSMD8
ILKAP	3.5559e-34	0.295019	0.28	0.146	6.49343e-30	10	ILKAP
SNX6	1.96618e-28	0.294853	0.493	0.35	3.59043e-24	10	SNX6
GNB2	6.87724e-31	0.294745	0.543	0.387	1.25585e-26	10	GNB2
AC116366.3	3.07879e-32	0.293947	0.318	0.175	5.62218e-28	10	AC116366.3
CHCHD2	2.55176e-48	0.29383	0.866	0.717	4.65977e-44	10	CHCHD2
NPRL2	6.34638e-39	0.293334	0.299	0.152	1.15891e-34	10	NPRL2
CTDSP1	2.63936e-35	0.293231	0.355	0.2	4.81973e-31	10	CTDSP1
SLAMF71	1.07073e-36	0.293105	0.311	0.16	1.95525e-32	10	SLAMF7
TWF2	3.6024e-31	0.29304	0.482	0.331	6.57835e-27	10	TWF2
ENO1	1.65419e-34	0.29303	0.704	0.562	3.02071e-30	10	ENO1
PITPNC1	5.75233e-37	0.293002	0.378	0.218	1.05043e-32	10	PITPNC1
ACP1	8.61655e-30	0.292968	0.458	0.314	1.57347e-25	10	ACP1
PIN1	1.64055e-38	0.292948	0.447	0.275	2.9958e-34	10	PIN1
HCLS1	3.83015e-38	0.292031	0.781	0.638	6.99424e-34	10	HCLS1
SAMD9L	1.86101e-40	0.291315	0.259	0.12	3.39839e-36	10	SAMD9L
F2R1	1.00981e-39	0.291235	0.255	0.116	1.84402e-35	10	F2R
STX8	1.40126e-37	0.290931	0.293	0.149	2.55885e-33	10	STX8
PIM1	4.17603e-29	0.289933	0.554	0.401	7.62584e-25	10	PIM1
PPM1G	5.4706e-32	0.289369	0.447	0.295	9.98987e-28	10	PPM1G
PYCARD1	1.30503e-28	0.28911	0.393	0.25	2.38312e-24	10	PYCARD
GNG5	9.93439e-40	0.289076	0.651	0.471	1.81412e-35	10	GNG5
FDPS	1.25578e-30	0.288912	0.33	0.193	2.29317e-26	10	FDPS
TINF2	3.03689e-34	0.288751	0.335	0.188	5.54566e-30	10	TINF2
LINC02256	5.73518e-37	0.288093	0.251	0.12	1.0473e-32	10	LINC02256
SKAP1	1.76924e-36	0.287867	0.608	0.433	3.2308e-32	10	SKAP1
ANXA111	1.29565e-27	0.28771	0.625	0.491	2.36599e-23	10	ANXA11
LAMTOR1	1.16261e-31	0.287633	0.471	0.317	2.12304e-27	10	LAMTOR1
HDDC21	1.06569e-28	0.286234	0.324	0.19	1.94605e-24	10	HDDC2
TMX4	9.3505e-36	0.285976	0.386	0.222	1.7075e-31	10	TMX4
CLTA	2.41595e-31	0.285969	0.403	0.255	4.41177e-27	10	CLTA
IFNGR11	3.37135e-30	0.285564	0.253	0.132	6.15641e-26	10	IFNGR1
WDR83OS	1.06036e-36	0.285449	0.626	0.458	1.93633e-32	10	WDR83OS
MIB2	7.17478e-33	0.285373	0.274	0.143	1.31019e-28	10	MIB2
NOP10	2.23738e-29	0.285256	0.492	0.343	4.08569e-25	10	NOP10
CFLAR	4.07194e-35	0.284603	0.519	0.339	7.43576e-31	10	CFLAR
RPS19BP1	4.77015e-25	0.284409	0.418	0.29	8.71077e-21	10	RPS19BP1
PHPT1	4.4671e-32	0.283301	0.331	0.188	8.15737e-28	10	PHPT1
PSMB6	8.73923e-35	0.283187	0.487	0.322	1.59587e-30	10	PSMB6
YARS	5.40723e-38	0.282721	0.297	0.15	9.87414e-34	10	YARS
STAT4	1.41622e-33	0.282518	0.394	0.237	2.58616e-29	10	STAT4
WDR45	5.65075e-35	0.282447	0.283	0.145	1.03188e-30	10	WDR45
LMAN21	8.14927e-29	0.282372	0.512	0.362	1.48814e-24	10	LMAN2
NFATC3	1.5655e-26	0.282326	0.39	0.252	2.85877e-22	10	NFATC3
C12orf753	1.64964e-35	0.282182	0.597	0.4	3.01242e-31	10	C12orf75
RAB2A	1.53306e-27	0.281709	0.445	0.307	2.79952e-23	10	RAB2A
SNX17	3.33126e-28	0.281459	0.421	0.282	6.08321e-24	10	SNX17
DIP2A	7.2115e-29	0.281453	0.373	0.23	1.31689e-24	10	DIP2A
NR3C1	3.90188e-33	0.281291	0.447	0.284	7.12523e-29	10	NR3C1
CYBC1	1.32021e-27	0.281066	0.386	0.248	2.41084e-23	10	CYBC1
NT5C	1.66114e-31	0.281024	0.393	0.244	3.0334e-27	10	NT5C
TMBIM6	6.45158e-35	0.280948	0.78	0.639	1.17812e-30	10	TMBIM6
TMBIM11	5.79496e-28	0.280938	0.365	0.232	1.05822e-23	10	TMBIM1
ARFGAP3	2.74358e-32	0.280689	0.257	0.131	5.01004e-28	10	ARFGAP3
ATM1	2.73831e-27	0.28064	0.581	0.437	5.00043e-23	10	ATM
ARF5	6.2358e-33	0.280477	0.581	0.423	1.13872e-28	10	ARF5
PTGER4	8.41607e-31	0.280238	0.302	0.166	1.53686e-26	10	PTGER4
ANP32A	5.81391e-28	0.280077	0.497	0.352	1.06168e-23	10	ANP32A
MYL12B2	9.1985e-48	0.27976	0.901	0.758	1.67974e-43	10	MYL12B
TAPBP	1.17288e-30	0.279735	0.686	0.528	2.1418e-26	10	TAPBP
ELOVL1	1.12855e-31	0.278668	0.316	0.179	2.06085e-27	10	ELOVL1
MAPRE1	2.69753e-31	0.278227	0.312	0.177	4.92597e-27	10	MAPRE1
RHOF	4.3291e-30	0.277905	0.533	0.38	7.90537e-26	10	RHOF
SNRPB	1.22192e-29	0.277414	0.597	0.449	2.23135e-25	10	SNRPB
GAPDH2	1.99598e-54	0.277355	0.981	0.89	3.64485e-50	10	GAPDH
TMEM9B	1.27789e-29	0.277313	0.356	0.218	2.33355e-25	10	TMEM9B
RBBP4	2.32758e-26	0.277001	0.416	0.281	4.25039e-22	10	RBBP4
CCDC85B	1.72545e-31	0.276763	0.628	0.477	3.15084e-27	10	CCDC85B
SH3BGRL	4.62699e-31	0.276615	0.605	0.452	8.44934e-27	10	SH3BGRL
DRAP1	6.47286e-33	0.276498	0.642	0.478	1.18201e-28	10	DRAP1
UBE2E3	1.80621e-29	0.276384	0.298	0.169	3.29832e-25	10	UBE2E3
RAP2B	4.45599e-30	0.275805	0.338	0.196	8.13708e-26	10	RAP2B
TMEM591	1.28395e-33	0.275262	0.626	0.455	2.34463e-29	10	TMEM59
HNRNPA2B1	1.55582e-48	0.274523	0.946	0.86	2.84108e-44	10	HNRNPA2B1
ANXA22	2.272e-33	0.274362	0.514	0.326	4.14889e-29	10	ANXA2
POLR2E	1.44191e-24	0.273163	0.45	0.323	2.63307e-20	10	POLR2E
HNRNPR	2.00459e-23	0.273061	0.449	0.322	3.66058e-19	10	HNRNPR
GPATCH8	2.51121e-33	0.272795	0.295	0.158	4.58572e-29	10	GPATCH8
CD2BP2	4.43433e-31	0.272404	0.265	0.139	8.09754e-27	10	CD2BP2
RBM39	2.05745e-35	0.272207	0.775	0.633	3.7571e-31	10	RBM39
NAPA	1.23296e-30	0.272041	0.475	0.322	2.2515e-26	10	NAPA
PDIA4	6.28502e-29	0.271362	0.325	0.191	1.14771e-24	10	PDIA4
ATP6V0B	1.24423e-24	0.27059	0.411	0.282	2.27208e-20	10	ATP6V0B
CELF2	5.12146e-29	0.270249	0.6	0.449	9.3523e-25	10	CELF2
SHISA5	8.74952e-30	0.270054	0.635	0.486	1.59775e-25	10	SHISA5
PPIA	2.58485e-64	0.269911	0.989	0.941	4.72019e-60	10	PPIA
CANX	1.15071e-25	0.269744	0.446	0.307	2.10131e-21	10	CANX
RAB5C	2.12843e-26	0.269526	0.454	0.314	3.88672e-22	10	RAB5C
SH3GLB1	8.96259e-29	0.269004	0.322	0.188	1.63666e-24	10	SH3GLB1
LBR	2.7608e-24	0.268346	0.331	0.209	5.04149e-20	10	LBR
CYC1	1.00559e-27	0.268319	0.362	0.226	1.83631e-23	10	CYC1
ATP5F1B	1.81882e-30	0.268296	0.685	0.535	3.32135e-26	10	ATP5F1B
RNPS1	4.53633e-25	0.267961	0.531	0.399	8.28379e-21	10	RNPS1
SLC25A11	2.62889e-35	0.267905	0.256	0.127	4.80062e-31	10	SLC25A11
CARHSP1	6.73953e-31	0.267526	0.275	0.147	1.23071e-26	10	CARHSP1
NRBP1	8.62021e-27	0.267042	0.347	0.217	1.57414e-22	10	NRBP1
PIGT	7.2388e-32	0.266181	0.302	0.167	1.32188e-27	10	PIGT
GOLGA7	1.03147e-26	0.266077	0.402	0.264	1.88357e-22	10	GOLGA7
TMEM179B	8.2947e-26	0.265741	0.363	0.233	1.5147e-21	10	TMEM179B
COX6A1	2.086e-37	0.265569	0.819	0.676	3.80924e-33	10	COX6A1
SAMD33	1.26275e-29	0.265052	0.537	0.367	2.30591e-25	10	SAMD3
TGFBR32	1.36404e-34	0.265032	0.357	0.196	2.49087e-30	10	TGFBR3
SRA1	2.86019e-30	0.264526	0.267	0.143	5.22299e-26	10	SRA1
VPS26B	3.68476e-29	0.263845	0.3	0.17	6.72874e-25	10	VPS26B
ROCK1	3.00831e-24	0.263747	0.424	0.289	5.49348e-20	10	ROCK1
TRPV2	1.29856e-24	0.263292	0.314	0.192	2.3713e-20	10	TRPV2
OS9	7.5455e-28	0.262965	0.367	0.227	1.37788e-23	10	OS9
PPP2R1A	1.26559e-24	0.262931	0.478	0.353	2.31109e-20	10	PPP2R1A
SELENOW	3.6441e-24	0.261817	0.597	0.476	6.65449e-20	10	SELENOW
TMED2	2.94532e-25	0.261543	0.458	0.322	5.37844e-21	10	TMED2
CALHM21	1.19994e-33	0.261332	0.263	0.13	2.19122e-29	10	CALHM2
SQSTM1	9.60395e-29	0.2613	0.618	0.473	1.75378e-24	10	SQSTM1
SEPHS2	1.07817e-26	0.261294	0.309	0.183	1.96884e-22	10	SEPHS2
PDCD6	7.61256e-29	0.260686	0.472	0.327	1.39013e-24	10	PDCD6
ZNF276	2.8516e-26	0.260631	0.27	0.151	5.20731e-22	10	ZNF276
PPP2R2B	2.40155e-40	0.260514	0.26	0.117	4.38547e-36	10	PPP2R2B
MAF1	3.22127e-26	0.260008	0.443	0.307	5.88236e-22	10	MAF1
IL12RB1	1.19562e-30	0.259905	0.265	0.139	2.18332e-26	10	IL12RB1
ATP6V0E1	3.04718e-33	0.259423	0.712	0.564	5.56446e-29	10	ATP6V0E1
PTK2B	1.24215e-29	0.259375	0.292	0.161	2.2683e-25	10	PTK2B
COMMD8	3.84237e-28	0.259344	0.258	0.14	7.01656e-24	10	COMMD8
DSTN2	1.61031e-29	0.259145	0.483	0.321	2.94059e-25	10	DSTN
LIMD2	1.56246e-31	0.258966	0.895	0.797	2.8532e-27	10	LIMD2
PSMC3	2.82199e-27	0.258814	0.339	0.206	5.15324e-23	10	PSMC3
ATP6AP1	9.09107e-27	0.258577	0.333	0.204	1.66012e-22	10	ATP6AP1
HNRNPA3	7.95054e-27	0.258306	0.659	0.52	1.45185e-22	10	HNRNPA3
PTPRCAP1	3.96448e-44	0.257819	0.972	0.909	7.23953e-40	10	PTPRCAP
SMC1A	5.38126e-23	0.257347	0.262	0.152	9.82671e-19	10	SMC1A
CYB561D2	1.14321e-31	0.257338	0.348	0.2	2.08761e-27	10	CYB561D2
TAOK3	1.5631e-27	0.257188	0.433	0.282	2.85437e-23	10	TAOK3
SRSF9	6.66777e-24	0.256967	0.335	0.213	1.2176e-19	10	SRSF9
SDF2	4.44434e-34	0.256582	0.297	0.157	8.11582e-30	10	SDF2
RAB5IF	2.16593e-28	0.255936	0.389	0.246	3.95521e-24	10	RAB5IF
NDUFA6	1.39219e-24	0.255834	0.451	0.315	2.54228e-20	10	NDUFA6
FIBP	8.25615e-26	0.255471	0.293	0.172	1.50766e-21	10	FIBP
TUBA1B	9.78552e-25	0.255329	0.721	0.583	1.78693e-20	10	TUBA1B
SSH2	4.26881e-21	0.255292	0.322	0.209	7.79527e-17	10	SSH2
DNAJC11	8.44088e-26	0.254724	0.387	0.246	1.54139e-21	10	DNAJC1
CSNK1D	3.95447e-28	0.25468	0.304	0.174	7.22125e-24	10	CSNK1D
HLA-B2	7.0935e-42	0.25337	0.998	0.988	1.29534e-37	10	HLA-B
MIF4GD	1.72345e-27	0.252938	0.279	0.158	3.1472e-23	10	MIF4GD
RAB7A	1.55886e-22	0.252325	0.486	0.363	2.84664e-18	10	RAB7A
CAPNS1	2.29733e-33	0.25229	0.284	0.145	4.19516e-29	10	CAPNS1
ARIH2	3.09382e-21	0.252202	0.376	0.259	5.64962e-17	10	ARIH2
PSMB1	1.70623e-23	0.25196	0.578	0.457	3.11574e-19	10	PSMB1
PSMD4	3.22171e-26	0.251369	0.416	0.28	5.88316e-22	10	PSMD4
SAT11	3.56256e-90	1.57117	0.658	0.558	6.50559e-86	11	SAT1	activate T
FOSB3	1.91805e-73	1.50733	0.51	0.344	3.50255e-69	11	FOSB
Z93241.1	1.34672e-21	1.44091	0.289	0.2	2.45924e-17	11	Z93241.1
SLC2A31	9.0827e-43	1.43092	0.458	0.357	1.65859e-38	11	SLC2A3
RSRP11	2.18643e-104	1.35711	0.667	0.565	3.99263e-100	11	RSRP1
MALAT12	0	1.34147	1	1	0	11	MALAT1
POLR2A	3.51265e-41	1.30609	0.421	0.312	6.41445e-37	11	POLR2A
SLC38A22	1.83998e-37	1.30197	0.379	0.269	3.35999e-33	11	SLC38A2
TNFAIP31	6.21056e-47	1.27958	0.459	0.343	1.13411e-42	11	TNFAIP3
DDX3X1	2.67908e-53	1.27822	0.487	0.377	4.89227e-49	11	DDX3X
EGR13	4.89758e-46	1.27034	0.442	0.294	8.94346e-42	11	EGR1
NEAT11	5.88903e-54	1.26587	0.524	0.434	1.0754e-49	11	NEAT1
FUS	1.06104e-72	1.24023	0.622	0.589	1.93757e-68	11	FUS
IFRD1	5.09068e-39	1.22341	0.337	0.21	9.29609e-35	11	IFRD1
TSPYL2	7.03862e-37	1.20361	0.344	0.224	1.28532e-32	11	TSPYL2
BRD21	1.02124e-48	1.18138	0.581	0.562	1.86489e-44	11	BRD2
SRSF72	9.28593e-82	1.18009	0.719	0.746	1.6957e-77	11	SRSF7
CD692	3.41213e-30	1.14972	0.505	0.478	6.23089e-26	11	CD69
CSKMT1	1.12309e-25	1.14539	0.331	0.239	2.05087e-21	11	CSKMT
DNAJA1	2.3623e-22	1.13838	0.429	0.405	4.3138e-18	11	DNAJA1
WDR741	1.8194e-14	1.06113	0.353	0.317	3.3224e-10	11	WDR74
EIF4A3	2.74473e-15	1.05524	0.275	0.213	5.01214e-11	11	EIF4A3
WSB11	2.62365e-33	1.04233	0.465	0.415	4.79104e-29	11	WSB1
FOS3	1.95141e-51	1.03621	0.668	0.554	3.56347e-47	11	FOS
HEXIM1	1.11134e-28	1.03347	0.281	0.177	2.02942e-24	11	HEXIM1
PPP1R10	1.83485e-26	1.03069	0.344	0.256	3.35063e-22	11	PPP1R10
PPP1R15A3	4.34004e-36	1.01521	0.528	0.481	7.92535e-32	11	PPP1R15A
IRF12	1.70107e-29	1.0079	0.508	0.496	3.10632e-25	11	IRF1
BTG21	9.20809e-16	1.0024	0.37	0.334	1.68149e-11	11	BTG2
TLE4	6.70093e-18	1.00217	0.258	0.183	1.22366e-13	11	TLE4
JUN3	2.30045e-125	0.99685	0.893	0.819	4.20085e-121	11	JUN
TUBA1A1	1.09244e-19	0.987802	0.519	0.557	1.99491e-15	11	TUBA1A
CCNL11	8.92729e-29	0.983769	0.459	0.426	1.63021e-24	11	CCNL1
EIF4G2	4.26375e-14	0.970572	0.448	0.499	7.78604e-10	11	EIF4G2
SYNE14	2.47781e-19	0.956941	0.406	0.378	4.52473e-15	11	SYNE1
AC004687.11	2.99286e-11	0.956734	0.348	0.333	5.46525e-07	11	AC004687.1
RNF2132	5.23143e-53	0.95038	0.623	0.65	9.55312e-49	11	RNF213
ZC3HAV1	7.97677e-08	0.942719	0.349	0.371	0.00145664	11	ZC3HAV1
GADD45B2	1.5675e-70	0.933573	0.763	0.703	2.86241e-66	11	GADD45B
DDX17	2.11069e-26	0.92819	0.44	0.401	3.85434e-22	11	DDX17
JUND2	7.04308e-11	0.927081	0.3	0.267	1.28614e-06	11	JUND
NFKBIA2	2.57427e-19	0.918482	0.569	0.608	4.70087e-15	11	NFKBIA
ZEB23	3.38595e-12	0.905031	0.287	0.239	6.18309e-08	11	ZEB2
ID22	2.76842e-35	0.89912	0.644	0.682	5.05541e-31	11	ID2
SYNE24	9.25413e-22	0.898766	0.446	0.427	1.6899e-17	11	SYNE2
BTG1	1.0176e-91	0.882306	0.885	0.944	1.85823e-87	11	BTG1
HERPUD1	1.51392e-05	0.881343	0.31	0.324	0.276457	11	HERPUD1
SNHG121	1.06349e-07	0.878955	0.31	0.306	0.00194204	11	SNHG12
JUNB4	4.29429e-66	0.878055	0.839	0.854	7.8418e-62	11	JUNB
IER23	5.63609e-85	0.862294	0.859	0.824	1.02921e-80	11	IER2
MACF11	1.37991e-14	0.858982	0.351	0.318	2.51985e-10	11	MACF1
MBNL1	1.70527e-37	0.851095	0.575	0.622	3.11399e-33	11	MBNL1
AMD1	1.93284e-05	0.847752	0.256	0.248	0.352956	11	AMD1
TUBB4B2	2.1312e-12	0.844688	0.431	0.44	3.89178e-08	11	TUBB4B
SQSTM11	0.00291659	0.842794	0.377	0.477	1	11	SQSTM1
MYLIP1	6.4392e-07	0.82509	0.308	0.306	0.0117586	11	MYLIP
MCL1	0.000395098	0.824032	0.35	0.408	1	11	MCL1
NKTR1	1.27788e-10	0.815094	0.321	0.3	2.33354e-06	11	NKTR
HNRNPA2B11	7.29554e-55	0.810669	0.727	0.863	1.33224e-50	11	HNRNPA2B1
MT-CO12	0	0.800983	0.999	0.999	0	11	MT-CO1
KLF62	1.67662e-19	0.797128	0.558	0.621	3.06167e-15	11	KLF6
UTRN1	2.42103e-10	0.796686	0.3	0.271	4.42104e-06	11	UTRN
SMCHD1	2.18051e-10	0.783384	0.351	0.349	3.98184e-06	11	SMCHD1
ZFP363	3.11262e-15	0.748762	0.61	0.739	5.68396e-11	11	ZFP36
AHNAK3	1.1946e-18	0.744492	0.529	0.567	2.18145e-14	11	AHNAK
AKAP9	0.000552575	0.74284	0.304	0.333	1	11	AKAP9
SRSF21	2.78673e-13	0.742345	0.486	0.568	5.08885e-09	11	SRSF2
ZFP36L22	3.91614e-74	0.735456	0.856	0.923	7.15126e-70	11	ZFP36L2
RORA1	0.000425017	0.730214	0.275	0.286	1	11	RORA
H3F3B	2.51551e-69	0.729967	0.888	0.95	4.59358e-65	11	H3F3B
MYO1F4	5.93344e-08	0.728361	0.32	0.314	0.00108351	11	MYO1F
AKAP132	0.000132656	0.726392	0.348	0.401	1	11	AKAP13
HNRNPH1	0.000652314	0.725038	0.275	0.292	1	11	HNRNPH1
P2RY8	3.52584e-05	0.715115	0.303	0.316	0.643853	11	P2RY8
ANKRD44	8.40381e-05	0.704404	0.315	0.341	1	11	ANKRD44
MT-ND52	1.57297e-153	0.697452	0.96	0.981	2.87241e-149	11	MT-ND5
CELF21	0.000329383	0.695277	0.374	0.453	1	11	CELF2
PPP2R5C1	1.90402e-06	0.690064	0.372	0.409	0.0347694	11	PPP2R5C
SF11	1.90877e-12	0.688392	0.495	0.609	3.48561e-08	11	SF1
ARGLU1	4.04411e-10	0.682728	0.434	0.495	7.38495e-06	11	ARGLU1
MT-CO22	1.47736e-290	0.679296	1	0.999	2.6978e-286	11	MT-CO2
ANKRD12	9.03622e-08	0.678073	0.418	0.488	0.0016501	11	ANKRD12
ACAP1	8.04538e-12	0.676178	0.467	0.554	1.46917e-07	11	ACAP1
MT-ATP62	8.48405e-167	0.675245	0.975	0.986	1.54927e-162	11	MT-ATP6
PTPRC3	1.48052e-19	0.671556	0.676	0.876	2.70357e-15	11	PTPRC
OGT	0.00242263	0.670095	0.25	0.26	1	11	OGT
MAPRE21	0.00437754	0.668427	0.255	0.271	1	11	MAPRE2
MT-ND4L2	8.89746e-194	0.667478	0.993	0.994	1.62477e-189	11	MT-ND4L
ITGA4	0.0016635	0.66653	0.354	0.416	1	11	ITGA4
OGA1	0.000100177	0.664503	0.258	0.255	1	11	OGA
ATM2	0.000335204	0.663026	0.368	0.441	1	11	ATM
DDX5	4.34891e-75	0.660148	0.832	0.924	7.94154e-71	11	DDX5
MT-CYB2	5.41981e-236	0.657847	0.999	0.998	9.89712e-232	11	MT-CYB
ITGAL4	0.000143176	0.641587	0.316	0.338	1	11	ITGAL
MT-ND32	9.61182e-171	0.64049	0.995	0.995	1.75521e-166	11	MT-ND3
MT-ND12	1.9788e-141	0.640299	0.967	0.981	3.61349e-137	11	MT-ND1
DUSP13	3.77359e-34	0.639089	0.728	0.717	6.89096e-30	11	DUSP1
MT-CO32	4.07029e-215	0.638625	0.995	0.998	7.43275e-211	11	MT-CO3
STK4	9.95674e-06	0.63672	0.441	0.555	0.18182	11	STK4
MT-ND22	5.20526e-94	0.630149	0.92	0.957	9.50532e-90	11	MT-ND2
PCSK7	0.0058602	0.628866	0.251	0.266	1	11	PCSK7
RBM391	5.55254e-07	0.620477	0.486	0.637	0.0101395	11	RBM39
AAK11	0.000428719	0.617898	0.408	0.517	1	11	AAK1
AKNA2	0.000139064	0.615031	0.359	0.412	1	11	AKNA
RIPOR2	0.000111734	0.610849	0.449	0.59	1	11	RIPOR2
STK17B	0.00149474	0.607799	0.367	0.446	1	11	STK17B
MT-ATP82	6.37867e-112	0.605208	0.963	0.981	1.16481e-107	11	MT-ATP8
MT-ND42	3.1883e-88	0.566452	0.92	0.973	5.82215e-84	11	MT-ND4
DUSP24	0.00989034	0.555534	0.432	0.489	1	11	DUSP2
H2AFX2	0.00427988	0.552338	0.337	0.384	1	11	H2AFX
MT-ND61	0.00050323	0.516217	0.492	0.617	1	11	MT-ND6
KLF2	0.000300609	0.498465	0.504	0.629	1	11	KLF2
UBC1	5.99645e-31	0.47526	0.838	0.953	1.09501e-26	11	UBC
ZFP36L11	0.000137555	0.448569	0.364	0.594	1	11	ZFP36L1
TSC22D32	0.000651624	0.440732	0.612	0.818	1	11	TSC22D3
SON	1.29594e-05	0.439642	0.54	0.766	0.236652	11	SON
ATRX	0.00662668	0.424253	0.238	0.358	1	11	ATRX
EIF1	6.59621e-31	0.419195	0.894	0.98	1.20453e-26	11	EIF1
SNRNP70	0.00217522	0.418461	0.18	0.272	1	11	SNRNP70
PIK3R1	0.0068563	0.416772	0.211	0.313	1	11	PIK3R1
FMNL1	0.00580914	0.413021	0.178	0.261	1	11	FMNL1
LRRFIP11	0.00566297	0.403886	0.331	0.525	1	11	LRRFIP1
GCC2	0.00374802	0.403229	0.252	0.388	1	11	GCC2
PRPF38B	0.00338266	0.401895	0.248	0.378	1	11	PRPF38B
NR3C11	0.00957533	0.401486	0.196	0.288	1	11	NR3C1
CYCS	1.74406e-06	0.401256	0.208	0.354	0.0318483	11	CYCS
ZNF207	0.00171488	0.397426	0.187	0.286	1	11	ZNF207
EMB	0.000824255	0.394084	0.197	0.302	1	11	EMB
UBXN4	0.00638388	0.392143	0.254	0.384	1	11	UBXN4
OFD1	0.00446862	0.390136	0.173	0.254	1	11	OFD1
ARL6IP1	5.95785e-07	0.377077	0.24	0.418	0.0108796	11	ARL6IP1
G3BP2	0.000321267	0.37597	0.175	0.275	1	11	G3BP2
SAMD34	0.00745293	0.375889	0.25	0.372	1	11	SAMD3
TAF1D	1.8906e-06	0.372518	0.236	0.405	0.0345242	11	TAF1D
SRSF4	0.000780834	0.370933	0.198	0.308	1	11	SRSF4
GRB2	0.000137111	0.367712	0.202	0.323	1	11	GRB2
SPSB3	6.97342e-05	0.367147	0.228	0.372	1	11	SPSB3
SYNRG	0.000295888	0.366583	0.198	0.312	1	11	SYNRG
CAMK42	0.000376919	0.366053	0.181	0.283	1	11	CAMK4
DDIT42	8.87414e-09	0.360309	0.219	0.38	0.000162051	11	DDIT4
SUN2	0.0033794	0.357806	0.293	0.46	1	11	SUN2
TLN12	0.000372774	0.355722	0.197	0.304	1	11	TLN1
PHF3	0.000127875	0.355592	0.158	0.252	1	11	PHF3
CLEC2D1	0.0010757	0.354398	0.303	0.483	1	11	CLEC2D
CHST123	0.00990497	0.352878	0.203	0.295	1	11	CHST12
ARHGAP45	0.00389273	0.350811	0.273	0.419	1	11	ARHGAP45
DIAPH12	0.000299088	0.350264	0.169	0.264	1	11	DIAPH1
ACAP2	0.000804762	0.350248	0.188	0.291	1	11	ACAP2
FYN1	0.00611243	0.350158	0.264	0.395	1	11	FYN
TBRG1	1.19105e-08	0.348502	0.197	0.359	0.000217498	11	TBRG1
MATR3.1	0.00026392	0.346547	0.186	0.293	1	11	MATR3.1
LINC00861	7.74507e-05	0.343774	0.291	0.477	1	11	LINC00861
CD96	4.02355e-07	0.343471	0.198	0.347	0.0073474	11	CD96
SLC38A1	0.000141031	0.341926	0.228	0.366	1	11	SLC38A1
ETS1	6.12052e-06	0.33538	0.244	0.41	0.111767	11	ETS1
MYO1G3	0.00046419	0.334655	0.239	0.373	1	11	MYO1G
TPR	2.65112e-06	0.331711	0.197	0.332	0.0484121	11	TPR
KPNB1	0.000100275	0.328105	0.205	0.329	1	11	KPNB1
PXN3	0.000348148	0.326562	0.167	0.259	1	11	PXN
PRPF8	0.000320658	0.325292	0.174	0.272	1	11	PRPF8
RSRC2	3.28727e-05	0.322133	0.169	0.277	0.600288	11	RSRC2
RNF166	7.64272e-07	0.321967	0.163	0.283	0.0139564	11	RNF166
BPTF1	0.000227518	0.3212	0.171	0.267	1	11	BPTF
CXCR42	7.01886e-06	0.319846	0.344	0.567	0.128171	11	CXCR4
RBL2	2.85434e-05	0.317831	0.289	0.484	0.52123	11	RBL2
RSF1	0.000786707	0.316808	0.199	0.306	1	11	RSF1
KIAA1551	0.000360099	0.315841	0.215	0.331	1	11	KIAA1551
SP100	5.68306e-07	0.313762	0.225	0.39	0.0103778	11	SP100
APBB1IP	0.000179876	0.313268	0.29	0.476	1	11	APBB1IP
RASAL3	1.52629e-05	0.312365	0.228	0.376	0.278716	11	RASAL3
ABLIM12	6.77521e-06	0.306944	0.151	0.253	0.123722	11	ABLIM1
WIPF11	7.09011e-05	0.304849	0.297	0.489	1	11	WIPF1
RASSF13	0.000203238	0.303152	0.194	0.305	1	11	RASSF1
ST3GAL1	2.77542e-07	0.301664	0.167	0.294	0.00506819	11	ST3GAL1
EIF3A	0.000403588	0.300763	0.196	0.305	1	11	EIF3A
ANAPC5	1.12298e-06	0.299949	0.17	0.293	0.0205067	11	ANAPC5
SRPK22	6.63355e-05	0.299685	0.162	0.26	1	11	SRPK2
KLF3	7.78617e-07	0.297848	0.169	0.291	0.0142183	11	KLF3
RUNX32	7.68286e-06	0.295279	0.191	0.315	0.140297	11	RUNX3
ACTN43	6.57552e-05	0.29489	0.174	0.275	1	11	ACTN4
SYTL11	9.82751e-08	0.292162	0.234	0.411	0.0017946	11	SYTL1
NFATC31	0.00372285	0.291322	0.173	0.255	1	11	NFATC3
ITGB73	1.27032e-08	0.290323	0.222	0.397	0.000231973	11	ITGB7
HNRNPU	2.73369e-07	0.28845	0.277	0.48	0.00499199	11	HNRNPU
TRABD	4.25536e-06	0.287667	0.174	0.294	0.0777072	11	TRABD
IFI161	7.56082e-06	0.287068	0.17	0.284	0.138068	11	IFI16
BCLAF1	3.71118e-07	0.285174	0.2	0.348	0.00677698	11	BCLAF1
CCDC12	2.81133e-07	0.28375	0.157	0.277	0.00513377	11	CCDC12
SRPRA	1.47676e-06	0.282978	0.168	0.287	0.0269672	11	SRPRA
JAK12	1.82928e-05	0.28063	0.333	0.561	0.334045	11	JAK1
RHOH	1.48254e-07	0.279244	0.227	0.394	0.00270727	11	RHOH
NOP58	8.47863e-08	0.278532	0.156	0.281	0.00154828	11	NOP58
ARHGAP251	5.2018e-06	0.276055	0.174	0.289	0.0949901	11	ARHGAP25
GRAP2	1.86321e-06	0.275815	0.152	0.261	0.0340242	11	GRAP2
FOXP12	1.24659e-08	0.274666	0.226	0.405	0.000227641	11	FOXP1
KLRK11	0.00017643	0.269922	0.186	0.285	1	11	KLRK1
RASGRP2	5.65309e-10	0.268673	0.203	0.377	1.03231e-05	11	RASGRP2
SIGIRR	5.20756e-10	0.26812	0.251	0.462	9.50952e-06	11	SIGIRR
CYFIP2	5.77206e-08	0.266538	0.214	0.377	0.00105404	11	CYFIP2
KTN1	2.21558e-11	0.26175	0.211	0.402	4.04587e-07	11	KTN1
EHD1	7.1113e-08	0.261607	0.152	0.274	0.00129859	11	EHD1
CD471	2.54003e-09	0.257911	0.211	0.385	4.63834e-05	11	CD47
SPOCK21	1.17517e-08	0.255737	0.307	0.549	0.000214598	11	SPOCK2
DDX21	1.71005e-06	0.252037	0.162	0.276	0.0312273	11	DDX21
EWSR1	1.64976e-10	0.25148	0.221	0.417	3.01262e-06	11	EWSR1
ZNF6832	1.21246e-238	1.39516	0.661	0.147	2.21408e-234	12	ZNF683	NK-like T cell
KLRC21	0	1.16351	0.473	0.054	0	12	KLRC2
KLRC32	4.06223e-243	1.02394	0.564	0.104	7.41803e-239	12	KLRC3
CD72	6.43639e-160	0.989756	0.977	0.724	1.17535e-155	12	CD7
CXCR32	4.45425e-123	0.873924	0.55	0.175	8.13391e-119	12	CXCR3
XCL12	3.76149e-108	0.830379	0.368	0.089	6.86885e-104	12	XCL1
FXYD2	9.85237e-208	0.824488	0.285	0.032	1.79914e-203	12	FXYD2
NCR33	4.99521e-95	0.750658	0.597	0.226	9.12175e-91	12	NCR3
IFNG-AS1	3.18778e-191	0.730951	0.314	0.042	5.8212e-187	12	IFNG-AS1
FXYD71	4.02317e-116	0.71787	0.322	0.067	7.34671e-112	12	FXYD7
LTB5	5.96738e-73	0.709496	0.907	0.585	1.0897e-68	12	LTB
IFITM32	3.19875e-67	0.700861	0.502	0.209	5.84124e-63	12	IFITM3
FUT7	5.866e-287	0.697458	0.264	0.021	1.07119e-282	12	FUT7
HSPB12	2.10007e-53	0.647273	0.661	0.403	3.83493e-49	12	HSPB1
LYAR2	6.04754e-51	0.635806	0.624	0.354	1.10434e-46	12	LYAR
CTSA2	6.897e-33	0.564301	0.388	0.202	1.25946e-28	12	CTSA
PCED1B-AS11	1.48215e-18	0.562844	0.329	0.186	2.70656e-14	12	PCED1B-AS1
ARID5B1	1.52059e-50	0.558787	0.368	0.141	2.77675e-46	12	ARID5B
CD272	2.25968e-46	0.55069	0.653	0.383	4.12639e-42	12	CD27
DUSP25	5.42285e-37	0.523048	0.731	0.486	9.90266e-33	12	DUSP2
SPINT21	3.05318e-45	0.519477	0.275	0.096	5.57542e-41	12	SPINT2
ZFP36L23	3.52649e-62	0.513575	0.981	0.922	6.43971e-58	12	ZFP36L2
TAGLN23	4.79577e-34	0.507758	0.816	0.684	8.75756e-30	12	TAGLN2
NUCB22	9.07548e-33	0.485003	0.57	0.368	1.65727e-28	12	NUCB2
TCF72	1.66197e-42	0.484706	0.676	0.408	3.03493e-38	12	TCF7
LINC024462	1.12495e-15	0.47772	0.457	0.307	2.05428e-11	12	LINC02446
DDIT43	4.08191e-16	0.476324	0.519	0.376	7.45397e-12	12	DDIT4
FXYD51	2.41149e-52	0.473391	0.921	0.818	4.40361e-48	12	FXYD5
LEF12	4.01811e-46	0.46646	0.556	0.27	7.33747e-42	12	LEF1
IL2RB2	6.41156e-19	0.460132	0.386	0.242	1.17082e-14	12	IL2RB
TIMP12	2.96456e-33	0.450364	0.388	0.19	5.41359e-29	12	TIMP1
NOSIP3	1.29305e-24	0.444191	0.678	0.501	2.36123e-20	12	NOSIP
CD300A2	4.85739e-37	0.438521	0.357	0.154	8.87008e-33	12	CD300A
IFITM23	7.42212e-48	0.435971	0.961	0.848	1.35535e-43	12	IFITM2
TRG-AS11	1.55893e-26	0.429247	0.339	0.17	2.84676e-22	12	TRG-AS1
IFITM12	1.79121e-56	0.426649	0.992	0.952	3.27092e-52	12	IFITM1
MATK3	2.22466e-32	0.42557	0.556	0.331	4.06245e-28	12	MATK
ARHGAP152	8.74332e-26	0.425391	0.568	0.386	1.59662e-21	12	ARHGAP15
C1orf1622	7.40078e-23	0.42159	0.364	0.2	1.35146e-18	12	C1orf162
CTSW3	2.49347e-39	0.403901	0.899	0.696	4.55333e-35	12	CTSW
KLRK12	2.18105e-12	0.397793	0.399	0.283	3.98282e-08	12	KLRK1
LINC022731	1.89667e-30	0.397747	0.291	0.127	3.4635e-26	12	LINC02273
ISG20	1.33337e-25	0.391191	0.674	0.517	2.43487e-21	12	ISG20
ELF1	2.18267e-21	0.388722	0.519	0.362	3.98577e-17	12	ELF1
BTG22	7.08581e-18	0.381079	0.488	0.334	1.29394e-13	12	BTG2
C4orf48	1.98091e-14	0.370382	0.341	0.218	3.61734e-10	12	C4orf48
GATA31	1.41694e-13	0.364005	0.368	0.247	2.58747e-09	12	GATA3
NCF1	1.49968e-26	0.358946	0.281	0.128	2.73857e-22	12	NCF1
PLAC82	4.86763e-15	0.351399	0.496	0.367	8.88878e-11	12	PLAC8
TPST23	5.46402e-21	0.348323	0.523	0.352	9.97784e-17	12	TPST2
TSC22D33	1.15638e-20	0.342043	0.872	0.815	2.11166e-16	12	TSC22D3
DUSP14	4.4544e-19	0.335229	0.857	0.716	8.13418e-15	12	DUSP1
CNN2	4.31901e-22	0.329268	0.791	0.681	7.88694e-18	12	CNN2
NFKBIA3	3.46684e-18	0.328789	0.769	0.606	6.33079e-14	12	NFKBIA
CLDND11	4.72275e-19	0.326766	0.36	0.209	8.62422e-15	12	CLDND1
TRABD2A2	1.63613e-17	0.326273	0.302	0.168	2.98774e-13	12	TRABD2A
NINJ1	1.38371e-18	0.325393	0.279	0.149	2.52678e-14	12	NINJ1
MYADM	4.21694e-12	0.323586	0.347	0.231	7.70055e-08	12	MYADM
RIN31	6.1665e-14	0.321614	0.31	0.194	1.12606e-09	12	RIN3
STK17A	1.45636e-17	0.320717	0.628	0.495	2.65945e-13	12	STK17A
LDLRAP12	1.53454e-16	0.320458	0.424	0.28	2.80223e-12	12	LDLRAP1
S100A103	4.02833e-15	0.313848	0.837	0.801	7.35614e-11	12	S100A10
ITM2A1	1.06089e-09	0.312276	0.436	0.337	1.93729e-05	12	ITM2A
NSG12	5.55917e-14	0.310223	0.258	0.149	1.01516e-09	12	NSG1
TRGV21	1.1494e-09	0.30937	0.26	0.162	2.09892e-05	12	TRGV2
IL322	1.58114e-31	0.307021	0.986	0.957	2.88732e-27	12	IL32
TRADD2	1.62548e-13	0.305794	0.316	0.198	2.96829e-09	12	TRADD
IL7R3	6.46196e-25	0.302781	0.874	0.63	1.18002e-20	12	IL7R
CRIP14	6.88273e-09	0.300172	0.736	0.661	0.000125685	12	CRIP1
TSPO1	8.51313e-13	0.294778	0.479	0.365	1.55458e-08	12	TSPO
TUBA4A	4.74157e-10	0.291571	0.498	0.41	8.65858e-06	12	TUBA4A
PITPNC11	7.66705e-12	0.289648	0.326	0.22	1.40008e-07	12	PITPNC1
TXNIP1	1.14106e-27	0.286185	0.971	0.938	2.08368e-23	12	TXNIP
TRGC22	1.59947e-17	0.283471	0.291	0.155	2.92079e-13	12	TRGC2
LAIR11	1.829e-09	0.276867	0.275	0.184	3.33994e-05	12	LAIR1
GTF3A	4.14092e-11	0.275458	0.583	0.485	7.56174e-07	12	GTF3A
SNHG6	4.23936e-09	0.271486	0.269	0.17	7.74149e-05	12	SNHG6
KLRD13	4.46438e-19	0.271042	0.634	0.403	8.15241e-15	12	KLRD1
EVL1	7.04778e-18	0.265638	0.872	0.789	1.287e-13	12	EVL
RIPOR21	3.01147e-12	0.265352	0.678	0.587	5.49924e-08	12	RIPOR2
VSIR	3.26633e-09	0.261121	0.486	0.397	5.96465e-05	12	VSIR
BTG11	5.5647e-22	0.25649	0.979	0.943	1.01617e-17	12	BTG1
MBP3	2.2494e-11	0.254113	0.595	0.474	4.10763e-07	12	MBP
MIF	6.28264e-17	0.253209	0.89	0.805	1.14727e-12	12	MIF
PIK3R11	2.18434e-09	0.251554	0.413	0.31	3.98883e-05	12	PIK3R1
