# Supplementary material for: Linking peripheral CD8+ single‐cell transcriptomic characteristics of mood disorders underlying with the pathological mechanism
Source: Clin Transl Med. 2021 Jul 19;11(7):e489. doi: 10.1002/ctm2.489 (PMC8288008; doi:10.1002/ctm2.489)
Supplement: Supplementary file 2 — Supporting Information [file CTM2-11-e489-s009.xlsx]

## Sheet: BD vs Control
Positive value denotes genes upregulated in BD and negative value denotes upregulated in Control
	p_val	avg_logFC	pct.1	pct.2	p_val_adj	celltype
RPS2	8.64178e-184	-0.52885	0.976	0.999	1.57808e-179	MAI T
SELP	1.63631e-157	0.799929	0.392	0.062	2.98807e-153	MAI T
RPS3	6.60379e-122	-0.25494	0.993	1	1.20592e-117	MAI T
RPL3	1.38004e-104	-0.284691	0.985	1	2.52009e-100	MAI T
RPL41	8.48456e-98	-0.370398	0.98	0.996	1.54937e-93	MAI T
RPS3A	3.04827e-97	-0.264562	0.994	1	5.56645e-93	MAI T
RPL36A	7.94055e-86	0.400976	0.979	0.974	1.45002e-81	MAI T
RPS10	1.43832e-82	-0.599728	0.614	0.77	2.62651e-78	MAI T
CYBA	8.03066e-79	-0.381318	0.696	0.925	1.46648e-74	MAI T
PCBP1	1.50949e-77	-0.535888	0.381	0.698	2.75648e-73	MAI T
AL627171.2	1.14323e-75	0.89182	0.218	0.039	2.08765e-71	MAI T
RPS4X	3.25456e-73	-0.207693	0.994	1	5.94314e-69	MAI T
RPS14	1.29363e-71	-0.176756	0.998	0.999	2.3623e-67	MAI T
RPL17	9.68372e-70	-0.256875	0.969	0.998	1.76834e-65	MAI T
MT-ND2	4.69786e-66	0.41251	0.978	0.985	8.57876e-62	MAI T
IFIT2	6.24193e-65	0.968087	0.179	0.03	1.13984e-60	MAI T
RPL10A	1.58676e-60	-0.223262	0.976	0.996	2.89758e-56	MAI T
RPS20	3.34856e-57	0.369098	0.941	0.934	6.11481e-53	MAI T
AES	2.40289e-56	-0.481174	0.346	0.621	4.38792e-52	MAI T
RPL15	3.33224e-56	-0.198506	0.984	0.998	6.08501e-52	MAI T
RPS7	1.16329e-54	-0.169523	0.993	1	2.12429e-50	MAI T
RPL5	5.74254e-54	-0.210003	0.984	0.999	1.04864e-49	MAI T
MT-ATP8	1.97651e-47	-0.214376	0.952	0.998	3.60931e-43	MAI T
RPS27A	2.35322e-47	-0.143874	0.999	1	4.29722e-43	MAI T
RPL7A	2.53566e-47	-0.159209	0.993	1	4.63037e-43	MAI T
RPLP0	5.0382e-47	-0.201145	0.985	0.998	9.20025e-43	MAI T
RPL38	3.91745e-46	0.24274	0.986	0.988	7.15365e-42	MAI T
RPL30	1.04572e-45	-0.123709	0.999	1	1.90958e-41	MAI T
TMSB10	9.46846e-43	0.266761	0.997	0.999	1.72904e-38	MAI T
PLAAT2	1.15138e-41	0.257461	0.069	0.001	2.10253e-37	MAI T
RPL23A	1.39709e-41	-0.153532	0.994	0.999	2.55123e-37	MAI T
RPL35A	5.58468e-40	-0.136467	0.995	1	1.01982e-35	MAI T
RPS29	2.34281e-39	0.19684	0.995	0.998	4.2782e-35	MAI T
RPSA	5.68344e-39	-0.196729	0.953	0.992	1.03785e-34	MAI T
RNF187	7.75671e-39	-0.300411	0.106	0.309	1.41645e-34	MAI T
KLF2	5.56895e-38	-0.168602	0.538	0.849	1.01695e-33	MAI T
ITM2A	5.68078e-38	-0.339801	0.186	0.402	1.03737e-33	MAI T
PCBP2	6.84818e-38	-0.262843	0.673	0.878	1.25055e-33	MAI T
PRKY	1.29063e-37	0.195993	0.057	0	2.35681e-33	MAI T
TLE5	5.08077e-37	0.536713	0.349	0.18	9.278e-33	MAI T
EEF1G	3.50459e-36	-0.215979	0.888	0.969	6.39973e-32	MAI T
GAPDH	2.92018e-35	-0.22768	0.879	0.973	5.33254e-31	MAI T
GNB2	1.25645e-34	-0.278061	0.329	0.584	2.2944e-30	MAI T
MT-ND4L	1.55846e-34	-0.166351	0.98	1	2.8459e-30	MAI T
SUN2	1.70614e-34	-0.304916	0.335	0.568	3.11557e-30	MAI T
RPL18	1.49727e-33	-0.127449	0.992	1	2.73417e-29	MAI T
RPL8	6.70194e-33	-0.128857	0.993	0.999	1.22384e-28	MAI T
MALAT1	1.35102e-32	0.286936	0.999	1	2.4671e-28	MAI T
LAMP1	1.94962e-32	-0.274021	0.254	0.476	3.56021e-28	MAI T
RPL26	5.68178e-32	-0.105525	0.998	1	1.03755e-27	MAI T
RACK1	3.33029e-31	-0.157027	0.978	0.999	6.08144e-27	MAI T
EEF2	4.46114e-31	-0.209394	0.912	0.977	8.14648e-27	MAI T
CCNI	1.06239e-30	-0.250342	0.683	0.861	1.94004e-26	MAI T
LINC01871	2.32233e-30	0.411941	0.567	0.46	4.2408e-26	MAI T
AC253572.2	4.26161e-30	0.515808	0.209	0.085	7.78212e-26	MAI T
PPDPF	9.3975e-30	0.295378	0.828	0.827	1.71608e-25	MAI T
HLA-B	1.65056e-29	-0.17767	0.987	1	3.01409e-25	MAI T
HLA-DRB5	3.25113e-29	0.23747	0.095	0.019	5.93688e-25	MAI T
SNHG29	3.48827e-29	0.459738	0.362	0.205	6.36994e-25	MAI T
PABPC1	4.5694e-29	-0.192382	0.891	0.976	8.34419e-25	MAI T
EEF1B2	4.74255e-29	-0.163584	0.963	0.994	8.66036e-25	MAI T
TRIR	1.00298e-28	-0.204319	0.55	0.781	1.83155e-24	MAI T
IL32	2.92112e-28	0.181482	0.991	0.997	5.33425e-24	MAI T
PCED1B-AS1	5.72316e-28	0.461183	0.347	0.194	1.04511e-23	MAI T
ZFP36L2	6.66782e-28	-0.217298	0.933	0.982	1.21761e-23	MAI T
RPL4	7.37073e-28	-0.182435	0.927	0.983	1.34597e-23	MAI T
RPS6	1.36341e-27	-0.118359	0.998	1	2.48973e-23	MAI T
HSPA8	4.17806e-27	-0.209944	0.829	0.954	7.62955e-23	MAI T
RPS5	5.93686e-27	-0.142131	0.969	0.996	1.08413e-22	MAI T
YWHAH	6.98484e-27	-0.250125	0.206	0.4	1.2755e-22	MAI T
CTSW	8.12416e-27	0.27704	0.855	0.856	1.48355e-22	MAI T
RPL9	8.44995e-27	-0.151082	0.976	0.996	1.54304e-22	MAI T
TSC22D3	2.68638e-26	-0.273058	0.754	0.877	4.9056e-22	MAI T
FTL	6.43603e-26	-0.193428	0.947	0.99	1.17528e-21	MAI T
2020-09-09	1.40713e-25	-0.270921	0.295	0.492	2.56955e-21	MAI T
RPS12	4.92731e-25	-0.0948689	0.999	1	8.99776e-21	MAI T
FAM118A	5.49048e-25	-0.219591	0.039	0.153	1.00262e-20	MAI T
BTF3	1.39605e-24	-0.168958	0.904	0.975	2.54932e-20	MAI T
SNHG6	2.08241e-24	0.398926	0.314	0.178	3.80268e-20	MAI T
TRAV1-2	3.40717e-24	-0.250437	0.615	0.799	6.22183e-20	MAI T
RPS15A	4.35129e-24	-0.085129	0.999	1	7.94589e-20	MAI T
SNX3	4.79447e-24	-0.206946	0.259	0.457	8.75519e-20	MAI T
RAC1	6.7748e-24	-0.205409	0.229	0.427	1.23715e-19	MAI T
RPS9	8.26779e-24	-0.131138	0.987	0.996	1.50978e-19	MAI T
MZT2A	2.53822e-23	-0.226036	0.277	0.472	4.63504e-19	MAI T
HLA-E	1.08853e-22	-0.142596	0.955	0.991	1.98776e-18	MAI T
AC245407.2	1.09761e-22	0.141047	0.047	0.004	2.00435e-18	MAI T
ACOT1	1.1053e-22	0.105315	0.034	0	2.01838e-18	MAI T
GAS5	1.38726e-22	0.385005	0.322	0.188	2.53328e-18	MAI T
KLRB1	3.61951e-22	-0.153267	0.965	0.989	6.60959e-18	MAI T
ZNF433	8.83618e-22	0.104701	0.034	0	1.61357e-17	MAI T
RPLP1	3.21501e-21	-0.105367	0.998	1	5.87093e-17	MAI T
EIF3L	1.55534e-20	-0.193303	0.547	0.747	2.8402e-16	MAI T
MYLIP	3.31448e-20	-0.202624	0.333	0.531	6.05257e-16	MAI T
YBX1	1.00561e-19	-0.167323	0.741	0.895	1.83634e-15	MAI T
TMEM171	1.48882e-19	-0.203626	0.045	0.142	2.71873e-15	MAI T
GATD3A	1.53984e-19	-0.18286	0.023	0.106	2.8119e-15	MAI T
EGR1	1.76184e-19	-0.266543	0.308	0.476	3.2173e-15	MAI T
MATK	2.02679e-19	-0.193671	0.367	0.552	3.70111e-15	MAI T
PTOV1	2.04141e-19	-0.163288	0.087	0.21	3.72782e-15	MAI T
STUB1	3.26918e-19	-0.185121	0.18	0.337	5.96984e-15	MAI T
RPS13	3.39056e-19	-0.0901779	0.998	1	6.19151e-15	MAI T
EIF3K	3.53234e-19	-0.188722	0.697	0.856	6.45041e-15	MAI T
CD3E	4.88369e-19	-0.145743	0.91	0.98	8.9181e-15	MAI T
FAM173A	7.23095e-19	-0.209846	0.092	0.209	1.32044e-14	MAI T
VIM	1.43311e-18	-0.193217	0.867	0.946	2.61701e-14	MAI T
2020-09-07	1.56995e-18	-0.19459	0.322	0.508	2.86688e-14	MAI T
FHL3	2.63953e-18	-0.198257	0.071	0.176	4.82004e-14	MAI T
RPL24	3.90348e-18	0.116222	0.977	0.995	7.12815e-14	MAI T
KLRK1	4.70789e-18	0.33553	0.263	0.158	8.59707e-14	MAI T
TTC28	5.60482e-18	0.0948817	0.029	0.001	1.0235e-13	MAI T
ANXA6	5.84948e-18	-0.190894	0.455	0.641	1.06817e-13	MAI T
KHDRBS1	6.21227e-18	-0.178974	0.276	0.456	1.13442e-13	MAI T
PSAP	7.32562e-18	-0.193086	0.347	0.523	1.33773e-13	MAI T
MT-ND4	8.00972e-18	0.243305	0.968	0.994	1.46266e-13	MAI T
PVR	9.80238e-18	0.0787823	0.026	0	1.79001e-13	MAI T
CMPK1	2.57959e-17	-0.189472	0.2	0.348	4.71059e-13	MAI T
SNHG1	2.87748e-17	0.314582	0.151	0.07	5.25457e-13	MAI T
LINC01138	5.60902e-17	0.345675	0.195	0.104	1.02426e-12	MAI T
EOMES	5.81051e-17	-0.16423	0.262	0.424	1.06106e-12	MAI T
C8orf59	5.83138e-17	-0.185027	0.189	0.331	1.06487e-12	MAI T
C6orf48	6.44711e-17	-0.19383	0.13	0.252	1.17731e-12	MAI T
PGK1	9.16588e-17	-0.170476	0.403	0.592	1.67378e-12	MAI T
TOMM7	9.42788e-17	-0.150979	0.865	0.949	1.72163e-12	MAI T
EIF3F	1.1474e-16	-0.176518	0.633	0.814	2.09526e-12	MAI T
ENTPD1	1.43228e-16	-0.119566	0.002	0.055	2.61548e-12	MAI T
TAGLN2	1.4923e-16	-0.212098	0.623	0.769	2.72508e-12	MAI T
XBP1	1.50638e-16	-0.169769	0.454	0.631	2.75079e-12	MAI T
ICAM3	1.89492e-16	-0.180126	0.534	0.716	3.46032e-12	MAI T
AL157402.2	2.23428e-16	0.131394	0.039	0.005	4.08002e-12	MAI T
AC245014.3	2.32498e-16	-0.249019	0.378	0.531	4.24564e-12	MAI T
TMEM109	2.73636e-16	-0.186663	0.275	0.439	4.99686e-12	MAI T
AQP3	2.94548e-16	-0.19258	0.486	0.664	5.37875e-12	MAI T
SARAF	3.09026e-16	-0.147686	0.772	0.911	5.64313e-12	MAI T
SSU72	7.47894e-16	-0.16158	0.263	0.423	1.36573e-11	MAI T
MZT2B	1.01783e-15	-0.146105	0.232	0.386	1.85867e-11	MAI T
UBA52	1.10462e-15	-0.108455	0.962	0.995	2.01715e-11	MAI T
SEPTIN7	1.19182e-15	0.325896	0.262	0.162	2.17639e-11	MAI T
PMAIP1	1.20308e-15	0.554347	0.291	0.206	2.19695e-11	MAI T
AC239799.2	1.89702e-15	0.349997	0.111	0.046	3.46414e-11	MAI T
SLC38A2	2.5899e-15	0.393483	0.34	0.253	4.72941e-11	MAI T
RPS19	2.65791e-15	-0.0830172	0.998	1	4.85362e-11	MAI T
EIF4A1	2.73451e-15	0.327432	0.594	0.548	4.99349e-11	MAI T
USP9Y	3.46563e-15	0.229284	0.084	0.03	6.32858e-11	MAI T
FNTA	3.50629e-15	-0.152509	0.196	0.335	6.40283e-11	MAI T
PACRG	5.11651e-15	0.0710962	0.024	0.001	9.34326e-11	MAI T
RHOA	6.36468e-15	-0.160011	0.667	0.831	1.16225e-10	MAI T
FKBP8	7.81557e-15	-0.128623	0.367	0.561	1.4272e-10	MAI T
RNF213	8.66229e-15	0.289647	0.659	0.628	1.58182e-10	MAI T
RPL31	9.53522e-15	0.150574	0.978	0.988	1.74123e-10	MAI T
SLC10A3	1.03421e-14	-0.149767	0.097	0.203	1.88856e-10	MAI T
REST	1.25082e-14	-0.154963	0.136	0.252	2.28412e-10	MAI T
EBPL	1.59211e-14	-0.14628	0.079	0.176	2.90736e-10	MAI T
CCDC167	3.53151e-14	-0.127024	0.115	0.223	6.44889e-10	MAI T
ATP5F1B	4.45555e-14	-0.140394	0.455	0.642	8.13629e-10	MAI T
CITED2	4.51432e-14	-0.193248	0.615	0.774	8.2436e-10	MAI T
TMEM204	6.31509e-14	-0.169174	0.115	0.218	1.1532e-09	MAI T
CMTM3	7.73887e-14	-0.16667	0.202	0.335	1.41319e-09	MAI T
2020-09-06	9.18001e-14	-0.147828	0.254	0.39	1.67636e-09	MAI T
C19orf70	9.86257e-14	-0.135658	0.171	0.295	1.801e-09	MAI T
EIF3E	1.00497e-13	-0.146734	0.576	0.748	1.83518e-09	MAI T
PLEKHA5	1.11479e-13	0.197021	0.086	0.033	2.03571e-09	MAI T
TXNIP	1.3976e-13	0.19443	0.926	0.952	2.55216e-09	MAI T
PLSCR3	1.55725e-13	-0.135871	0.18	0.306	2.84369e-09	MAI T
LDHB	1.64581e-13	-0.159036	0.587	0.762	3.00541e-09	MAI T
RMRP	1.82378e-13	0.270391	0.117	0.054	3.3304e-09	MAI T
ARMC10	2.09297e-13	-0.136309	0.064	0.15	3.82198e-09	MAI T
TMEM248	2.31701e-13	-0.147139	0.12	0.225	4.2311e-09	MAI T
SEPTIN1	2.37033e-13	0.289388	0.229	0.141	4.32846e-09	MAI T
RPL14	2.45506e-13	-0.0738271	0.995	1	4.48318e-09	MAI T
SERF2	2.56269e-13	0.159049	0.957	0.976	4.67972e-09	MAI T
MT-ND5	2.564e-13	-0.0844499	0.976	0.998	4.68211e-09	MAI T
C12orf57	2.6276e-13	-0.154361	0.72	0.847	4.79827e-09	MAI T
SNHG7	3.2223e-13	-0.120678	0.178	0.306	5.88424e-09	MAI T
TMA7	3.74496e-13	0.152561	0.944	0.961	6.83867e-09	MAI T
SELENOT	6.17446e-13	-0.143953	0.285	0.434	1.12752e-08	MAI T
BLOC1S4	8.24718e-13	-0.122456	0.123	0.23	1.50602e-08	MAI T
ANXA2	8.45795e-13	-0.167709	0.366	0.514	1.54451e-08	MAI T
LGALS3	9.12769e-13	-0.147596	0.123	0.225	1.66681e-08	MAI T
CEBPB	9.50657e-13	-0.127723	0.111	0.212	1.73599e-08	MAI T
PPP1CA	1.22533e-12	-0.157751	0.502	0.666	2.23757e-08	MAI T
AAED1	1.33187e-12	-0.106002	0.008	0.055	2.43212e-08	MAI T
MT-ND6	1.46228e-12	-0.115103	0.616	0.754	2.67028e-08	MAI T
KRT10	1.53746e-12	-0.111721	0.331	0.489	2.80756e-08	MAI T
RESF1	1.80996e-12	0.273281	0.164	0.091	3.30517e-08	MAI T
S1PR4	1.96881e-12	-0.159278	0.206	0.329	3.59525e-08	MAI T
RPS26	1.97435e-12	-0.384026	0.851	0.933	3.60537e-08	MAI T
GHITM	2.41994e-12	-0.154191	0.316	0.458	4.41906e-08	MAI T
HCP5	2.54374e-12	0.160292	0.087	0.036	4.64512e-08	MAI T
NPM1	2.84337e-12	-0.120073	0.863	0.958	5.19227e-08	MAI T
MINOS1	2.84933e-12	-0.140207	0.193	0.314	5.20316e-08	MAI T
CTSA	3.49918e-12	-0.170204	0.303	0.442	6.38986e-08	MAI T
HNRNPA0	3.58731e-12	-0.142994	0.48	0.656	6.55079e-08	MAI T
OASL	3.94679e-12	0.2054	0.096	0.042	7.20723e-08	MAI T
ERP29	4.28783e-12	-0.137158	0.508	0.673	7.83e-08	MAI T
MICOS13	4.45142e-12	0.31481	0.156	0.089	8.12874e-08	MAI T
LAPTM5	4.53324e-12	-0.118553	0.803	0.921	8.27816e-08	MAI T
MT-ATP6	4.81291e-12	0.336185	0.973	0.996	8.78886e-08	MAI T
MT2A	4.9436e-12	0.339777	0.389	0.323	9.02751e-08	MAI T
RAB5IF	6.6118e-12	-0.132552	0.195	0.312	1.20738e-07	MAI T
CLTB	6.66626e-12	-0.104071	0.138	0.245	1.21733e-07	MAI T
GADD45G	6.98379e-12	0.0883472	0.071	0.025	1.27531e-07	MAI T
NENF	7.29644e-12	-0.106219	0.092	0.183	1.3324e-07	MAI T
IER2	8.59791e-12	-0.0382779	0.892	0.962	1.57006e-07	MAI T
NCBP2-AS2	1.05859e-11	-0.134034	0.094	0.182	1.9331e-07	MAI T
PRDX6	1.0922e-11	-0.129908	0.28	0.419	1.99447e-07	MAI T
FAM96B	1.11544e-11	-0.137527	0.182	0.3	2.03691e-07	MAI T
MKRN1	1.28233e-11	-0.136285	0.126	0.224	2.34167e-07	MAI T
NSG1	1.31283e-11	-0.151675	0.193	0.306	2.39736e-07	MAI T
PNRC1	1.37629e-11	-0.033355	0.766	0.917	2.51324e-07	MAI T
MT-CO1	1.48134e-11	0.146399	0.998	1	2.70508e-07	MAI T
DUSP2	1.65697e-11	-0.351227	0.586	0.685	3.0258e-07	MAI T
PSMF1	2.06349e-11	-0.142186	0.213	0.333	3.76814e-07	MAI T
TOB1	2.09475e-11	-0.129238	0.366	0.524	3.82522e-07	MAI T
NKG7	2.25591e-11	-0.106326	0.954	0.984	4.11952e-07	MAI T
DDIT4	2.47402e-11	-0.189188	0.394	0.531	4.51782e-07	MAI T
MGST3	2.71414e-11	-0.131051	0.214	0.339	4.9563e-07	MAI T
SSBP4	2.73591e-11	-0.132828	0.123	0.219	4.99605e-07	MAI T
ATXN10	3.06361e-11	-0.147899	0.133	0.229	5.59446e-07	MAI T
ORAI1	3.4103e-11	-0.118504	0.145	0.252	6.22755e-07	MAI T
ATP6V0E1	3.94093e-11	-0.130128	0.458	0.632	7.19653e-07	MAI T
IFIT3	3.97187e-11	0.0776663	0.028	0.004	7.25303e-07	MAI T
NDUFB8	3.97523e-11	0.299904	0.314	0.239	7.25917e-07	MAI T
GDI2	4.1174e-11	-0.130265	0.301	0.438	7.51878e-07	MAI T
FP671120.3	4.37796e-11	-0.106502	0.031	0.09	7.99459e-07	MAI T
AAK1	4.44512e-11	0.28676	0.548	0.524	8.11723e-07	MAI T
PIM2	4.62626e-11	-0.158976	0.277	0.404	8.44802e-07	MAI T
CD300A	4.99281e-11	-0.130149	0.067	0.14	9.11737e-07	MAI T
BCAP31	5.08069e-11	-0.130925	0.38	0.529	9.27785e-07	MAI T
PRELID1	6.22355e-11	-0.151084	0.32	0.448	1.13648e-06	MAI T
NIBAN1	6.39541e-11	0.127656	0.06	0.021	1.16787e-06	MAI T
LINC02446	6.43618e-11	0.153633	0.054	0.017	1.17531e-06	MAI T
ATP1A1	7.86528e-11	-0.111611	0.211	0.329	1.43628e-06	MAI T
AC244213.1	8.2307e-11	0.0552406	0.015	0	1.50301e-06	MAI T
SART1	8.55383e-11	-0.0971835	0.083	0.163	1.56201e-06	MAI T
PEBP1	1.01823e-10	-0.12869	0.432	0.595	1.85939e-06	MAI T
U2AF1L5	1.08097e-10	-0.0890092	0.018	0.067	1.97395e-06	MAI T
NOSIP	1.1098e-10	-0.145381	0.539	0.662	2.02661e-06	MAI T
CTSH	1.12613e-10	-0.112295	0.126	0.219	2.05643e-06	MAI T
PRNP	1.26298e-10	-0.0956965	0.285	0.421	2.30633e-06	MAI T
HIST1H3D	1.32105e-10	0.129993	0.05	0.015	2.41237e-06	MAI T
APOBEC3G	1.51731e-10	-0.12731	0.311	0.446	2.77076e-06	MAI T
S100B	1.58121e-10	-0.345019	0.018	0.065	2.88744e-06	MAI T
WDR86	1.76848e-10	-0.117472	0.044	0.106	3.22941e-06	MAI T
RAD23B	1.83142e-10	-0.114621	0.105	0.19	3.34435e-06	MAI T
ATPAF1	1.93824e-10	-0.106702	0.057	0.125	3.53941e-06	MAI T
TMEM219	1.95513e-10	-0.131542	0.202	0.313	3.57026e-06	MAI T
MMP24OS	1.9574e-10	-0.115275	0.176	0.286	3.57441e-06	MAI T
DUSP1	2.00801e-10	-0.0896954	0.934	0.962	3.66682e-06	MAI T
ATP5ME	3.0187e-10	0.243815	0.599	0.582	5.51245e-06	MAI T
CCT7	3.09825e-10	-0.144866	0.298	0.42	5.65772e-06	MAI T
PANK2	3.13515e-10	-0.0934781	0.071	0.145	5.72509e-06	MAI T
UBA2	3.58849e-10	-0.113135	0.172	0.276	6.55294e-06	MAI T
PRDX2	3.88813e-10	-0.124315	0.357	0.499	7.10012e-06	MAI T
BLOC1S1	3.91946e-10	0.255566	0.254	0.183	7.15733e-06	MAI T
SEPTIN9	4.0777e-10	0.251289	0.209	0.137	7.44629e-06	MAI T
DNAJB1	4.23321e-10	-0.0809133	0.551	0.697	7.73027e-06	MAI T
LPCAT1	5.65821e-10	-0.10941	0.112	0.199	1.03325e-05	MAI T
RPS11	5.71381e-10	0.140745	0.94	0.961	1.0434e-05	MAI T
C19orf66	6.15195e-10	-0.0935587	0.215	0.332	1.12341e-05	MAI T
CCL5	6.1859e-10	0.188301	0.982	0.981	1.12961e-05	MAI T
AC108134.3	6.32457e-10	0.154691	0.068	0.028	1.15493e-05	MAI T
NME2	8.24329e-10	-0.116733	0.619	0.763	1.50531e-05	MAI T
PLAAT4	8.35088e-10	0.241566	0.27	0.186	1.52495e-05	MAI T
AL021155.5	8.90255e-10	0.294892	0.144	0.083	1.6257e-05	MAI T
GATD3B	9.02673e-10	0.153277	0.108	0.056	1.64837e-05	MAI T
EIF2S3	9.75771e-10	-0.134528	0.366	0.498	1.78186e-05	MAI T
ANXA11	1.03721e-09	-0.111273	0.414	0.564	1.89405e-05	MAI T
CAP1	1.09421e-09	-0.113572	0.531	0.683	1.99813e-05	MAI T
PPIA	1.10179e-09	-0.0844564	0.949	0.985	2.01199e-05	MAI T
ANXA1	1.12008e-09	-0.096503	0.726	0.861	2.04538e-05	MAI T
PPA1	1.27662e-09	-0.111047	0.285	0.41	2.33123e-05	MAI T
AL499604.1	1.29596e-09	0.128547	0.058	0.022	2.36655e-05	MAI T
RPN1	1.54439e-09	-0.123965	0.331	0.462	2.82021e-05	MAI T
MBNL1	1.54738e-09	0.209582	0.59	0.571	2.82567e-05	MAI T
PLA2G16	1.56609e-09	-0.109241	0.053	0.115	2.85984e-05	MAI T
MT-CO2	1.74487e-09	-0.0378067	0.998	1	3.18631e-05	MAI T
VDAC2	1.749e-09	-0.102444	0.25	0.371	3.19386e-05	MAI T
SNHG16	1.87571e-09	0.195822	0.142	0.082	3.42523e-05	MAI T
TKT	2.19491e-09	-0.110433	0.203	0.313	4.00813e-05	MAI T
TRGV9	2.31417e-09	-0.219204	0.09	0.162	4.22591e-05	MAI T
PDCD4	2.40401e-09	-0.110508	0.52	0.681	4.38996e-05	MAI T
XRCC5	2.41834e-09	-0.120162	0.317	0.444	4.41614e-05	MAI T
IFNG	2.58825e-09	0.208144	0.052	0.018	4.7264e-05	MAI T
ALOX5AP	2.59722e-09	-0.108121	0.537	0.697	4.74278e-05	MAI T
CNBP	2.69821e-09	-0.115201	0.654	0.811	4.92719e-05	MAI T
RPN2	2.7064e-09	-0.128189	0.344	0.47	4.94215e-05	MAI T
CHTF8	2.74037e-09	-0.112075	0.1	0.176	5.0042e-05	MAI T
FMNL1	2.89273e-09	-0.0676678	0.242	0.364	5.28241e-05	MAI T
ANXA5	3.01476e-09	-0.123162	0.276	0.398	5.50526e-05	MAI T
PTP4A1	3.05538e-09	-0.133871	0.092	0.164	5.57943e-05	MAI T
RPA2	3.06269e-09	-0.131928	0.202	0.306	5.59277e-05	MAI T
COX7A2L	3.23788e-09	-0.113858	0.317	0.449	5.9127e-05	MAI T
GYG1	3.26049e-09	-0.11555	0.272	0.391	5.95397e-05	MAI T
PGGHG	3.28191e-09	0.189318	0.144	0.087	5.99309e-05	MAI T
MRPS6	3.28261e-09	-0.0949676	0.207	0.319	5.99438e-05	MAI T
JUNB	3.28918e-09	-0.0418549	0.907	0.957	6.00637e-05	MAI T
ANXA7	3.54e-09	-0.101935	0.186	0.287	6.4644e-05	MAI T
SPCS1	3.58336e-09	-0.108447	0.458	0.618	6.54358e-05	MAI T
TRA2B	3.87321e-09	0.262283	0.477	0.44	7.07288e-05	MAI T
PTGES2	4.44029e-09	-0.0980906	0.086	0.157	8.10842e-05	MAI T
EPB41L4A-AS1	4.4921e-09	-0.10772	0.134	0.22	8.20302e-05	MAI T
UFC1	4.55012e-09	-0.110048	0.417	0.555	8.30897e-05	MAI T
FCMR	4.60081e-09	-0.123838	0.432	0.569	8.40154e-05	MAI T
TTC24	4.91485e-09	0.0813061	0.029	0.006	8.975e-05	MAI T
ALKBH7	5.08811e-09	-0.122608	0.211	0.313	9.2914e-05	MAI T
VAMP2	5.11159e-09	0.239614	0.482	0.432	9.33427e-05	MAI T
ELAVL1	5.20684e-09	-0.105704	0.117	0.197	9.50821e-05	MAI T
PRMT2	5.47054e-09	-0.104726	0.407	0.553	9.98975e-05	MAI T
WDR1	5.57176e-09	-0.104605	0.344	0.475	0.000101746	MAI T
FAM208A	5.65966e-09	-0.111729	0.08	0.148	0.000103351	MAI T
SNF8	5.80278e-09	-0.0822435	0.066	0.131	0.000105965	MAI T
CD63	6.07123e-09	-0.104704	0.263	0.381	0.000110867	MAI T
TOMM6	6.38218e-09	0.221988	0.199	0.133	0.000116545	MAI T
CCNDBP1	7.14125e-09	-0.112991	0.206	0.31	0.000130406	MAI T
R3HDM4	7.21478e-09	-0.111426	0.225	0.331	0.000131749	MAI T
CYTIP	7.39015e-09	-0.121987	0.381	0.51	0.000134952	MAI T
SOD1	7.87722e-09	-0.0921832	0.477	0.629	0.000143846	MAI T
2020-09-01	8.92728e-09	-0.0780638	0.33	0.472	0.000163021	MAI T
KDELR2	9.62979e-09	-0.120598	0.182	0.279	0.00017585	MAI T
RAP1B	9.7213e-09	-0.119409	0.488	0.633	0.000177521	MAI T
EML3	9.82624e-09	-0.100177	0.072	0.136	0.000179437	MAI T
RCC1	9.94165e-09	-0.101831	0.108	0.183	0.000181544	MAI T
GMPR	1.02401e-08	0.0430336	0.017	0.001	0.000186995	MAI T
FAM50A	1.03531e-08	-0.0839038	0.181	0.28	0.000189057	MAI T
EIF3J	1.11492e-08	0.252007	0.247	0.187	0.000203595	MAI T
SIT1	1.12025e-08	-0.104079	0.283	0.405	0.000204568	MAI T
PQLC3	1.20419e-08	-0.109822	0.064	0.125	0.000219896	MAI T
RBM3	1.22721e-08	-0.107267	0.59	0.728	0.0002241	MAI T
PDCD2	1.37617e-08	-0.0954446	0.174	0.27	0.000251302	MAI T
GIMAP7	1.41693e-08	0.161824	0.799	0.796	0.000258745	MAI T
SURF4	1.51745e-08	-0.0989903	0.225	0.331	0.000277102	MAI T
SNX17	1.79167e-08	-0.0955234	0.209	0.31	0.000327176	MAI T
SF3B6	1.81222e-08	-0.0921616	0.294	0.415	0.00033093	MAI T
NDUFA4	1.81986e-08	-0.11403	0.548	0.692	0.000332324	MAI T
CAPN2	2.0257e-08	-0.107206	0.322	0.444	0.000369914	MAI T
IFI6	2.1199e-08	-0.11816	0.175	0.267	0.000387115	MAI T
CALM3	2.14657e-08	-0.0938077	0.336	0.469	0.000391985	MAI T
TRAT1	2.14931e-08	-0.098168	0.194	0.293	0.000392485	MAI T
SSR2	2.19882e-08	-0.110468	0.65	0.79	0.000401527	MAI T
LAPTM4A	2.27601e-08	-0.0814606	0.18	0.276	0.000415622	MAI T
VCP	2.31404e-08	-0.093991	0.377	0.509	0.000422567	MAI T
SDHC	2.31809e-08	-0.0924318	0.22	0.324	0.000423306	MAI T
SYCE1	2.52549e-08	0.0994884	0.038	0.012	0.000461181	MAI T
ATP6AP2	2.63109e-08	-0.08559	0.233	0.339	0.000480462	MAI T
TMEM107	2.64193e-08	-0.144207	0.323	0.438	0.000482443	MAI T
MRPL10	2.67524e-08	-0.101576	0.186	0.281	0.000488526	MAI T
LCK	2.72543e-08	-0.107883	0.618	0.772	0.000497691	MAI T
ACTG1	2.76195e-08	-0.106938	0.936	0.978	0.00050436	MAI T
YWHAZ	2.79707e-08	-0.1146	0.741	0.879	0.000510773	MAI T
RNPEP	2.83836e-08	-0.0853845	0.044	0.096	0.000518314	MAI T
EIF3D	2.85909e-08	-0.121995	0.405	0.535	0.000522098	MAI T
CTDSP1	2.94429e-08	-0.0914583	0.159	0.248	0.000537657	MAI T
CD48	3.08495e-08	-0.0931157	0.741	0.871	0.000563343	MAI T
C19orf24	3.08892e-08	-0.113451	0.113	0.188	0.000564068	MAI T
TOMM22	3.09053e-08	-0.0978395	0.259	0.365	0.000564361	MAI T
RARRES3	3.09264e-08	-0.0720423	0.341	0.482	0.000564747	MAI T
GABARAPL2	3.17205e-08	-0.0988741	0.381	0.523	0.000579248	MAI T
CDKN2D	3.54861e-08	-0.0903139	0.135	0.218	0.000648012	MAI T
HLA-C	3.5681e-08	-0.0654084	0.994	0.998	0.00065157	MAI T
CD3G	3.71053e-08	0.206403	0.648	0.666	0.00067758	MAI T
GSTM2	3.9081e-08	0.0789375	0.039	0.013	0.000713657	MAI T
BST2	3.95031e-08	-0.103463	0.308	0.432	0.000721366	MAI T
MTLN	4.30958e-08	0.184702	0.101	0.055	0.000786972	MAI T
C7orf26	4.33808e-08	-0.0763033	0.052	0.107	0.000792177	MAI T
H2AFV	4.51194e-08	-0.106369	0.32	0.444	0.000823925	MAI T
HRASLS2	4.53223e-08	-0.0648635	0.002	0.028	0.00082763	MAI T
AC004687.1	4.67315e-08	-0.100655	0.364	0.491	0.000853363	MAI T
SMIM19	4.85952e-08	-0.0874138	0.076	0.139	0.000887397	MAI T
HGH1	5.09817e-08	-0.0660328	0.026	0.069	0.000930976	MAI T
CLIC3	5.17186e-08	-0.103944	0.164	0.25	0.000944434	MAI T
RBIS	5.24429e-08	0.218144	0.16	0.103	0.00095766	MAI T
C1orf43	5.34252e-08	-0.101386	0.205	0.301	0.000975597	MAI T
TUBB	5.3506e-08	-0.120562	0.494	0.626	0.000977073	MAI T
SERPINB6	5.43247e-08	-0.0956489	0.05	0.102	0.000992024	MAI T
RAB1B	5.47331e-08	-0.0973708	0.253	0.363	0.000999481	MAI T
EIF2A	5.83585e-08	-0.109426	0.206	0.299	0.00106568	MAI T
EMC7	5.93783e-08	-0.0867022	0.159	0.246	0.00108431	MAI T
SURF1	5.99248e-08	-0.0848394	0.118	0.195	0.00109429	MAI T
BZW1	6.37294e-08	-0.0936982	0.314	0.435	0.00116376	MAI T
SNHG3	6.57831e-08	0.150955	0.092	0.049	0.00120127	MAI T
PKM	6.60058e-08	-0.0991785	0.448	0.594	0.00120533	MAI T
WTAP	7.04044e-08	-0.0700573	0.184	0.281	0.00128565	MAI T
SUMO2	7.1417e-08	-0.088635	0.627	0.779	0.00130415	MAI T
NFKBIZ	7.31119e-08	-0.142565	0.252	0.349	0.0013351	MAI T
ATP6AP1	7.44664e-08	-0.0993747	0.18	0.272	0.00135983	MAI T
CCNG2	7.45076e-08	-0.0756009	0.031	0.076	0.00136058	MAI T
RNASEH1	7.5086e-08	-0.0928955	0.073	0.134	0.00137114	MAI T
TCP1	7.61716e-08	-0.0762457	0.169	0.257	0.00139097	MAI T
CRTAP	7.70091e-08	-0.101821	0.116	0.189	0.00140626	MAI T
LINC01278	8.01311e-08	0.0885265	0.039	0.013	0.00146327	MAI T
FNBP4	8.0577e-08	0.25029	0.351	0.306	0.00147142	MAI T
MEAF6	8.70611e-08	-0.0774558	0.274	0.387	0.00158982	MAI T
TMEM14C	8.92603e-08	-0.0897456	0.161	0.245	0.00162998	MAI T
RETREG1	8.99012e-08	-0.0880391	0.034	0.079	0.00164169	MAI T
JUN	9.04443e-08	0.385152	0.948	0.965	0.0016516	MAI T
PSMB8-AS1	9.13557e-08	-0.106457	0.241	0.345	0.00166825	MAI T
ARHGDIB	9.24442e-08	-0.079024	0.923	0.978	0.00168812	MAI T
AC007952.4	9.28272e-08	0.0537768	0.186	0.284	0.00169512	MAI T
POLR2J2	9.35155e-08	0.059519	0.023	0.005	0.00170769	MAI T
CALM2	9.40662e-08	-0.0923611	0.54	0.693	0.00171774	MAI T
FUNDC2	9.54268e-08	-0.0927104	0.163	0.251	0.00174259	MAI T
ZFAS1	9.7218e-08	-0.112884	0.64	0.772	0.0017753	MAI T
TUFM	9.82425e-08	-0.109557	0.321	0.437	0.00179401	MAI T
RALY	9.8333e-08	-0.0938811	0.342	0.467	0.00179566	MAI T
COX4I1	1.00103e-07	-0.0884111	0.865	0.957	0.00182799	MAI T
HSD17B11	1.00807e-07	-0.106764	0.204	0.296	0.00184084	MAI T
CHCHD5	1.03625e-07	-0.0841231	0.099	0.17	0.00189229	MAI T
METTL9	1.03735e-07	-0.101529	0.214	0.312	0.00189431	MAI T
GABARAP	1.09018e-07	-0.0893353	0.603	0.751	0.00199078	MAI T
WIPI2	1.09926e-07	-0.0922941	0.097	0.166	0.00200736	MAI T
TMEM35B	1.10441e-07	-0.102945	0.222	0.316	0.00201677	MAI T
GPI	1.17664e-07	-0.0807424	0.315	0.436	0.00214867	MAI T
ZYX	1.24108e-07	-0.0954657	0.362	0.491	0.00226634	MAI T
PSMB1	1.26602e-07	-0.0848899	0.381	0.513	0.00231187	MAI T
BOD1	1.27632e-07	-0.0771522	0.042	0.09	0.00233069	MAI T
AC016831.7	1.29709e-07	-0.0888831	0.107	0.177	0.00236861	MAI T
RPL27	1.3145e-07	-0.0756031	0.958	0.988	0.0024004	MAI T
TRBC2	1.34611e-07	0.244755	0.555	0.539	0.00245812	MAI T
TMBIM6	1.34731e-07	-0.0933586	0.601	0.751	0.00246032	MAI T
CCT3	1.37641e-07	-0.0974456	0.277	0.386	0.00251347	MAI T
SMARCB1	1.45161e-07	-0.0906702	0.123	0.198	0.00265079	MAI T
IFNG-AS1	1.46918e-07	-0.0898012	0.053	0.105	0.00268287	MAI T
MT-CYB	1.48752e-07	0.129078	0.997	1	0.00271636	MAI T
CORO1A	1.56139e-07	-0.0769517	0.9	0.969	0.00285125	MAI T
SLC25A6	1.5877e-07	-0.0884712	0.811	0.914	0.0028993	MAI T
SERPINB1	1.68567e-07	-0.0829825	0.191	0.284	0.00307821	MAI T
PCSK1N	1.69526e-07	-0.0843313	0.017	0.052	0.00309572	MAI T
SIAH2	1.70667e-07	-0.0811559	0.049	0.1	0.00311656	MAI T
DANCR	1.74345e-07	0.165738	0.105	0.06	0.00318371	MAI T
SEPTIN2	1.83385e-07	0.14116	0.088	0.047	0.00334879	MAI T
BTG2	1.84647e-07	-0.0737957	0.395	0.51	0.00337184	MAI T
HINT1	1.88787e-07	-0.0966876	0.776	0.886	0.00344745	MAI T
BTG1	1.91166e-07	-0.0363574	0.954	0.988	0.00349088	MAI T
LRPAP1	1.92516e-07	-0.0919147	0.187	0.276	0.00351553	MAI T
CLDND1	1.96138e-07	-0.0991698	0.256	0.361	0.00358168	MAI T
SLC35B4	2.11113e-07	-0.061951	0.016	0.05	0.00385513	MAI T
MICOS10	2.15833e-07	0.192732	0.158	0.105	0.00394132	MAI T
AL365205.1	2.30656e-07	-0.0849731	0.061	0.114	0.00421201	MAI T
BLK	2.31116e-07	-0.117219	0.068	0.123	0.0042204	MAI T
GOLGA8B	2.40366e-07	0.202339	0.164	0.112	0.00438932	MAI T
FAM3C	2.44065e-07	-0.0839568	0.063	0.117	0.00445688	MAI T
B3GAT3	2.4535e-07	-0.0634111	0.116	0.189	0.00448034	MAI T
FLOT2	2.46036e-07	-0.0781712	0.21	0.304	0.00449287	MAI T
RAB30-DT	2.46152e-07	0.0814242	0.029	0.008	0.00449499	MAI T
SF3B2	2.50076e-07	-0.0627706	0.407	0.544	0.00456664	MAI T
SDCBP	2.59564e-07	-0.0999811	0.13	0.202	0.0047399	MAI T
PAOX	2.68689e-07	-0.0753818	0.015	0.048	0.00490654	MAI T
MYL12B	2.73095e-07	-0.104577	0.715	0.844	0.00498698	MAI T
SFPQ	2.79227e-07	-0.0839314	0.292	0.406	0.00509897	MAI T
REPIN1	2.89841e-07	-0.0801869	0.046	0.095	0.00529279	MAI T
SLC25A5	2.93459e-07	-0.0995246	0.403	0.531	0.00535886	MAI T
CCDC18-AS1	3.02777e-07	0.182071	0.099	0.057	0.00552901	MAI T
NONO	3.11711e-07	-0.0771381	0.307	0.418	0.00569216	MAI T
NXPE3	3.17755e-07	0.12155	0.077	0.04	0.00580253	MAI T
AC099343.3	3.27009e-07	0.0661347	0.028	0.007	0.00597151	MAI T
UQCRFS1	3.31605e-07	-0.0888435	0.248	0.349	0.00605543	MAI T
ITM2B	3.4162e-07	-0.0734386	0.847	0.95	0.00623832	MAI T
IGFBP3	3.4831e-07	-0.0805158	0.013	0.045	0.00636049	MAI T
LIX1L	3.64707e-07	-0.0788345	0.086	0.147	0.00665991	MAI T
HNRNPA1	3.96568e-07	-0.0724885	0.921	0.977	0.00724173	MAI T
ELOVL6	4.01343e-07	-0.0663665	0.016	0.049	0.00732893	MAI T
TRDV2	4.14903e-07	0.180559	0.016	0.002	0.00757655	MAI T
RPL18A	4.15183e-07	-0.0490105	0.999	1	0.00758165	MAI T
TUBB4B	4.2052e-07	0.483907	0.57	0.578	0.00767912	MAI T
STK17A	4.22175e-07	-0.0632744	0.345	0.482	0.00770934	MAI T
EIF3M	4.22305e-07	-0.0669722	0.361	0.486	0.00771171	MAI T
OCIAD2	4.24015e-07	-0.0862206	0.267	0.372	0.00774294	MAI T
TMEM147	4.28561e-07	-0.0778115	0.185	0.269	0.00782595	MAI T
TPGS1	4.29469e-07	-0.0763723	0.11	0.181	0.00784254	MAI T
AL135818.1	4.29771e-07	0.069789	0.03	0.009	0.00784804	MAI T
TAP2	4.37498e-07	0.152862	0.124	0.077	0.00798915	MAI T
HNRNPUL1	4.60704e-07	-0.0617203	0.394	0.525	0.00841292	MAI T
RPA1	4.62827e-07	-0.0933378	0.094	0.157	0.00845169	MAI T
AMD1	4.65881e-07	0.247434	0.309	0.261	0.00850744	MAI T
AC068587.4	4.74614e-07	0.0980032	0.04	0.015	0.00866693	MAI T
ARL6IP6	4.79769e-07	-0.0683459	0.094	0.156	0.00876107	MAI T
TXNDC12	4.80983e-07	-0.0701877	0.152	0.232	0.00878322	MAI T
UQCRC2	4.83093e-07	-0.0865492	0.234	0.335	0.00882176	MAI T
MAT2B	4.83449e-07	-0.080717	0.356	0.476	0.00882826	MAI T
AC079781.5	4.93085e-07	0.132313	0.075	0.039	0.00900422	MAI T
SELPLG	4.98965e-07	-0.0904826	0.504	0.645	0.00911161	MAI T
AP002387.2	5.10182e-07	-0.0753211	0.086	0.146	0.00931644	MAI T
ALDOA	5.10466e-07	-0.100266	0.539	0.676	0.00932161	MAI T
ABCF2	5.35789e-07	-0.0667769	0.093	0.157	0.00978404	MAI T
SH3YL1	5.36463e-07	-0.076244	0.075	0.133	0.00979636	MAI T
GRINA	5.42493e-07	-0.0789443	0.086	0.148	0.00990646	MAI T
MTMR14	5.58879e-07	-0.0843442	0.092	0.153	0.0102057	MAI T
AL135905.2	5.73166e-07	0.12163	0.058	0.027	0.0104666	MAI T
YWHAB	5.77867e-07	-0.0998484	0.71	0.854	0.0105524	MAI T
TRAC	5.93593e-07	0.275585	0.344	0.297	0.0108396	MAI T
HLA-DRB1	5.97255e-07	0.182204	0.123	0.078	0.0109065	MAI T
SEPTIN6	6.0751e-07	0.18231	0.182	0.126	0.0110937	MAI T
CLPTM1	6.12336e-07	-0.0871144	0.112	0.18	0.0111819	MAI T
AC008875.3	6.31655e-07	0.167738	0.112	0.068	0.0115346	MAI T
UTS2	6.43049e-07	0.168688	0.175	0.123	0.0117427	MAI T
MGAT4A	6.53174e-07	-0.0900056	0.282	0.386	0.0119276	MAI T
ENO1	6.61325e-07	-0.0918492	0.517	0.658	0.0120764	MAI T
RAB5C	7.09961e-07	-0.0712472	0.267	0.375	0.0129646	MAI T
GPS1	7.45631e-07	-0.0776845	0.153	0.231	0.013616	MAI T
DERL1	7.45969e-07	-0.0736866	0.174	0.26	0.0136221	MAI T
BIN1	7.91143e-07	-0.06257	0.338	0.467	0.0144471	MAI T
IFI27L2	8.19872e-07	-0.0554958	0.142	0.219	0.0149717	MAI T
MAPRE1	8.24724e-07	-0.0808153	0.137	0.211	0.0150603	MAI T
MAP2K1	8.27326e-07	-0.0785704	0.091	0.153	0.0151078	MAI T
NDUFB11	8.37752e-07	-0.0879821	0.476	0.613	0.0152982	MAI T
ARPC1B	8.41626e-07	-0.0984334	0.682	0.822	0.0153689	MAI T
TLE1	8.91134e-07	0.167631	0.128	0.082	0.016273	MAI T
TROVE2	9.06137e-07	-0.0971513	0.099	0.161	0.016547	MAI T
ROR2	9.13667e-07	-0.0801705	0.023	0.058	0.0166845	MAI T
MAP7D1	9.34395e-07	-0.0590699	0.123	0.192	0.017063	MAI T
ATP6V1F	9.44003e-07	-0.0848281	0.297	0.408	0.0172384	MAI T
BCL9L	1.00354e-06	0.20571	0.136	0.09	0.0183256	MAI T
CLIC1	1.00731e-06	-0.0850564	0.752	0.856	0.0183944	MAI T
HM13	1.02384e-06	-0.0730957	0.294	0.403	0.0186963	MAI T
AC087239.1	1.05844e-06	-0.0919119	0.133	0.203	0.0193282	MAI T
HINT2	1.0603e-06	-0.067785	0.106	0.172	0.019362	MAI T
TPI1	1.12703e-06	-0.0858267	0.52	0.659	0.0205806	MAI T
SLC44A2	1.19538e-06	-0.0816779	0.22	0.31	0.0218288	MAI T
UCP2	1.19947e-06	-0.0930843	0.455	0.575	0.0219035	MAI T
HOPX	1.21762e-06	-0.0986595	0.386	0.503	0.0222349	MAI T
SNRPD2	1.23836e-06	-0.0729099	0.787	0.903	0.0226138	MAI T
FOXO3	1.24975e-06	-0.077553	0.061	0.111	0.0228217	MAI T
AC116366.3	1.25745e-06	-0.0806869	0.123	0.192	0.0229624	MAI T
PLAC8	1.27321e-06	-0.101633	0.318	0.426	0.0232501	MAI T
NR4A2	1.32626e-06	-0.119162	0.099	0.157	0.0242189	MAI T
PTMA	1.35493e-06	0.0835779	0.994	0.999	0.0247425	MAI T
POLE4	1.40762e-06	-0.0929378	0.146	0.217	0.0257046	MAI T
BCL7B	1.41614e-06	-0.0829901	0.125	0.192	0.02586	MAI T
MORF4L1	1.45537e-06	-0.0854426	0.451	0.574	0.0265766	MAI T
STOM	1.46353e-06	-0.0841466	0.307	0.412	0.0267255	MAI T
SKP1	1.53196e-06	-0.0624788	0.631	0.767	0.0279751	MAI T
DCTN3	1.60748e-06	-0.0944365	0.214	0.3	0.0293543	MAI T
EIF6	1.64786e-06	-0.0809275	0.184	0.266	0.0300916	MAI T
RSL1D1	1.73141e-06	-0.080786	0.386	0.501	0.0316173	MAI T
HADHA	1.73701e-06	-0.0844198	0.296	0.403	0.0317195	MAI T
2020-09-02	1.7794e-06	-0.0767252	0.16	0.235	0.0324936	MAI T
ARF5	1.84358e-06	-0.0773663	0.37	0.497	0.0336657	MAI T
MEI1	1.88314e-06	-0.0642191	0.102	0.165	0.034388	MAI T
ASNA1	1.89943e-06	-0.0728283	0.108	0.173	0.0346854	MAI T
MYL12A	1.93801e-06	-0.0727382	0.929	0.982	0.0353899	MAI T
CDIPT	1.95898e-06	-0.082021	0.131	0.199	0.0357729	MAI T
SRSF9	2.11156e-06	-0.065029	0.162	0.242	0.0385592	MAI T
CHCHD2	2.1353e-06	-0.0797372	0.705	0.814	0.0389927	MAI T
EEFSEC	2.1741e-06	-0.0641215	0.07	0.122	0.0397013	MAI T
PHLDA1	2.1814e-06	-0.0755403	0.112	0.174	0.0398346	MAI T
OIP5-AS1	2.18732e-06	0.134831	0.075	0.041	0.0399426	MAI T
GNPDA1	2.25336e-06	-0.0815822	0.076	0.129	0.0411486	MAI T
LAMTOR1	2.29008e-06	-0.0597411	0.259	0.364	0.0418192	MAI T
YWHAQ	2.31341e-06	-0.0811216	0.488	0.623	0.0422453	MAI T
TLNRD1	2.35846e-06	-0.0722312	0.052	0.097	0.0430678	MAI T
SF3A1	2.45089e-06	-0.0674424	0.253	0.346	0.0447557	MAI T
GMPR2	2.47971e-06	-0.0891222	0.103	0.164	0.045282	MAI T
LEPROTL1	2.48211e-06	-0.0893958	0.367	0.485	0.0453258	MAI T
RPL6	2.48896e-06	-0.0500699	0.997	1	0.045451	MAI T
AC008555.5	2.54408e-06	-0.0724222	0.042	0.084	0.0464574	MAI T
UBAC2	2.55627e-06	-0.0682777	0.253	0.35	0.0466801	MAI T
PTPN18	2.57261e-06	-0.0767111	0.088	0.145	0.0469784	MAI T
GYPC	2.61626e-06	-0.0893218	0.539	0.677	0.0477755	MAI T
TRBV11-2	2.61983e-06	0.273234	0.022	0.006	0.0478407	MAI T
ABCF2.1	2.63727e-06	-0.0806146	0.069	0.12	0.0481591	MAI T
FAM49B	2.70348e-06	-0.0569177	0.314	0.426	0.0493682	MAI T
PLP2	2.72182e-06	-0.107332	0.332	0.429	0.0497032	MAI T
RPS22	1.04922e-237	-0.500115	0.955	0.999	1.91599e-233	Effector T
RPS291	5.31813e-196	0.316076	1	0.999	9.71144e-192	Effector T
CYBA1	3.56433e-191	-0.509718	0.777	0.969	6.50882e-187	Effector T
KLF21	3.88629e-156	-0.516274	0.566	0.879	7.09675e-152	Effector T
SELP1	2.47129e-155	0.697615	0.451	0.142	4.51281e-151	Effector T
RPS261	4.49027e-140	-0.737484	0.92	0.978	8.19968e-136	Effector T
PCBP11	6.21918e-123	-0.584635	0.383	0.679	1.13569e-118	Effector T
PPDPF1	1.07386e-108	0.402181	0.912	0.833	1.96098e-104	Effector T
FCGR3A1	2.55243e-97	-0.504949	0.49	0.763	4.661e-93	Effector T
TRBV5-11	8.87966e-90	1.15418	0.142	0.012	1.62151e-85	Effector T
LINC018711	3.02365e-89	0.520431	0.637	0.442	5.52148e-85	Effector T
RPS4Y11	3.27229e-88	0.428664	0.739	0.449	5.97553e-84	Effector T
RPL36A1	3.70934e-85	0.342524	0.961	0.938	6.77362e-81	Effector T
RNF1871	5.03383e-84	-0.41394	0.107	0.343	9.19228e-80	Effector T
CMC11	3.42423e-83	-0.81782	0.194	0.423	6.25298e-79	Effector T
TRIR1	2.0743e-79	-0.346468	0.589	0.832	3.78789e-75	Effector T
PNRC11	2.49329e-73	-0.287015	0.686	0.896	4.55299e-69	Effector T
GNB21	1.03571e-65	-0.363421	0.385	0.64	1.89132e-61	Effector T
DUSP21	2.45984e-65	-0.830954	0.341	0.537	4.49191e-61	Effector T
PLAAT21	4.09018e-63	0.265851	0.082	0.002	7.46908e-59	Effector T
RPS4X1	7.85094e-62	-0.176106	0.998	1	1.43366e-57	Effector T
GNLY1	2.52661e-61	0.352177	0.925	0.755	4.61384e-57	Effector T
IER21	8.23531e-59	-0.28389	0.848	0.945	1.50385e-54	Effector T
EIF11	2.30017e-58	-0.186737	0.988	0.996	4.20034e-54	Effector T
TRBV6-61	2.17501e-57	0.817109	0.082	0.004	3.97178e-53	Effector T
RPS31	1.18531e-56	-0.128579	0.999	1	2.16449e-52	Effector T
TRGV81	2.83862e-56	-0.643116	0.056	0.204	5.1836e-52	Effector T
RPS3A1	1.42719e-55	-0.16381	0.998	1	2.60618e-51	Effector T
RAC11	6.33709e-53	-0.325569	0.341	0.575	1.15722e-48	Effector T
HLA-DRB51	9.2683e-52	0.495778	0.458	0.303	1.69248e-47	Effector T
EGR11	8.97078e-51	-0.437347	0.252	0.447	1.63815e-46	Effector T
MT-ATP81	3.29133e-50	-0.193813	0.936	0.996	6.0103e-46	Effector T
RPL12	5.4461e-49	0.172649	0.997	0.998	9.94512e-45	Effector T
ITGB11	2.53693e-47	0.310365	0.754	0.649	4.63269e-43	Effector T
AL627171.21	4.09389e-47	0.550817	0.143	0.041	7.47586e-43	Effector T
TRAV9-21	1.47988e-46	-0.681568	0.041	0.161	2.70241e-42	Effector T
GADD45G1	1.82996e-45	0.220986	0.081	0.009	3.34169e-41	Effector T
RPS101	2.3525e-45	-0.335595	0.619	0.723	4.2959e-41	Effector T
YBX11	8.79015e-45	-0.237963	0.718	0.867	1.60517e-40	Effector T
ITM2A1	1.17399e-44	-0.341069	0.294	0.489	2.14382e-40	Effector T
TRBV6-51	1.1935e-42	-0.869508	0.007	0.096	2.17946e-38	Effector T
SSU721	2.23435e-42	-0.283162	0.272	0.476	4.08016e-38	Effector T
DUSP13	3.44375e-42	-0.329301	0.69	0.803	6.28863e-38	Effector T
MT-CO21	4.60364e-42	-0.140331	0.999	1	8.40671e-38	Effector T
PTOV11	6.29065e-42	-0.252716	0.067	0.202	1.14874e-37	Effector T
CCL4L21	1.34469e-41	-0.370113	0.21	0.383	2.45555e-37	Effector T
TRBV7-91	4.37964e-41	-1.06947	0.028	0.132	7.99765e-37	Effector T
IFIT21	4.59455e-41	0.934518	0.247	0.124	8.3901e-37	Effector T
RPL23A1	5.70934e-41	-0.124827	0.998	0.999	1.04258e-36	Effector T
TRAV171	6.12901e-41	0.543107	0.091	0.016	1.11922e-36	Effector T
FKBP81	1.11838e-40	-0.267272	0.415	0.619	2.04228e-36	Effector T
SUN21	1.13338e-40	-0.321084	0.485	0.655	2.06967e-36	Effector T
IL7R1	2.57965e-40	0.524048	0.416	0.269	4.7107e-36	Effector T
LAMP11	3.30015e-40	-0.285839	0.35	0.552	6.02641e-36	Effector T
PRKY1	8.94152e-40	0.143681	0.048	0	1.63281e-35	Effector T
FOS1	1.05371e-39	-0.0686749	0.468	0.681	1.92418e-35	Effector T
USP9Y1	1.11245e-39	0.218769	0.094	0.019	2.03144e-35	Effector T
CD21	4.83475e-39	0.255745	0.861	0.808	8.82874e-35	Effector T
TRAV51	6.42119e-39	0.460798	0.082	0.013	1.17257e-34	Effector T
HRASLS21	1.06063e-38	-0.228534	0.004	0.082	1.93682e-34	Effector T
KRT101	1.41369e-38	-0.274773	0.282	0.474	2.58154e-34	Effector T
RPL151	2.87256e-38	-0.13362	0.99	0.999	5.24558e-34	Effector T
TRAV101	1.94683e-37	-0.544182	0.009	0.089	3.5551e-33	Effector T
RPL411	1.39727e-36	-0.174573	0.992	0.999	2.55155e-32	Effector T
TBX211	3.98194e-35	-0.292888	0.421	0.6	7.27142e-31	Effector T
ZNF6831	7.9312e-35	0.361323	0.51	0.355	1.44832e-30	Effector T
TRBV21-11	5.81863e-34	0.277166	0.046	0.002	1.06254e-29	Effector T
MYLIP1	6.29741e-33	-0.282071	0.264	0.426	1.14997e-28	Effector T
NFKBIA1	8.92443e-33	-0.169685	0.53	0.716	1.62969e-28	Effector T
TRAV12-31	2.21199e-31	0.403019	0.065	0.01	4.03931e-27	Effector T
TMEM2041	2.38118e-31	-0.23052	0.058	0.161	4.34827e-27	Effector T
SSBP41	2.49304e-31	-0.25744	0.201	0.355	4.55254e-27	Effector T
MATK1	2.59848e-31	-0.268323	0.415	0.585	4.74508e-27	Effector T
KHDRBS11	5.40326e-31	-0.242619	0.278	0.45	9.86689e-27	Effector T
KLRF11	1.66225e-30	-0.259412	0.061	0.164	3.03543e-26	Effector T
RPL381	2.68224e-30	0.142168	0.987	0.989	4.89804e-26	Effector T
TRBV21	2.82951e-30	-0.728361	0.018	0.094	5.16698e-26	Effector T
RPS201	4.56094e-30	0.20605	0.895	0.887	8.32873e-26	Effector T
JUNB1	7.49063e-30	-0.155463	0.802	0.903	1.36786e-25	Effector T
TRAV8-61	1.97292e-29	-0.348207	0.011	0.078	3.60275e-25	Effector T
KLRB11	4.14742e-29	0.333979	0.353	0.22	7.57361e-25	Effector T
MT-ND4L1	6.42362e-29	-0.133038	0.974	0.999	1.17302e-24	Effector T
RAC21	6.90663e-29	-0.155437	0.916	0.967	1.26122e-24	Effector T
MZT2A1	7.26735e-29	-0.234023	0.214	0.364	1.32709e-24	Effector T
TRBV271	1.85331e-28	0.425584	0.085	0.022	3.38433e-24	Effector T
STUB11	1.94234e-28	-0.220064	0.203	0.354	3.54691e-24	Effector T
TRBV20-11	2.34566e-28	-0.879718	0.022	0.096	4.28341e-24	Effector T
ZFP36L21	3.28293e-28	-0.162465	0.908	0.96	5.99496e-24	Effector T
GIMAP71	8.58495e-28	0.203424	0.829	0.77	1.5677e-23	Effector T
RPL33	1.88307e-27	-0.106833	0.996	0.998	3.43867e-23	Effector T
ODC11	4.2131e-27	-0.193232	0.195	0.342	7.69355e-23	Effector T
AES1	7.35588e-27	-0.264819	0.502	0.63	1.34326e-22	Effector T
SNX31	4.91073e-26	-0.207891	0.296	0.457	8.96749e-22	Effector T
CLTB1	5.66269e-26	-0.197796	0.17	0.307	1.03406e-21	Effector T
AL157402.21	9.39048e-26	0.128648	0.051	0.008	1.7148e-21	Effector T
ACOT12	1.2511e-25	0.0882352	0.032	0.001	2.28464e-21	Effector T
KLRC41	1.70328e-25	-0.212343	0.142	0.267	3.11035e-21	Effector T
HIST1H4C1	1.90761e-25	0.271404	0.674	0.608	3.48348e-21	Effector T
PRMT21	2.53301e-25	-0.215617	0.492	0.653	4.62552e-21	Effector T
IFITM11	3.84665e-25	-0.166669	0.972	0.992	7.02437e-21	Effector T
BLOC1S41	5.37197e-25	-0.194051	0.11	0.224	9.80975e-21	Effector T
2020-06-01	5.83096e-25	-0.0799789	0.876	0.922	1.06479e-20	Effector T
CEBPB1	1.03797e-24	-0.188822	0.106	0.218	1.89544e-20	Effector T
KLRC11	1.88922e-24	-0.270911	0.028	0.099	3.44991e-20	Effector T
NENF1	2.1263e-24	-0.181792	0.086	0.188	3.88284e-20	Effector T
FHL31	2.53059e-24	-0.155513	0.021	0.087	4.6211e-20	Effector T
DDX3Y1	3.75495e-24	0.235246	0.165	0.082	6.85692e-20	Effector T
FNTA1	6.34049e-24	-0.202799	0.192	0.325	1.15784e-19	Effector T
RPL171	1.4243e-23	-0.111073	0.989	0.997	2.60092e-19	Effector T
TSC22D31	1.81363e-23	-0.188919	0.801	0.887	3.31187e-19	Effector T
RBMS11	2.14787e-23	-0.193299	0.169	0.295	3.92222e-19	Effector T
EOMES1	2.19754e-23	-0.222746	0.17	0.29	4.01294e-19	Effector T
TRAV411	2.4471e-23	-0.1577	0.002	0.047	4.46865e-19	Effector T
H2AFV1	2.57499e-23	-0.197825	0.299	0.451	4.70219e-19	Effector T
UBC1	3.15931e-23	-0.11732	0.98	0.994	5.76921e-19	Effector T
DNAJB13	4.26405e-23	-0.221459	0.429	0.583	7.78658e-19	Effector T
MMP24OS1	7.2297e-23	-0.19083	0.171	0.298	1.32021e-18	Effector T
MT-ND21	1.63764e-22	0.238092	0.922	0.94	2.99049e-18	Effector T
TRAV26-11	1.67651e-22	0.215237	0.09	0.03	3.06147e-18	Effector T
PPP1R15A1	1.88761e-22	-0.113964	0.485	0.645	3.44696e-18	Effector T
AC245407.21	1.90044e-22	0.12806	0.045	0.007	3.4704e-18	Effector T
MARCKSL11	4.80736e-22	-0.190786	0.254	0.388	8.77873e-18	Effector T
MARCKS1	4.80736e-22	-0.190786	0.254	0.388	8.77873e-18	Effector T
IL321	5.20713e-22	0.117265	0.997	0.999	9.50874e-18	Effector T
SLAMF11	5.72884e-22	0.219212	0.139	0.065	1.04614e-17	Effector T
RPS71	8.32549e-22	-0.0830224	0.999	1	1.52032e-17	Effector T
RNF2131	9.24289e-22	0.234701	0.747	0.726	1.68784e-17	Effector T
CMTM31	1.00296e-21	-0.192395	0.193	0.32	1.8315e-17	Effector T
SERPINB61	1.02429e-21	-0.170684	0.077	0.167	1.87045e-17	Effector T
HLA-DRB11	2.05304e-21	0.210157	0.699	0.622	3.74906e-17	Effector T
GZMM1	2.39673e-21	-0.168884	0.797	0.879	4.37667e-17	Effector T
CD300A1	2.68841e-21	-0.189304	0.218	0.348	4.9093e-17	Effector T
TRBV11-21	3.48666e-21	0.566524	0.04	0.006	6.367e-17	Effector T
PECAM11	5.08145e-21	-0.175689	0.054	0.132	9.27924e-17	Effector T
GZMA1	8.45452e-21	-0.141269	0.934	0.965	1.54388e-16	Effector T
CCL3L11	9.57369e-21	-0.211471	0.04	0.109	1.74825e-16	Effector T
TRBV7-21	1.12439e-20	0.638562	0.046	0.009	2.05324e-16	Effector T
ENTPD11	1.50615e-20	-0.103007	0.001	0.041	2.75038e-16	Effector T
YWHAH1	4.14792e-20	-0.16591	0.125	0.231	7.57452e-16	Effector T
CITED21	5.62538e-20	-0.178989	0.488	0.636	1.02725e-15	Effector T
AC087239.11	7.82175e-20	-0.186732	0.105	0.196	1.42833e-15	Effector T
TRAV38-2DV81	8.25075e-20	-0.800409	0.033	0.093	1.50667e-15	Effector T
TRBV6-41	1.41284e-19	-0.180448	0.001	0.038	2.57999e-15	Effector T
MT-ND41	1.86656e-19	0.226296	0.948	0.967	3.40852e-15	Effector T
AAED11	2.14867e-19	-0.123274	0.016	0.069	3.92369e-15	Effector T
TRAV12-2	2.32423e-19	0.222011	0.045	0.009	4.24427e-15	Effector T
TRBV10-31	2.36051e-19	-0.927379	0.005	0.046	4.31053e-15	Effector T
TTC281	2.75318e-19	0.0663982	0.022	0	5.02758e-15	Effector T
MAF2	3.26554e-19	0.224433	0.156	0.084	5.96321e-15	Effector T
LPCAT11	3.5688e-19	-0.195942	0.196	0.313	6.51698e-15	Effector T
NBPF261	4.33851e-19	0.239459	0.22	0.138	7.92255e-15	Effector T
CD1601	5.88364e-19	-0.191243	0.067	0.144	1.07441e-14	Effector T
STK17A1	6.21388e-19	-0.171629	0.389	0.538	1.13472e-14	Effector T
AC244213.11	6.26874e-19	0.0886626	0.022	0	1.14473e-14	Effector T
PANK21	1.51899e-18	-0.147196	0.084	0.17	2.77383e-14	Effector T
ORAI11	2.07018e-18	-0.176105	0.18	0.294	3.78036e-14	Effector T
PDCD21	2.16531e-18	-0.162949	0.152	0.258	3.95407e-14	Effector T
PDE3B1	2.74078e-18	0.247256	0.16	0.09	5.00494e-14	Effector T
LINC023841	3.0828e-18	-0.196456	0.131	0.227	5.6295e-14	Effector T
NMU1	6.89979e-18	0.1279	0.07	0.024	1.25997e-13	Effector T
GMPR1	8.63148e-18	0.0640315	0.024	0.001	1.5762e-13	Effector T
ANXA61	1.18987e-17	-0.159486	0.679	0.788	2.17282e-13	Effector T
PTP4A21	1.28083e-17	-0.163651	0.425	0.573	2.33892e-13	Effector T
HOXB21	1.70185e-17	0.147996	0.109	0.05	3.10775e-13	Effector T
CDKN2D1	1.73679e-17	-0.177964	0.174	0.281	3.17156e-13	Effector T
PRELID11	1.80852e-17	-0.179037	0.382	0.523	3.30253e-13	Effector T
SKIL1	1.83866e-17	-0.148847	0.03	0.087	3.35757e-13	Effector T
TRBV5-6	2.21681e-17	0.300037	0.03	0.004	4.04812e-13	Effector T
DDIT41	2.25481e-17	-0.215195	0.238	0.348	4.11751e-13	Effector T
MT-CO31	4.15766e-17	-0.0697211	0.996	0.999	7.5923e-13	Effector T
GZMH1	4.34498e-17	-0.105929	0.985	0.992	7.93436e-13	Effector T
BTG11	5.91011e-17	-0.0951072	0.897	0.958	1.07924e-12	Effector T
KDM5D1	6.45446e-17	0.150451	0.083	0.033	1.17865e-12	Effector T
LSP11	7.90445e-17	-0.118237	0.906	0.963	1.44343e-12	Effector T
RPL81	1.15254e-16	-0.0832572	0.995	0.998	2.10465e-12	Effector T
SOCS11	1.27082e-16	-0.127128	0.115	0.206	2.32065e-12	Effector T
GRK61	1.39136e-16	-0.14293	0.109	0.196	2.54077e-12	Effector T
TMEM2481	1.48346e-16	-0.152697	0.145	0.242	2.70894e-12	Effector T
H3F3B1	1.59171e-16	-0.0759624	0.976	0.99	2.90663e-12	Effector T
TRAV161	1.88327e-16	-0.405959	0.034	0.088	3.43903e-12	Effector T
TUBA1A1	2.16162e-16	-0.181986	0.57	0.69	3.94734e-12	Effector T
TMEM1071	3.29154e-16	-0.229312	0.254	0.365	6.01067e-12	Effector T
DDX53	3.32601e-16	-0.115483	0.941	0.976	6.07363e-12	Effector T
KLRC21	3.58421e-16	-0.252346	0.028	0.079	6.54512e-12	Effector T
RELB1	4.5813e-16	-0.128769	0.033	0.087	8.36591e-12	Effector T
TRBV7-61	7.20659e-16	0.27075	0.033	0.006	1.316e-11	Effector T
KLRG11	8.26326e-16	-0.216442	0.542	0.641	1.50895e-11	Effector T
A1BG1	8.65145e-16	-0.129997	0.033	0.088	1.57984e-11	Effector T
SNHG71	1.06092e-15	-0.13708	0.144	0.24	1.93735e-11	Effector T
CFL11	1.50255e-15	-0.0907147	0.989	0.996	2.7438e-11	Effector T
FTL1	2.49299e-15	-0.104818	0.977	0.991	4.55244e-11	Effector T
TRAV13-11	3.14011e-15	-0.27958	0.016	0.059	5.73415e-11	Effector T
TXNIP1	3.39773e-15	0.151663	0.96	0.974	6.20459e-11	Effector T
TRAV1-11	4.31475e-15	-0.198514	0.008	0.043	7.87916e-11	Effector T
PVR1	5.79548e-15	0.0570688	0.02	0.001	1.05831e-10	Effector T
PTMS1	6.54249e-15	-0.166984	0.207	0.309	1.19472e-10	Effector T
KIR3DL11	1.02439e-14	-0.147536	0.014	0.055	1.87065e-10	Effector T
RAB5IF1	1.19706e-14	-0.149613	0.266	0.381	2.18595e-10	Effector T
HLA-DQA11	1.40681e-14	-0.265395	0.298	0.39	2.56898e-10	Effector T
COL6A21	1.83294e-14	-0.141891	0.084	0.155	3.34713e-10	Effector T
TRAV341	2.19654e-14	0.0630232	0.021	0.002	4.0111e-10	Effector T
ATP5ME1	2.21681e-14	0.164528	0.656	0.621	4.04811e-10	Effector T
RPL42	2.26434e-14	-0.107842	0.932	0.964	4.13492e-10	Effector T
FOSB1	2.32808e-14	-0.0274565	0.29	0.424	4.2513e-10	Effector T
TRAV241	4.49546e-14	0.17501	0.052	0.017	8.20916e-10	Effector T
TRAV8-11	5.22121e-14	0.147391	0.045	0.013	9.53444e-10	Effector T
H2AFY1	6.25628e-14	-0.119501	0.165	0.259	1.14246e-09	Effector T
IFITM21	6.72591e-14	-0.142456	0.899	0.941	1.22822e-09	Effector T
ZNF4331	7.1027e-14	0.0523226	0.018	0.001	1.29702e-09	Effector T
CWF19L21	7.62921e-14	0.192395	0.194	0.128	1.39317e-09	Effector T
C12orf571	7.93138e-14	-0.182488	0.8	0.875	1.44835e-09	Effector T
BAX1	8.13371e-14	-0.153071	0.297	0.415	1.4853e-09	Effector T
NPTN1	8.20011e-14	0.154977	0.112	0.06	1.49742e-09	Effector T
SYTL21	1.01954e-13	0.213203	0.246	0.176	1.86178e-09	Effector T
AMD11	1.31345e-13	0.220145	0.321	0.256	2.39848e-09	Effector T
SRSF91	1.33758e-13	-0.150031	0.233	0.336	2.44256e-09	Effector T
GATD3A1	1.62141e-13	-0.0985356	0.022	0.065	2.96086e-09	Effector T
SELL1	1.81752e-13	-0.193422	0.106	0.178	3.31898e-09	Effector T
SART11	2.75027e-13	-0.116843	0.076	0.141	5.02227e-09	Effector T
TRDV11	2.77881e-13	0.0888004	0.03	0.006	5.07439e-09	Effector T
CORO1A1	3.6424e-13	-0.0933585	0.94	0.97	6.65138e-09	Effector T
RASAL31	3.70567e-13	-0.148797	0.415	0.531	6.76693e-09	Effector T
RPS191	4.26348e-13	-0.0567295	0.999	1	7.78554e-09	Effector T
H2AFX1	4.37008e-13	-0.141331	0.364	0.481	7.9802e-09	Effector T
R3HDM41	4.44979e-13	-0.129397	0.14	0.224	8.12575e-09	Effector T
RNF171	4.46176e-13	0.0697122	0.029	0.006	8.14761e-09	Effector T
BLOC1S11	4.73905e-13	0.199019	0.37	0.298	8.65397e-09	Effector T
TRAV191	5.19904e-13	0.383468	0.146	0.086	9.49397e-09	Effector T
SLC10A31	5.98721e-13	-0.129434	0.11	0.186	1.09333e-08	Effector T
CLECL1	6.79441e-13	-0.0825142	0.005	0.035	1.24073e-08	Effector T
PDLIM11	6.98917e-13	-0.110445	0.029	0.074	1.27629e-08	Effector T
GPR137B1	7.34486e-13	-0.117296	0.069	0.131	1.34125e-08	Effector T
U2AF1L51	9.68749e-13	-0.105464	0.025	0.067	1.76903e-08	Effector T
SIAH21	9.73177e-13	-0.101592	0.054	0.111	1.77712e-08	Effector T
FKBP51	1.04266e-12	0.192977	0.168	0.109	1.90401e-08	Effector T
COMMD71	1.06721e-12	-0.126937	0.123	0.202	1.94883e-08	Effector T
CCDC102A1	1.11022e-12	-0.0980134	0.033	0.079	2.02738e-08	Effector T
RNF1261	1.23004e-12	-0.122735	0.245	0.352	2.24617e-08	Effector T
RPLP01	1.28082e-12	-0.0788649	0.986	0.997	2.33891e-08	Effector T
AC245014.31	1.53441e-12	-0.229878	0.162	0.241	2.80199e-08	Effector T
PSAP1	1.53935e-12	-0.132313	0.5	0.624	2.811e-08	Effector T
CRTAM1	1.59786e-12	-0.123778	0.071	0.131	2.91785e-08	Effector T
EBPL1	1.61791e-12	-0.114333	0.059	0.117	2.95447e-08	Effector T
TRBV11-31	1.80446e-12	-0.156439	0.001	0.025	3.29512e-08	Effector T
ATPAF11	1.9646e-12	-0.097714	0.052	0.107	3.58755e-08	Effector T
ARF61	2.24372e-12	-0.134391	0.331	0.452	4.09726e-08	Effector T
C1orf1221	2.53906e-12	-0.115733	0.055	0.11	4.63659e-08	Effector T
TAGLN21	2.75858e-12	-0.143388	0.777	0.858	5.03745e-08	Effector T
FMNL11	3.09261e-12	-0.139342	0.273	0.381	5.64742e-08	Effector T
MECP21	3.31391e-12	0.200338	0.269	0.207	6.05153e-08	Effector T
GYPC1	3.33995e-12	-0.143423	0.491	0.599	6.09908e-08	Effector T
IER51	3.35233e-12	-0.129804	0.146	0.228	6.1217e-08	Effector T
RPS61	3.38261e-12	-0.0641668	0.998	0.999	6.17698e-08	Effector T
SPSB31	3.63107e-12	0.194119	0.466	0.423	6.63071e-08	Effector T
SERTAD11	3.83022e-12	-0.0799608	0.269	0.378	6.99436e-08	Effector T
MT-ND31	4.03328e-12	0.172396	0.987	0.994	7.36518e-08	Effector T
PRKX1	4.92093e-12	-0.105634	0.085	0.15	8.98612e-08	Effector T
SFPQ1	5.39165e-12	-0.126208	0.287	0.395	9.8457e-08	Effector T
GADD45B1	5.71596e-12	0.0299887	0.703	0.848	1.04379e-07	Effector T
RAB34	6.54369e-12	0.0493182	0.017	0.001	1.19494e-07	Effector T
ISG201	6.78227e-12	0.193386	0.482	0.43	1.23851e-07	Effector T
HCST1	6.90007e-12	-0.0932309	0.947	0.973	1.26002e-07	Effector T
EIF3J1	7.14715e-12	0.205015	0.23	0.17	1.30514e-07	Effector T
SLC20A11	7.78259e-12	0.200863	0.265	0.205	1.42118e-07	Effector T
RPL37	8.58573e-12	0.0604955	0.999	1	1.56784e-07	Effector T
CTSW1	8.89319e-12	0.12232	0.928	0.938	1.62399e-07	Effector T
PACRG1	9.90125e-12	0.0384309	0.014	0	1.80807e-07	Effector T
PFN11	1.31086e-11	-0.0736645	0.998	0.999	2.39376e-07	Effector T
MMP241	1.6016e-11	-0.145105	0.056	0.107	2.92469e-07	Effector T
RRAS21	1.62062e-11	-0.100997	0.054	0.106	2.95942e-07	Effector T
MZT2B1	1.72003e-11	-0.116693	0.222	0.32	3.14094e-07	Effector T
AC253572.21	1.91477e-11	0.177214	0.079	0.039	3.49656e-07	Effector T
H1FX1	2.03507e-11	-0.139105	0.169	0.25	3.71624e-07	Effector T
LPAR61	2.16675e-11	0.159583	0.125	0.075	3.95671e-07	Effector T
CLEC2D1	2.33776e-11	0.165422	0.621	0.593	4.26899e-07	Effector T
PSMB41	2.68819e-11	0.182215	0.231	0.17	4.9089e-07	Effector T
TUBA1B1	2.69459e-11	-0.114176	0.632	0.743	4.92059e-07	Effector T
CD3G1	2.70264e-11	0.131547	0.866	0.879	4.93529e-07	Effector T
ELAVL11	3.0428e-11	-0.111502	0.126	0.199	5.55645e-07	Effector T
MAP7D11	3.07736e-11	-0.116268	0.163	0.245	5.61957e-07	Effector T
NSG11	3.41633e-11	-0.128864	0.093	0.156	6.23856e-07	Effector T
NUCB21	3.44167e-11	-0.122984	0.202	0.289	6.28484e-07	Effector T
KLRC31	4.18756e-11	-0.135382	0.074	0.132	7.6469e-07	Effector T
RPL10A1	4.32905e-11	-0.0777829	0.984	0.993	7.90528e-07	Effector T
XBP11	5.05907e-11	-0.133755	0.419	0.531	9.23838e-07	Effector T
SLC25A291	6.37707e-11	-0.0673412	0.009	0.038	1.16452e-06	Effector T
ANXA21	6.75277e-11	-0.154078	0.49	0.593	1.23312e-06	Effector T
S1PR41	7.19047e-11	-0.121502	0.237	0.332	1.31305e-06	Effector T
RPS211	7.42405e-11	0.0619798	0.999	1	1.35571e-06	Effector T
KIR3DL21	7.52417e-11	-0.101234	0.016	0.05	1.37399e-06	Effector T
GZMB1	7.80768e-11	0.149179	0.898	0.864	1.42576e-06	Effector T
SNF81	9.18565e-11	-0.107273	0.089	0.15	1.67739e-06	Effector T
ARHGDIB1	9.91175e-11	-0.0739797	0.963	0.984	1.80999e-06	Effector T
CMPK11	1.04573e-10	-0.126652	0.227	0.32	1.90961e-06	Effector T
CISD31	1.37886e-10	-0.118431	0.212	0.3	2.51794e-06	Effector T
FAM50A1	1.62986e-10	-0.0943246	0.141	0.216	2.97628e-06	Effector T
FP671120.31	2.21232e-10	-0.0886334	0.028	0.065	4.03992e-06	Effector T
PCBP21	2.35241e-10	-0.0878999	0.735	0.841	4.29574e-06	Effector T
WIPI21	2.52531e-10	-0.109176	0.136	0.208	4.61147e-06	Effector T
TRBV7-71	2.60125e-10	0.185703	0.013	0.001	4.75014e-06	Effector T
STARD71	2.91733e-10	-0.114768	0.185	0.266	5.32734e-06	Effector T
NDUFB111	2.92891e-10	-0.118564	0.516	0.631	5.34848e-06	Effector T
TRBJ2-11	2.96711e-10	-0.0799288	0.007	0.031	5.41824e-06	Effector T
BCL11B1	2.98961e-10	0.198572	0.294	0.24	5.45933e-06	Effector T
PPIA1	3.17888e-10	-0.0763755	0.977	0.991	5.80496e-06	Effector T
SNHG161	3.18902e-10	0.151463	0.102	0.059	5.82347e-06	Effector T
ARPC5L1	3.52108e-10	-0.125168	0.429	0.538	6.42985e-06	Effector T
TSPAN321	3.9435e-10	0.195168	0.311	0.258	7.20123e-06	Effector T
MON1B1	3.98055e-10	0.168652	0.154	0.103	7.26888e-06	Effector T
BTN3A21	4.0546e-10	0.138173	0.598	0.565	7.40411e-06	Effector T
RPL51	4.40879e-10	-0.0659085	0.986	0.996	8.0509e-06	Effector T
RHOA1	4.665e-10	-0.098139	0.837	0.907	8.51876e-06	Effector T
IFI27L21	4.90507e-10	-0.11288	0.241	0.331	8.95715e-06	Effector T
RHOB1	5.07695e-10	-0.07863	0.271	0.365	9.27102e-06	Effector T
SELENOO1	5.31927e-10	-0.0866961	0.036	0.077	9.71352e-06	Effector T
AP002387.21	5.45941e-10	-0.102528	0.068	0.12	9.96943e-06	Effector T
CLSTN11	6.21607e-10	-0.109409	0.112	0.176	1.13512e-05	Effector T
YME1L11	6.68486e-10	-0.117986	0.324	0.427	1.22072e-05	Effector T
DDX3X1	7.53711e-10	-0.13335	0.335	0.425	1.37635e-05	Effector T
AP002884.11	7.59077e-10	0.039094	0.015	0.001	1.38615e-05	Effector T
TRBV4-11	7.65939e-10	-0.411402	0.008	0.032	1.39868e-05	Effector T
CLIC11	8.59292e-10	-0.0993229	0.853	0.92	1.56915e-05	Effector T
AKAP131	8.93045e-10	0.169908	0.494	0.452	1.63079e-05	Effector T
C12orf751	9.13734e-10	-0.114401	0.633	0.744	1.66857e-05	Effector T
MKRN11	9.27521e-10	-0.123505	0.135	0.203	1.69375e-05	Effector T
OFD11	1.01433e-09	-0.116601	0.188	0.266	1.85227e-05	Effector T
APMAP1	1.03498e-09	-0.123927	0.555	0.665	1.88998e-05	Effector T
LYN1	1.08216e-09	-0.0868035	0.041	0.084	1.97613e-05	Effector T
AAK11	1.13879e-09	0.16372	0.549	0.52	2.07955e-05	Effector T
CHST111	1.19401e-09	-0.0997548	0.099	0.16	2.18037e-05	Effector T
TRAV221	1.30075e-09	-0.176297	0.005	0.028	2.3753e-05	Effector T
TAGAP1	1.34488e-09	0.192986	0.447	0.409	2.45588e-05	Effector T
AK51	1.34908e-09	-0.0621992	0.004	0.025	2.46356e-05	Effector T
FLOT11	1.39172e-09	-0.116222	0.215	0.298	2.54142e-05	Effector T
WDR741	1.39801e-09	-0.125694	0.286	0.377	2.55291e-05	Effector T
FDFT11	1.65331e-09	-0.108892	0.241	0.33	3.01911e-05	Effector T
SSNA11	1.69351e-09	-0.107921	0.312	0.418	3.09252e-05	Effector T
CTDSP11	1.75064e-09	-0.114146	0.248	0.339	3.19685e-05	Effector T
ITM2B1	1.8606e-09	-0.0925326	0.861	0.924	3.39765e-05	Effector T
PTGER41	1.96996e-09	0.179753	0.261	0.206	3.59734e-05	Effector T
TRBV7-5	1.97451e-09	-0.0634792	0	0.016	3.60565e-05	Effector T
C4orf471	2.12498e-09	-0.0622369	0.011	0.037	3.88042e-05	Effector T
KMT2E-AS11	2.36501e-09	-0.111318	0.269	0.357	4.31875e-05	Effector T
LRCH41	2.37252e-09	-0.0881583	0.081	0.136	4.33245e-05	Effector T
OASL1	2.41543e-09	0.207178	0.308	0.254	4.41081e-05	Effector T
ARMC101	2.42001e-09	-0.0855472	0.072	0.124	4.41917e-05	Effector T
RPL61	2.43043e-09	0.0614813	0.999	1	4.43821e-05	Effector T
HNRNPAB1	2.45413e-09	-0.0955259	0.146	0.215	4.48149e-05	Effector T
RPL261	2.48878e-09	-0.0458644	0.998	1	4.54476e-05	Effector T
IGLV2-141	2.59258e-09	-0.100948	0.033	0.069	4.73431e-05	Effector T
RPL181	2.8131e-09	-0.0559381	0.997	1	5.137e-05	Effector T
CAPZA11	3.16642e-09	0.154224	0.437	0.396	5.7822e-05	Effector T
GTSF11	3.3987e-09	-0.083237	0.025	0.059	6.20636e-05	Effector T
RPL221	3.47824e-09	0.0783327	0.985	0.989	6.35161e-05	Effector T
PARP81	3.60313e-09	0.169188	0.364	0.317	6.57968e-05	Effector T
TRGV51	3.82019e-09	0.153689	0.069	0.035	6.97606e-05	Effector T
PRKD21	3.96698e-09	-0.0946159	0.135	0.201	7.24411e-05	Effector T
EIF1AY1	4.12177e-09	0.136495	0.116	0.073	7.52676e-05	Effector T
TRGV71	4.32523e-09	0.286713	0.122	0.079	7.8983e-05	Effector T
RAD23B1	4.53024e-09	-0.0934301	0.113	0.173	8.27267e-05	Effector T
GZMK1	5.01348e-09	-0.176657	0.061	0.106	9.15512e-05	Effector T
FGL21	5.28503e-09	0.143734	0.142	0.095	9.651e-05	Effector T
SARAF1	5.31297e-09	-0.0985754	0.783	0.862	9.70201e-05	Effector T
RPL211	5.82534e-09	0.0724678	0.992	0.997	0.000106377	Effector T
MFSD51	6.21985e-09	-0.0875258	0.079	0.131	0.000113581	Effector T
CD271	6.51451e-09	-0.0990254	0.066	0.113	0.000118961	Effector T
RHOH1	6.7656e-09	0.160961	0.376	0.332	0.000123547	Effector T
LINC02802	7.18736e-09	0.0302983	0.01	0	0.000131248	Effector T
TRBC21	7.39443e-09	0.159486	0.64	0.622	0.00013503	Effector T
PLXND11	7.5008e-09	0.0998521	0.065	0.033	0.000136972	Effector T
RTN41	7.53108e-09	-0.0976643	0.322	0.424	0.000137525	Effector T
C1orf1621	7.61121e-09	-0.114795	0.099	0.155	0.000138988	Effector T
ILF3-DT1	7.74706e-09	-0.100868	0.148	0.215	0.000141469	Effector T
C16orf541	7.89355e-09	0.18563	0.273	0.223	0.000144144	Effector T
MTPN1	8.0341e-09	0.159108	0.412	0.372	0.000146711	Effector T
GLRX51	8.45233e-09	-0.070451	0.044	0.085	0.000154348	Effector T
AC239799.21	8.93983e-09	0.189311	0.045	0.019	0.00016325	Effector T
CST71	9.00526e-09	-0.0616538	0.981	0.992	0.000164445	Effector T
NMRAL11	9.94934e-09	-0.0932184	0.162	0.232	0.000181685	Effector T
SERPINB11	1.01979e-08	-0.119354	0.307	0.4	0.000186223	Effector T
NSMCE31	1.02944e-08	-0.0803646	0.066	0.113	0.000187986	Effector T
CD79B1	1.05746e-08	0.114868	0.084	0.048	0.000193103	Effector T
TPGS11	1.12516e-08	-0.0816503	0.118	0.179	0.000205466	Effector T
ACTG11	1.16681e-08	-0.0759419	0.97	0.987	0.000213071	Effector T
MT-ND61	1.23359e-08	-0.116487	0.546	0.643	0.000225265	Effector T
1961-09-01	1.23916e-08	-0.143972	0.278	0.357	0.000226283	Effector T
SCCPDH1	1.29716e-08	-0.0724143	0.052	0.094	0.000236874	Effector T
NIBAN11	1.3018e-08	0.0995937	0.061	0.03	0.000237722	Effector T
TRBV91	1.3068e-08	0.243837	0.096	0.056	0.000238635	Effector T
LILRB11	1.31312e-08	-0.0952231	0.2	0.28	0.000239789	Effector T
FAM118A1	1.33621e-08	-0.0883728	0.058	0.103	0.000244005	Effector T
CHST2	1.34586e-08	-0.048913	0.003	0.02	0.000245768	Effector T
RPL22L11	1.35365e-08	-0.106501	0.291	0.385	0.000247191	Effector T
SMS1	1.38042e-08	-0.0853269	0.105	0.162	0.000252079	Effector T
GAS51	1.5161e-08	0.20225	0.212	0.16	0.000276855	Effector T
XIST1	1.54412e-08	-0.0717645	0.042	0.081	0.000281971	Effector T
REST1	1.5846e-08	-0.090137	0.204	0.284	0.000289364	Effector T
IL2RG1	1.59724e-08	-0.0991904	0.729	0.827	0.000291673	Effector T
DCTN31	1.60161e-08	-0.114936	0.303	0.398	0.000292469	Effector T
PDZD81	1.68916e-08	-0.0735674	0.041	0.079	0.000308458	Effector T
ARPC31	1.70741e-08	-0.082175	0.851	0.909	0.00031179	Effector T
STK381	1.73902e-08	0.163324	0.41	0.362	0.000317563	Effector T
CXXC51	1.77119e-08	-0.0533446	0.01	0.034	0.000323437	Effector T
MAPK15	1.85937e-08	-0.0957378	0.145	0.211	0.000339539	Effector T
CD41	1.9475e-08	0.0390493	0.016	0.003	0.000355634	Effector T
FNBP11	2.016e-08	-0.0868875	0.306	0.398	0.000368142	Effector T
BBC31	2.06271e-08	-0.0815031	0.05	0.091	0.000376671	Effector T
WTAP1	2.12648e-08	-0.0968236	0.194	0.269	0.000388316	Effector T
TXK1	2.40492e-08	-0.0633972	0.012	0.037	0.000439162	Effector T
LCK1	2.72987e-08	-0.0969067	0.747	0.838	0.000498502	Effector T
RESF11	2.73171e-08	0.197412	0.17	0.122	0.000498838	Effector T
ALKBH71	2.97202e-08	-0.105503	0.201	0.276	0.000542721	Effector T
KLRK11	2.97411e-08	0.133845	0.45	0.383	0.000543102	Effector T
GNAS1	3.04398e-08	-0.0976977	0.318	0.416	0.000555861	Effector T
AKR1C31	3.10836e-08	-0.0678738	0.032	0.066	0.000567617	Effector T
AC020659.11	3.21875e-08	0.161084	0.087	0.051	0.000587776	Effector T
UTY1	3.3091e-08	0.114528	0.083	0.048	0.000604275	Effector T
AL365205.11	3.50095e-08	-0.0845582	0.087	0.137	0.000639308	Effector T
RMRP1	3.5095e-08	0.13245	0.087	0.051	0.00064087	Effector T
NINJ21	3.52155e-08	-0.0643637	0.022	0.052	0.000643071	Effector T
GABARAP1	3.61113e-08	-0.0999227	0.714	0.802	0.000659428	Effector T
NDUFA111	3.67931e-08	0.140943	0.404	0.356	0.000671879	Effector T
GOLGA8B1	3.97897e-08	0.137395	0.132	0.089	0.000726599	Effector T
CXCR41	4.01291e-08	-0.103862	0.382	0.482	0.000732798	Effector T
BCL7B1	4.03127e-08	-0.091738	0.178	0.249	0.000736151	Effector T
DLST1	4.14314e-08	-0.0868597	0.109	0.165	0.000756579	Effector T
ATP5IF11	4.22049e-08	-0.103529	0.526	0.629	0.000770703	Effector T
OCIAD21	4.42164e-08	-0.0788625	0.229	0.312	0.000807436	Effector T
MT-ND11	4.65228e-08	-0.0426182	0.944	0.985	0.000849554	Effector T
AC093495.11	4.7589e-08	-0.0559381	0.009	0.031	0.000869022	Effector T
LIX1L1	4.77823e-08	-0.0763204	0.09	0.142	0.000872552	Effector T
PLEKHF11	5.03751e-08	0.164069	0.369	0.327	0.0009199	Effector T
PIGT1	5.30184e-08	-0.106523	0.186	0.255	0.00096817	Effector T
NBPF191	5.52923e-08	0.116943	0.097	0.06	0.00100969	Effector T
TRAV29DV51	5.68402e-08	0.159513	0.045	0.021	0.00103796	Effector T
BAG11	5.70756e-08	-0.0804659	0.156	0.225	0.00104226	Effector T
ATG4D1	5.96212e-08	-0.0876976	0.094	0.144	0.00108874	Effector T
DTHD11	6.16535e-08	-0.0962362	0.057	0.098	0.00112585	Effector T
TBC1D10C1	6.49402e-08	0.121334	0.67	0.663	0.00118587	Effector T
TRGV101	6.92037e-08	0.103331	0.114	0.072	0.00126373	Effector T
MTDH1	6.97455e-08	-0.0993059	0.409	0.51	0.00127362	Effector T
CMTM71	7.22279e-08	-0.0829587	0.142	0.206	0.00131895	Effector T
RANBP11	7.61185e-08	-0.0812733	0.2	0.273	0.00139	Effector T
SLC38A21	7.74948e-08	0.201733	0.306	0.26	0.00141513	Effector T
S100B1	8.25211e-08	-0.162961	0.011	0.033	0.00150692	Effector T
RBL21	8.51503e-08	0.13946	0.489	0.454	0.00155493	Effector T
CPT1A1	8.71953e-08	0.129043	0.127	0.087	0.00159227	Effector T
SMCO41	8.82706e-08	0.0466109	0.019	0.004	0.00161191	Effector T
C19orf241	8.85086e-08	-0.104136	0.135	0.193	0.00161626	Effector T
CKS21	8.94518e-08	0.116948	0.072	0.041	0.00163348	Effector T
GPI1	9.16996e-08	-0.0948647	0.338	0.43	0.00167453	Effector T
CLIC31	9.20871e-08	-0.128775	0.367	0.453	0.0016816	Effector T
ATP5F1B1	9.27411e-08	-0.0991431	0.57	0.681	0.00169355	Effector T
SNHG121	9.28578e-08	-0.0707085	0.293	0.382	0.00169568	Effector T
MDH21	9.54474e-08	-0.104805	0.377	0.476	0.00174297	Effector T
AL139246.51	9.61405e-08	-0.0767566	0.106	0.159	0.00175562	Effector T
MT-ND51	1.01221e-07	-0.0685281	0.963	0.987	0.00184839	Effector T
DDX581	1.06945e-07	0.198128	0.176	0.132	0.00195293	Effector T
MCMBP1	1.0697e-07	-0.0716332	0.047	0.085	0.00195338	Effector T
LUC7L31	1.08016e-07	0.166575	0.339	0.298	0.00197249	Effector T
SNHG291	1.14494e-07	0.194848	0.244	0.193	0.00209077	Effector T
ABCF21	1.15976e-07	-0.0720112	0.051	0.09	0.00211785	Effector T
C19orf701	1.16397e-07	-0.0963671	0.187	0.255	0.00212552	Effector T
CYTIP1	1.17316e-07	-0.101222	0.368	0.464	0.00214231	Effector T
DDX171	1.17829e-07	0.173565	0.394	0.358	0.00215168	Effector T
SPCS11	1.20389e-07	-0.101229	0.514	0.612	0.00219843	Effector T
S100P1	1.35984e-07	0.0277131	0.012	0.002	0.0024832	Effector T
CXCR31	1.45036e-07	0.132047	0.194	0.147	0.0026485	Effector T
PTGES21	1.61398e-07	-0.0713949	0.089	0.138	0.00294728	Effector T
EFCAB21	1.65874e-07	-0.0613744	0.017	0.043	0.00302902	Effector T
RETREG21	1.66966e-07	-0.0840487	0.079	0.125	0.00304897	Effector T
MYADM1	1.69017e-07	-0.0706087	0.236	0.314	0.00308641	Effector T
TTC39C1	1.72902e-07	-0.0868387	0.129	0.186	0.00315737	Effector T
HMOX21	1.77419e-07	-0.0935407	0.364	0.463	0.00323985	Effector T
CHCHD21	1.79236e-07	-0.0776841	0.761	0.842	0.00327304	Effector T
PCSK1N1	1.84026e-07	-0.0510695	0.005	0.023	0.00336049	Effector T
CBWD51	1.9224e-07	-0.0669813	0.07	0.115	0.00351049	Effector T
PGGHG1	1.95906e-07	0.10456	0.084	0.051	0.00357744	Effector T
RNPEPL11	2.31385e-07	-0.078093	0.159	0.223	0.00422532	Effector T
NCR1	2.33263e-07	-0.0648828	0.022	0.049	0.00425962	Effector T
NUTM2A-AS11	2.71679e-07	-0.0828951	0.141	0.2	0.00496112	Effector T
CCNI1	2.88031e-07	-0.0960287	0.762	0.835	0.00525974	Effector T
SNHG61	2.92846e-07	0.201713	0.236	0.188	0.00534767	Effector T
SELENOW1	3.03315e-07	-0.0957226	0.486	0.596	0.00553884	Effector T
MLYCD1	3.04982e-07	-0.0531799	0.02	0.045	0.00556927	Effector T
PRDX61	3.12244e-07	-0.0911622	0.312	0.398	0.00570188	Effector T
SURF11	3.14897e-07	-0.0729959	0.123	0.179	0.00575034	Effector T
WHAMM1	3.19828e-07	-0.0706234	0.116	0.171	0.00584037	Effector T
EIF2S31	3.25169e-07	-0.08625	0.321	0.407	0.00593792	Effector T
SLC25A18	3.25373e-07	-0.0730745	0.116	0.171	0.00594164	Effector T
RPS161	3.30961e-07	-0.0528951	0.994	0.996	0.00604368	Effector T
GTPBP61	3.45166e-07	-0.07601	0.061	0.101	0.00630308	Effector T
S1PR11	3.46255e-07	0.144624	0.477	0.451	0.00632296	Effector T
ZFAND2A1	3.49362e-07	-0.0809779	0.093	0.14	0.0063797	Effector T
HLA-G1	3.50545e-07	-0.0633818	0.018	0.042	0.0064013	Effector T
BCL9L1	3.50755e-07	0.126614	0.183	0.138	0.00640514	Effector T
PLEKHJ11	3.76267e-07	-0.0752921	0.221	0.297	0.00687101	Effector T
RBM51	3.88162e-07	0.151586	0.192	0.149	0.00708822	Effector T
EML41	4.12179e-07	0.162764	0.347	0.313	0.0075268	Effector T
SCAND11	4.14656e-07	-0.0824231	0.366	0.459	0.00757203	Effector T
EI241	4.15188e-07	-0.0707058	0.07	0.112	0.00758176	Effector T
PTPRCAP1	4.24042e-07	-0.0646582	0.972	0.984	0.00774344	Effector T
ASNA11	4.30375e-07	-0.0899646	0.153	0.214	0.00785908	Effector T
IGFBP31	4.38486e-07	-0.0771197	0.024	0.052	0.00800719	Effector T
NFKB21	4.41967e-07	-0.0612978	0.045	0.081	0.00807077	Effector T
ITGB1BP11	4.42207e-07	-0.084467	0.216	0.288	0.00807514	Effector T
SELENOH1	4.81755e-07	-0.102738	0.372	0.459	0.00879732	Effector T
TRBV7-31	4.94757e-07	0.357841	0.02	0.006	0.00903476	Effector T
PNPLA21	5.19618e-07	-0.0887119	0.239	0.313	0.00948874	Effector T
SNRNP701	5.29733e-07	-0.091405	0.238	0.312	0.00967346	Effector T
PRR131	5.31413e-07	-0.0775574	0.645	0.741	0.00970413	Effector T
RGS11	5.50644e-07	-0.0652376	0.029	0.057	0.0100553	Effector T
ORAI31	5.51145e-07	-0.066463	0.035	0.066	0.0100645	Effector T
EIF5B1	5.5529e-07	0.151175	0.338	0.295	0.0101401	Effector T
AC004854.21	5.64089e-07	-0.0427747	0.006	0.023	0.0103008	Effector T
UTS21	5.76019e-07	0.155286	0.218	0.177	0.0105187	Effector T
CDC42EP31	5.8711e-07	0.146459	0.414	0.385	0.0107212	Effector T
TTC241	5.88139e-07	0.0553852	0.029	0.011	0.01074	Effector T
TOMM701	6.03381e-07	-0.0609071	0.041	0.075	0.0110183	Effector T
ZFAS11	6.10029e-07	-0.105117	0.556	0.653	0.0111397	Effector T
MTSS11	6.16972e-07	-0.100212	0.152	0.208	0.0112665	Effector T
ERV3-11	6.19843e-07	-0.0781717	0.061	0.1	0.011319	Effector T
CRLS11	6.25116e-07	-0.0561694	0.042	0.075	0.0114152	Effector T
MAP2K21	6.28591e-07	-0.0684387	0.076	0.119	0.0114787	Effector T
SCAF12	6.3781e-07	-0.0694749	0.051	0.086	0.0116471	Effector T
ZFP361	6.43562e-07	-0.0703787	0.737	0.815	0.0117521	Effector T
GRINA1	6.83718e-07	-0.0646698	0.088	0.134	0.0124854	Effector T
DAB21	6.93099e-07	-0.044811	0.006	0.023	0.0126567	Effector T
C7orf261	7.2578e-07	-0.0562643	0.075	0.119	0.0132535	Effector T
TLNRD11	7.39779e-07	-0.0588941	0.044	0.077	0.0135091	Effector T
LDLR1	7.60133e-07	-0.0656564	0.025	0.052	0.0138808	Effector T
TRABD1	7.61502e-07	0.153756	0.34	0.305	0.0139058	Effector T
TRAV26-21	7.66867e-07	-0.0773154	0.002	0.016	0.0140038	Effector T
CHMP2A1	7.90552e-07	-0.0840957	0.224	0.296	0.0144363	Effector T
RAB5C1	7.95814e-07	-0.0910993	0.379	0.475	0.0145324	Effector T
NUTM2B1	9.02693e-07	0.127279	0.089	0.058	0.0164841	Effector T
MYL61	9.14753e-07	-0.0593405	0.951	0.978	0.0167043	Effector T
KDELR21	9.61344e-07	-0.089172	0.184	0.248	0.0175551	Effector T
MED101	9.62162e-07	-0.0952135	0.37	0.465	0.01757	Effector T
CLPTM11	9.66676e-07	-0.0844785	0.164	0.224	0.0176525	Effector T
TECR1	9.77031e-07	-0.0961455	0.383	0.476	0.0178416	Effector T
CTSC1	9.95865e-07	-0.098215	0.692	0.787	0.0181855	Effector T
TIGIT1	1.01466e-06	0.154103	0.249	0.206	0.0185287	Effector T
RTF11	1.03268e-06	-0.0711652	0.248	0.327	0.0188577	Effector T
NFKBIE1	1.04371e-06	-0.0464077	0.011	0.03	0.0190591	Effector T
POLR2J21	1.0651e-06	0.0425716	0.02	0.006	0.0194499	Effector T
ITGB71	1.06918e-06	-0.0884933	0.494	0.585	0.0195244	Effector T
GCC21	1.08394e-06	0.146358	0.36	0.322	0.0197938	Effector T
RGPD81	1.09633e-06	-0.0523251	0.015	0.037	0.02002	Effector T
SRSF51	1.11152e-06	-0.0898621	0.655	0.745	0.0202975	Effector T
JPX1	1.11417e-06	-0.0739232	0.102	0.15	0.0203458	Effector T
PQLC31	1.12508e-06	-0.0806652	0.13	0.182	0.020545	Effector T
EMB1	1.15348e-06	0.144602	0.359	0.321	0.0210637	Effector T
RASSF11	1.19236e-06	0.139709	0.486	0.469	0.0217736	Effector T
MAPK1IP1L1	1.21038e-06	-0.0816036	0.244	0.318	0.0221027	Effector T
BOD11	1.22826e-06	-0.0595998	0.036	0.066	0.0224293	Effector T
GPR651	1.23454e-06	0.15151	0.306	0.267	0.022544	Effector T
ZNF3621	1.26896e-06	-0.0646839	0.052	0.087	0.0231725	Effector T
AC004585.11	1.29184e-06	0.0676327	0.042	0.021	0.0235903	Effector T
CALM31	1.32269e-06	-0.0824284	0.425	0.52	0.0241537	Effector T
PLCG21	1.34498e-06	-0.0568986	0.021	0.046	0.0245607	Effector T
RNPEP1	1.35846e-06	-0.0655429	0.069	0.109	0.0248068	Effector T
PKM1	1.39351e-06	-0.0967873	0.479	0.575	0.0254469	Effector T
EPB41L4A-AS11	1.42371e-06	-0.0822806	0.125	0.176	0.0259983	Effector T
CD631	1.43392e-06	-0.092504	0.416	0.512	0.0261848	Effector T
CARD8-AS11	1.43833e-06	0.0965021	0.082	0.051	0.0262653	Effector T
C6orf991	1.45983e-06	-0.0739454	0.033	0.061	0.0266579	Effector T
DEXI1	1.51671e-06	-0.0624638	0.041	0.073	0.0276966	Effector T
SYNGR11	1.5324e-06	-0.106515	0.115	0.163	0.0279831	Effector T
C2orf741	1.53269e-06	-0.0576071	0.046	0.079	0.0279885	Effector T
CHPT11	1.53654e-06	-0.0493279	0.012	0.032	0.0280588	Effector T
GPAT21	1.55829e-06	0.0410853	0.018	0.005	0.0284559	Effector T
TMEM1091	1.58103e-06	-0.0872044	0.339	0.426	0.0288712	Effector T
TRBC11	1.60486e-06	-0.0685403	0.392	0.483	0.0293063	Effector T
B3GAT31	1.62766e-06	-0.0745122	0.131	0.184	0.0297226	Effector T
SPOCK21	1.64098e-06	0.135386	0.554	0.536	0.029966	Effector T
NIN1	1.67013e-06	-0.0841628	0.142	0.196	0.0304983	Effector T
MAP2K11	1.69477e-06	-0.066974	0.108	0.156	0.0309482	Effector T
NLRC51	1.76793e-06	0.144515	0.237	0.197	0.0322841	Effector T
FAM173A1	1.77077e-06	-0.0800548	0.082	0.124	0.0323361	Effector T
ITK1	1.7843e-06	0.160113	0.339	0.302	0.032583	Effector T
ABCF11	1.81371e-06	0.155438	0.229	0.19	0.0331201	Effector T
EML2-AS11	1.8455e-06	0.0329171	0.013	0.003	0.0337007	Effector T
PARP101	1.86891e-06	0.132518	0.226	0.184	0.0341282	Effector T
CSKMT1	1.87689e-06	-0.0583664	0.202	0.266	0.0342738	Effector T
PSMB81	1.90016e-06	0.101663	0.668	0.675	0.0346988	Effector T
REL1	1.93352e-06	-0.0854771	0.271	0.345	0.0353081	Effector T
AC004865.21	1.94257e-06	-0.0821376	0.077	0.117	0.0354732	Effector T
GLRX1	1.99553e-06	-0.0778509	0.223	0.292	0.0364404	Effector T
TOB11	2.00481e-06	-0.0598582	0.367	0.458	0.0366098	Effector T
IKZF21	2.03101e-06	-0.0631009	0.014	0.034	0.0370883	Effector T
HNRNPA2B11	2.03297e-06	-0.0593581	0.882	0.935	0.037124	Effector T
TNIK1	2.04237e-06	-0.0719154	0.174	0.233	0.0372957	Effector T
IFI161	2.06028e-06	0.133128	0.384	0.348	0.0376227	Effector T
ST6GALNAC41	2.06838e-06	-0.0474237	0.023	0.047	0.0377707	Effector T
PEPD1	2.08129e-06	-0.079028	0.172	0.232	0.0380065	Effector T
EPB41L4A1	2.16334e-06	-0.0470904	0.011	0.03	0.0395048	Effector T
HNRNPA01	2.21164e-06	-0.0979484	0.522	0.611	0.0403867	Effector T
AC020916.11	2.21883e-06	-0.0615155	0.023	0.048	0.040518	Effector T
TUT41	2.29888e-06	0.149396	0.213	0.173	0.0419799	Effector T
EMP31	2.30643e-06	-0.0679439	0.928	0.958	0.0421177	Effector T
LAMTOR11	2.33603e-06	-0.0867499	0.321	0.401	0.0426582	Effector T
CX3CR11	2.35522e-06	0.108844	0.657	0.646	0.0430087	Effector T
PPP1CA1	2.36248e-06	-0.0811944	0.749	0.833	0.0431413	Effector T
SYNE21	2.37728e-06	0.132002	0.579	0.563	0.0434116	Effector T
CD2441	2.38609e-06	-0.0869948	0.201	0.266	0.0435724	Effector T
TTC381	2.53299e-06	-0.0796133	0.355	0.445	0.046255	Effector T
LCP11	2.58697e-06	0.101258	0.805	0.806	0.0472407	Effector T
TRBV5-4	2.6304e-06	-0.188116	0.005	0.02	0.0480338	Effector T
CD61	2.64955e-06	-0.133603	0.457	0.525	0.0483835	Effector T
RPS27	6.6646e-287	-0.574323	0.967	1	1.21702e-282	Effector memory T
CYBA2	1.43253e-166	-0.501804	0.722	0.936	2.61595e-162	Effector memory T
KLF22	5.59206e-133	-0.547315	0.494	0.8	1.02117e-128	Effector memory T
RPS262	1.36999e-126	-0.770604	0.899	0.962	2.50173e-122	Effector memory T
RPS4Y12	8.66959e-122	0.548074	0.728	0.372	1.58315e-117	Effector memory T
DUSP24	1.12534e-102	-0.771039	0.575	0.789	2.05498e-98	Effector memory T
RNF1872	4.52455e-90	-0.452544	0.082	0.329	8.26227e-86	Effector memory T
PNRC12	1.46622e-85	-0.325217	0.669	0.896	2.67747e-81	Effector memory T
PCBP12	2.36718e-83	-0.47631	0.381	0.643	4.3227e-79	Effector memory T
EIF12	1.78718e-78	-0.242571	0.984	0.998	3.26358e-74	Effector memory T
PPDPF2	2.69273e-78	0.363154	0.881	0.828	4.91719e-74	Effector memory T
GNB22	5.13711e-71	-0.378915	0.325	0.594	9.38087e-67	Effector memory T
RPL36A2	1.40087e-69	0.319323	0.975	0.953	2.55812e-65	Effector memory T
IER22	3.63763e-69	-0.423084	0.778	0.908	6.64268e-65	Effector memory T
RPS3A2	3.67781e-67	-0.206491	0.992	0.999	6.71605e-63	Effector memory T
EGR12	1.80341e-65	-0.638578	0.191	0.411	3.29321e-61	Effector memory T
RPS4X2	6.20038e-64	-0.180071	0.997	1	1.13225e-59	Effector memory T
YBX12	2.81299e-62	-0.294889	0.7	0.87	5.13679e-58	Effector memory T
TRIR2	1.08828e-61	-0.311097	0.555	0.78	1.9873e-57	Effector memory T
TRGV42	1.31927e-61	-0.657159	0.098	0.283	2.40912e-57	Effector memory T
DUSP17	3.86542e-61	-0.500635	0.705	0.827	7.05864e-57	Effector memory T
ZFP36L22	5.66242e-60	-0.310757	0.913	0.964	1.03402e-55	Effector memory T
GADD45G2	1.01651e-56	0.254921	0.099	0.009	1.85624e-52	Effector memory T
CMC12	2.52061e-56	-0.446086	0.55	0.738	4.60288e-52	Effector memory T
BTG12	1.31523e-55	-0.272547	0.9	0.966	2.40175e-51	Effector memory T
FCGR3A2	5.46321e-55	-0.55596	0.144	0.331	9.97637e-51	Effector memory T
RPS32	6.07948e-53	-0.137393	0.997	1	1.11017e-48	Effector memory T
SELP2	3.10631e-52	0.440198	0.342	0.171	5.67244e-48	Effector memory T
LINC018712	5.35853e-52	0.45789	0.493	0.335	9.7852e-48	Effector memory T
H3F3B2	3.4856e-51	-0.222883	0.954	0.987	6.36506e-47	Effector memory T
MARCKSL12	2.9725e-50	-0.320013	0.163	0.364	5.42808e-46	Effector memory T
MARCKS2	2.9725e-50	-0.320013	0.163	0.364	5.42808e-46	Effector memory T
RAC12	1.03585e-48	-0.322901	0.283	0.5	1.89157e-44	Effector memory T
FOS2	6.04e-48	-0.322249	0.404	0.61	1.10296e-43	Effector memory T
LAMP12	7.99856e-48	-0.317375	0.312	0.524	1.46062e-43	Effector memory T
TRBV5-12	9.27673e-48	0.862293	0.112	0.02	1.69402e-43	Effector memory T
PLAAT22	1.72079e-46	0.217658	0.061	0.001	3.14234e-42	Effector memory T
GIMAP72	3.39496e-44	0.273357	0.853	0.754	6.19953e-40	Effector memory T
DNAJB15	1.1001e-43	-0.373329	0.455	0.645	2.00889e-39	Effector memory T
GNLY2	2.21874e-43	0.618626	0.369	0.203	4.05165e-39	Effector memory T
TRBV20-12	6.53093e-43	-0.897295	0.084	0.225	1.19261e-38	Effector memory T
SSU722	1.35487e-41	-0.297523	0.265	0.464	2.47414e-37	Effector memory T
NFKBIA2	3.24967e-41	-0.302247	0.523	0.688	5.93423e-37	Effector memory T
EEF1A1	2.04368e-39	-0.104541	0.999	1	3.73196e-35	Effector memory T
JUNB2	5.14223e-38	-0.287337	0.788	0.887	9.39022e-34	Effector memory T
KRT102	2.27056e-37	-0.272144	0.321	0.518	4.14627e-33	Effector memory T
PPP1R15A2	2.52637e-37	-0.312735	0.411	0.584	4.6134e-33	Effector memory T
ODC12	5.80491e-37	-0.226028	0.114	0.266	1.06003e-32	Effector memory T
CMTM32	1.30404e-36	-0.277605	0.168	0.332	2.3813e-32	Effector memory T
RPL152	4.26297e-36	-0.136993	0.986	0.997	7.78461e-32	Effector memory T
MT-ATP82	9.90785e-36	-0.161241	0.954	0.996	1.80927e-31	Effector memory T
CD23	1.16248e-35	0.276356	0.821	0.767	2.1228e-31	Effector memory T
STUB12	2.77882e-35	-0.245686	0.179	0.347	5.0744e-31	Effector memory T
KHDRBS12	7.09819e-35	-0.270378	0.27	0.449	1.2962e-30	Effector memory T
PTOV12	1.22293e-34	-0.230691	0.064	0.185	2.23319e-30	Effector memory T
MATK2	1.23167e-34	-0.263347	0.347	0.529	2.24916e-30	Effector memory T
RPL382	4.20327e-34	0.167776	0.993	0.99	7.67559e-30	Effector memory T
DDIT42	2.02435e-33	-0.287978	0.14	0.287	3.69667e-29	Effector memory T
RPS102	2.79825e-33	-0.309232	0.681	0.73	5.10988e-29	Effector memory T
RPL34	4.09738e-33	-0.132769	0.993	0.999	7.48223e-29	Effector memory T
CXCR42	4.99893e-33	-0.31681	0.414	0.589	9.12855e-29	Effector memory T
ITM2A2	7.64056e-33	-0.304051	0.348	0.52	1.39524e-28	Effector memory T
ATP5ME2	1.27226e-32	0.284116	0.665	0.581	2.32327e-28	Effector memory T
MT-ND42	1.58855e-32	0.263909	0.95	0.967	2.90085e-28	Effector memory T
SNHG72	1.83848e-32	-0.253215	0.123	0.264	3.35724e-28	Effector memory T
KLRC42	3.19702e-32	-0.252793	0.109	0.244	5.83808e-28	Effector memory T
UBC2	4.46846e-32	-0.163002	0.962	0.99	8.15985e-28	Effector memory T
MYLIP2	4.91009e-32	-0.284596	0.221	0.38	8.96631e-28	Effector memory T
CCL4L22	6.58601e-32	-0.325898	0.261	0.427	1.20267e-27	Effector memory T
IL322	2.14027e-31	0.1539	0.995	0.994	3.90835e-27	Effector memory T
FKBP82	4.21366e-31	-0.223952	0.389	0.576	7.69456e-27	Effector memory T
TRGV82	5.43767e-31	-0.304109	0.09	0.214	9.92974e-27	Effector memory T
TSC22D32	1.04495e-30	-0.23478	0.7	0.834	1.90818e-26	Effector memory T
STK17A2	1.12007e-30	-0.234362	0.493	0.673	2.04535e-26	Effector memory T
CLTB2	1.31972e-30	-0.225893	0.149	0.295	2.40994e-26	Effector memory T
RPS202	1.56688e-30	0.217555	0.922	0.912	2.86129e-26	Effector memory T
PRKY2	2.1757e-30	0.159971	0.038	0	3.97304e-26	Effector memory T
RNF2132	2.86489e-30	0.300202	0.738	0.683	5.23157e-26	Effector memory T
RPL82	3.19062e-30	-0.125459	0.992	0.998	5.82638e-26	Effector memory T
EOMES2	2.15407e-29	-0.237751	0.265	0.43	3.93354e-25	Effector memory T
TRBC22	3.46269e-29	0.317008	0.693	0.607	6.32322e-25	Effector memory T
MZT2A2	6.56924e-29	-0.233742	0.232	0.388	1.19961e-24	Effector memory T
H2AFX2	2.38163e-28	-0.256252	0.285	0.446	4.34909e-24	Effector memory T
TRAV8-32	6.83203e-28	-0.246649	0.028	0.11	1.2476e-23	Effector memory T
RPS141	7.0483e-27	-0.0936825	0.999	1	1.28709e-22	Effector memory T
SNX34	6.72473e-26	-0.212038	0.256	0.411	1.228e-21	Effector memory T
GYPC2	1.96318e-25	-0.216374	0.518	0.67	3.58496e-21	Effector memory T
KLRG12	5.31469e-25	-0.252373	0.518	0.66	9.70515e-21	Effector memory T
SUN22	1.18293e-24	-0.225853	0.424	0.576	2.16014e-20	Effector memory T
HRASLS22	1.51749e-24	-0.142679	0.003	0.056	2.77108e-20	Effector memory T
BLOC1S42	2.72652e-24	-0.196567	0.104	0.215	4.9789e-20	Effector memory T
YWHAH2	4.21056e-24	-0.189265	0.088	0.194	7.6889e-20	Effector memory T
PRMT22	8.40073e-24	-0.236516	0.413	0.566	1.53406e-19	Effector memory T
NR4A22	3.02904e-23	-0.234839	0.065	0.157	5.53133e-19	Effector memory T
FOSB2	4.62861e-23	-0.215	0.248	0.388	8.45231e-19	Effector memory T
GADD45B2	7.26488e-23	-0.115325	0.617	0.785	1.32664e-18	Effector memory T
CEBPB2	9.692e-23	-0.183404	0.09	0.193	1.76986e-18	Effector memory T
2020-06-02	1.80101e-22	-0.182274	0.876	0.897	3.28882e-18	Effector memory T
SELL2	1.91154e-22	-0.308131	0.232	0.359	3.49067e-18	Effector memory T
MT-ND4L2	6.4823e-22	-0.111599	0.98	1	1.18373e-17	Effector memory T
CMPK12	8.71231e-22	-0.19409	0.202	0.334	1.59095e-17	Effector memory T
DDX57	9.2129e-22	-0.149338	0.925	0.968	1.68237e-17	Effector memory T
IFIT22	1.21734e-21	0.54738	0.139	0.065	2.22299e-17	Effector memory T
ACOT14	1.87774e-21	0.0812444	0.026	0	3.42894e-17	Effector memory T
RPL121	3.38831e-21	0.109358	0.998	0.999	6.18739e-17	Effector memory T
TUBA1A2	4.55437e-21	-0.247231	0.465	0.596	8.31673e-17	Effector memory T
NKG71	5.37657e-21	-0.14467	0.982	0.987	9.81815e-17	Effector memory T
SOCS12	6.10961e-21	-0.168889	0.092	0.19	1.11568e-16	Effector memory T
RPS72	6.55837e-21	-0.0853387	0.997	1	1.19762e-16	Effector memory T
ZFP362	1.20031e-20	-0.226084	0.693	0.798	2.19189e-16	Effector memory T
KLRF12	1.80253e-20	-0.207619	0.069	0.156	3.29159e-16	Effector memory T
EBPL2	2.11574e-20	-0.148729	0.053	0.132	3.86356e-16	Effector memory T
FNTA2	2.39745e-20	-0.187318	0.199	0.324	4.37799e-16	Effector memory T
SERTAD12	2.62145e-20	-0.136104	0.156	0.273	4.78703e-16	Effector memory T
RPL23A2	3.11369e-20	-0.0878135	0.996	1	5.68591e-16	Effector memory T
TRBV22	3.9089e-20	-0.633638	0.014	0.069	7.13805e-16	Effector memory T
USP9Y2	5.44845e-20	0.199993	0.078	0.025	9.94942e-16	Effector memory T
MT-CO22	5.45383e-20	-0.0695901	0.998	1	9.95924e-16	Effector memory T
TRAV62	6.58115e-20	0.345502	0.053	0.012	1.20178e-15	Effector memory T
IFITM12	9.00111e-20	-0.152105	0.95	0.975	1.64369e-15	Effector memory T
RPL412	1.17621e-19	-0.126902	0.988	0.997	2.14788e-15	Effector memory T
NENF2	1.57813e-19	-0.160288	0.078	0.167	2.88182e-15	Effector memory T
RAC22	1.95055e-19	-0.125261	0.898	0.963	3.56191e-15	Effector memory T
TRAV52	2.11319e-19	0.251517	0.078	0.026	3.85889e-15	Effector memory T
AC245407.22	2.18351e-19	0.117404	0.037	0.005	3.98731e-15	Effector memory T
AL627171.22	2.61329e-19	0.446384	0.108	0.047	4.77214e-15	Effector memory T
SARAF2	3.47511e-19	-0.142736	0.8	0.902	6.34591e-15	Effector memory T
LPCAT12	4.41454e-19	-0.181332	0.163	0.275	8.0614e-15	Effector memory T
MT-ND22	6.94394e-19	0.230682	0.942	0.954	1.26803e-14	Effector memory T
TMEM2482	8.04055e-19	-0.157787	0.129	0.234	1.46828e-14	Effector memory T
SSBP42	9.18732e-19	-0.169653	0.159	0.27	1.6777e-14	Effector memory T
CCNI3	1.35006e-18	-0.164387	0.726	0.85	2.46534e-14	Effector memory T
KDM5D2	2.71775e-18	0.167828	0.09	0.035	4.96288e-14	Effector memory T
HLA-DRB52	3.17377e-18	0.326437	0.421	0.338	5.79563e-14	Effector memory T
MZT2B2	3.97525e-18	-0.154917	0.208	0.329	7.2592e-14	Effector memory T
DDX3Y2	4.65289e-18	0.218605	0.148	0.077	8.49665e-14	Effector memory T
GZMM2	5.74557e-18	-0.153418	0.803	0.892	1.0492e-13	Effector memory T
IGLV2-142	6.74464e-18	-0.153842	0.034	0.097	1.23164e-13	Effector memory T
HLA-C1	7.34233e-18	0.0899826	0.996	1	1.34078e-13	Effector memory T
ACTB1	8.7192e-18	-0.0850678	0.998	1	1.59221e-13	Effector memory T
CLDND12	1.51911e-17	0.344412	0.327	0.24	2.77405e-13	Effector memory T
NUCB22	4.99409e-17	-0.155755	0.29	0.422	9.1197e-13	Effector memory T
MT-CO11	5.09484e-17	0.131718	0.999	1	9.3037e-13	Effector memory T
FTL2	5.47386e-17	-0.123862	0.958	0.989	9.99582e-13	Effector memory T
XIST2	5.48943e-17	-0.137662	0.049	0.117	1.00242e-12	Effector memory T
RRAS22	5.63546e-17	-0.140946	0.053	0.122	1.02909e-12	Effector memory T
NBPF262	6.6228e-17	0.272564	0.239	0.159	1.20939e-12	Effector memory T
RBMS12	7.17044e-17	-0.166615	0.189	0.299	1.30939e-12	Effector memory T
H2AFV2	9.38507e-17	-0.155246	0.302	0.43	1.71381e-12	Effector memory T
UTY2	1.02464e-16	0.161987	0.092	0.039	1.8711e-12	Effector memory T
TNFAIP32	1.22095e-16	-0.229664	0.245	0.353	2.22957e-12	Effector memory T
LILRB12	1.39749e-16	-0.149469	0.059	0.132	2.55196e-12	Effector memory T
APMAP2	1.4703e-16	-0.163964	0.48	0.622	2.68491e-12	Effector memory T
IL2RG2	1.8753e-16	-0.141193	0.662	0.782	3.42448e-12	Effector memory T
CD300A2	2.14958e-16	-0.173086	0.144	0.241	3.92535e-12	Effector memory T
SRSF92	2.34482e-16	-0.158431	0.192	0.303	4.28187e-12	Effector memory T
MKRN12	3.06417e-16	-0.154802	0.136	0.231	5.59547e-12	Effector memory T
RPS52	3.96953e-16	-0.100886	0.972	0.994	7.24876e-12	Effector memory T
RPL172	4.12238e-16	-0.0998701	0.98	0.995	7.52787e-12	Effector memory T
Z93241.12	4.62016e-16	-0.185099	0.175	0.278	8.43688e-12	Effector memory T
MT-ND32	6.19795e-16	0.167459	0.993	0.996	1.13181e-11	Effector memory T
AL157402.22	6.69156e-16	0.123587	0.041	0.009	1.22195e-11	Effector memory T
TMEM2042	9.15514e-16	-0.165765	0.096	0.177	1.67182e-11	Effector memory T
TBX212	9.68593e-16	-0.167694	0.246	0.36	1.76875e-11	Effector memory T
ANXA62	1.07869e-15	-0.140804	0.627	0.757	1.9698e-11	Effector memory T
PVR2	1.23154e-15	0.074101	0.023	0.001	2.24892e-11	Effector memory T
ARMC102	1.39335e-15	-0.132826	0.058	0.126	2.54439e-11	Effector memory T
SNHG52	1.74644e-15	-0.223086	0.102	0.183	3.18917e-11	Effector memory T
DDX3X2	1.76776e-15	-0.202824	0.316	0.432	3.2281e-11	Effector memory T
CITED22	2.09889e-15	-0.219528	0.439	0.554	3.83279e-11	Effector memory T
FHL32	2.2909e-15	-0.13729	0.035	0.092	4.18341e-11	Effector memory T
AAED12	3.16326e-15	-0.102421	0.012	0.055	5.77643e-11	Effector memory T
ZNF6832	3.82229e-15	0.259814	0.122	0.062	6.97989e-11	Effector memory T
SLC10A32	3.95295e-15	-0.135805	0.087	0.166	7.21848e-11	Effector memory T
GMPR3	4.326e-15	0.0539749	0.02	0.001	7.8997e-11	Effector memory T
HLA-DQA12	4.35496e-15	-0.200669	0.364	0.477	7.9526e-11	Effector memory T
RPS25	4.5848e-15	-0.0665992	0.999	1	8.37231e-11	Effector memory T
TRBV272	6.25055e-15	0.361376	0.085	0.036	1.14141e-10	Effector memory T
AES2	7.04032e-15	-0.20272	0.487	0.586	1.28563e-10	Effector memory T
NEAT12	1.25504e-14	0.286618	0.509	0.442	2.29183e-10	Effector memory T
CARD8-AS12	1.71612e-14	0.141423	0.09	0.04	3.13381e-10	Effector memory T
SERPINB62	1.81494e-14	-0.135829	0.068	0.136	3.31426e-10	Effector memory T
FAM118A2	2.84157e-14	-0.153755	0.064	0.129	5.189e-10	Effector memory T
SIAH22	3.33007e-14	-0.120055	0.044	0.103	6.08104e-10	Effector memory T
ENTPD12	4.03816e-14	-0.0799416	0.005	0.039	7.37408e-10	Effector memory T
TRBV6-42	4.04628e-14	-0.156074	0.007	0.042	7.38892e-10	Effector memory T
ATP6V0C2	4.69022e-14	-0.146971	0.445	0.574	8.56482e-10	Effector memory T
CD1602	5.71005e-14	-0.167221	0.17	0.264	1.04271e-09	Effector memory T
TC2N2	5.75162e-14	0.230799	0.501	0.447	1.0503e-09	Effector memory T
GBP52	5.77391e-14	0.287905	0.452	0.393	1.05437e-09	Effector memory T
HIST1H4C2	5.81198e-14	0.242673	0.614	0.557	1.06133e-09	Effector memory T
PSAP2	6.02969e-14	-0.148193	0.413	0.538	1.10108e-09	Effector memory T
MAP3K82	6.08051e-14	-0.152154	0.172	0.265	1.11036e-09	Effector memory T
RPL43	7.82821e-14	-0.0920034	0.952	0.975	1.42951e-09	Effector memory T
S1PR52	8.03224e-14	-0.148753	0.261	0.371	1.46677e-09	Effector memory T
NBPF192	8.05265e-14	0.174707	0.124	0.067	1.47049e-09	Effector memory T
TPGS12	1.05583e-13	-0.123371	0.085	0.157	1.92804e-09	Effector memory T
LINC024462	1.16572e-13	0.343539	0.253	0.176	2.12872e-09	Effector memory T
RASAL32	1.32449e-13	-0.146735	0.368	0.493	2.41865e-09	Effector memory T
RTF12	1.61305e-13	-0.110913	0.219	0.324	2.9456e-09	Effector memory T
MMP24OS2	1.78671e-13	-0.128699	0.157	0.249	3.2627e-09	Effector memory T
SRSF72	1.7878e-13	-0.106022	0.747	0.842	3.2647e-09	Effector memory T
CD692	1.82966e-13	-0.151406	0.456	0.574	3.34113e-09	Effector memory T
IER52	2.06935e-13	-0.132185	0.119	0.202	3.77884e-09	Effector memory T
RELB2	2.12966e-13	-0.121475	0.054	0.113	3.88898e-09	Effector memory T
TRBV7-22	2.32645e-13	0.261855	0.057	0.02	4.24833e-09	Effector memory T
IL7R2	3.17022e-13	0.304181	0.596	0.536	5.78914e-09	Effector memory T
SLC44A22	3.46842e-13	-0.148631	0.253	0.356	6.33369e-09	Effector memory T
SKIL2	3.85414e-13	-0.116345	0.034	0.084	7.03804e-09	Effector memory T
TMEM1072	4.63465e-13	-0.161489	0.225	0.326	8.46334e-09	Effector memory T
H1FX2	6.42541e-13	-0.150801	0.148	0.234	1.17334e-08	Effector memory T
WDR742	7.54461e-13	-0.154234	0.269	0.373	1.37772e-08	Effector memory T
HLA-E2	8.19638e-13	-0.0877844	0.976	0.993	1.49674e-08	Effector memory T
HNRNPA02	8.96111e-13	-0.139615	0.484	0.614	1.63639e-08	Effector memory T
FLOT22	8.96736e-13	-0.120262	0.256	0.364	1.63753e-08	Effector memory T
RNF172	9.49175e-13	0.0731974	0.027	0.004	1.73329e-08	Effector memory T
GATD3A2	1.05959e-12	-0.102408	0.018	0.059	1.93492e-08	Effector memory T
PABPC12	1.08303e-12	-0.10087	0.893	0.953	1.97773e-08	Effector memory T
WIPI22	1.10086e-12	-0.128373	0.122	0.199	2.01029e-08	Effector memory T
CDKN2D2	1.19667e-12	-0.138922	0.178	0.27	2.18525e-08	Effector memory T
RNF1262	1.31727e-12	-0.13241	0.239	0.343	2.40547e-08	Effector memory T
LSP12	1.31852e-12	-0.109843	0.833	0.914	2.40775e-08	Effector memory T
FCRL62	1.80142e-12	-0.132503	0.343	0.456	3.28958e-08	Effector memory T
CYCS2	1.85768e-12	-0.138602	0.322	0.433	3.39231e-08	Effector memory T
ELAVL12	2.1411e-12	-0.12463	0.125	0.203	3.90986e-08	Effector memory T
SLC4A42	2.46149e-12	-0.086713	0.011	0.045	4.49492e-08	Effector memory T
IFITM22	2.48373e-12	-0.136007	0.8	0.862	4.53554e-08	Effector memory T
XBP12	2.78539e-12	-0.150439	0.342	0.455	5.08639e-08	Effector memory T
C12orf572	2.94023e-12	-0.17052	0.786	0.865	5.36915e-08	Effector memory T
HSPA52	3.05352e-12	-0.109902	0.473	0.593	5.57604e-08	Effector memory T
PDCD22	3.13662e-12	-0.12488	0.171	0.259	5.72779e-08	Effector memory T
LCK2	3.16545e-12	-0.118584	0.719	0.835	5.78043e-08	Effector memory T
TAGLN22	3.27483e-12	-0.15833	0.694	0.797	5.98017e-08	Effector memory T
LINC023842	3.30125e-12	-0.121621	0.039	0.09	6.02842e-08	Effector memory T
S100B2	3.7651e-12	-0.150762	0.005	0.035	6.87545e-08	Effector memory T
EIF1AY2	3.83708e-12	0.164657	0.131	0.076	7.00689e-08	Effector memory T
S1PR42	3.86239e-12	-0.125102	0.223	0.32	7.05311e-08	Effector memory T
NDUFB92	4.24064e-12	-0.122274	0.429	0.554	7.74384e-08	Effector memory T
WHAMM2	4.43743e-12	-0.120469	0.117	0.192	8.10318e-08	Effector memory T
RPL13A2	4.76261e-12	0.086227	0.992	0.996	8.697e-08	Effector memory T
REPS12	5.25102e-12	-0.0955655	0.051	0.107	9.58888e-08	Effector memory T
PSMB42	6.06568e-12	0.218326	0.246	0.181	1.10765e-07	Effector memory T
ITGB22	8.92921e-12	-0.0984988	0.838	0.916	1.63056e-07	Effector memory T
HCST2	1.00914e-11	-0.0972638	0.944	0.972	1.84279e-07	Effector memory T
AC087239.12	1.11006e-11	-0.116511	0.09	0.156	2.02708e-07	Effector memory T
PKM2	1.20508e-11	-0.123197	0.47	0.59	2.2006e-07	Effector memory T
COMMD72	1.35384e-11	-0.104932	0.09	0.157	2.47225e-07	Effector memory T
PANK22	1.73427e-11	-0.104849	0.078	0.14	3.16694e-07	Effector memory T
ATP6V0E12	2.04913e-11	-0.121358	0.546	0.671	3.74191e-07	Effector memory T
COL6A22	2.09874e-11	-0.173886	0.097	0.162	3.8325e-07	Effector memory T
PRELID12	2.18565e-11	-0.133075	0.36	0.473	3.99122e-07	Effector memory T
TSPYL22	2.5203e-11	-0.11318	0.165	0.248	4.60231e-07	Effector memory T
FAM50A2	2.65749e-11	-0.107824	0.122	0.195	4.85284e-07	Effector memory T
PDE3B2	2.86419e-11	0.196058	0.153	0.097	5.23031e-07	Effector memory T
PECAM12	2.9111e-11	-0.130448	0.163	0.246	5.31596e-07	Effector memory T
BCL7B2	3.20409e-11	-0.1176	0.151	0.231	5.85098e-07	Effector memory T
HOPX2	3.24784e-11	-0.152412	0.357	0.464	5.93088e-07	Effector memory T
ZNF4332	3.45248e-11	0.0601832	0.017	0.001	6.30457e-07	Effector memory T
TRBV7-32	3.48349e-11	0.28134	0.04	0.013	6.3612e-07	Effector memory T
MAP7D12	3.72028e-11	-0.0925671	0.141	0.221	6.7936e-07	Effector memory T
BCAP312	3.77144e-11	-0.122584	0.421	0.537	6.88704e-07	Effector memory T
RAB5IF2	4.06373e-11	-0.126529	0.239	0.335	7.42077e-07	Effector memory T
TTC282	4.12654e-11	0.0524906	0.016	0.001	7.53548e-07	Effector memory T
RPS212	4.56965e-11	0.06403	0.999	1	8.34463e-07	Effector memory T
F8A32	4.58716e-11	-0.0702282	0.006	0.033	8.37661e-07	Effector memory T
CHCHD22	4.95416e-11	-0.107977	0.738	0.838	9.04679e-07	Effector memory T
AAK12	5.81133e-11	0.20513	0.535	0.495	1.06121e-06	Effector memory T
EEF1G2	6.25738e-11	-0.0980353	0.877	0.926	1.14266e-06	Effector memory T
PCSK1N2	6.98827e-11	-0.0751959	0.009	0.038	1.27613e-06	Effector memory T
ITGB12	7.5943e-11	0.265572	0.392	0.336	1.3868e-06	Effector memory T
VPS26B2	8.03908e-11	-0.126971	0.146	0.223	1.46802e-06	Effector memory T
AP002387.22	1.03844e-10	-0.112944	0.068	0.124	1.89629e-06	Effector memory T
RHOB2	1.15703e-10	-0.116354	0.141	0.215	2.11285e-06	Effector memory T
C8orf822	1.36643e-10	-0.0760788	0.012	0.043	2.49523e-06	Effector memory T
CD3E2	1.62442e-10	-0.0854608	0.949	0.982	2.96636e-06	Effector memory T
SRGN2	1.69263e-10	-0.114194	0.796	0.88	3.0909e-06	Effector memory T
COTL12	1.75005e-10	-0.145009	0.515	0.622	3.19577e-06	Effector memory T
MAPK16	2.10856e-10	-0.112995	0.14	0.215	3.85045e-06	Effector memory T
U2AF1L52	2.16355e-10	-0.0777525	0.021	0.058	3.95085e-06	Effector memory T
CTSW2	2.16773e-10	0.150509	0.848	0.866	3.95849e-06	Effector memory T
PGGHG2	2.23491e-10	0.150976	0.124	0.075	4.08117e-06	Effector memory T
NDUFB13	2.76184e-10	0.193507	0.472	0.426	5.04339e-06	Effector memory T
C16orf542	2.83696e-10	0.18815	0.287	0.225	5.18058e-06	Effector memory T
TRAV36DV72	2.91637e-10	0.120042	0.024	0.005	5.32559e-06	Effector memory T
FUNDC22	3.01661e-10	-0.106536	0.195	0.279	5.50863e-06	Effector memory T
ATP6AP22	3.07091e-10	-0.114987	0.258	0.352	5.6078e-06	Effector memory T
TRBV6-62	3.12687e-10	0.305054	0.031	0.008	5.70997e-06	Effector memory T
LYN2	3.46069e-10	-0.0760289	0.014	0.045	6.31957e-06	Effector memory T
RAB22A2	3.77194e-10	-0.0888698	0.055	0.106	6.88793e-06	Effector memory T
MIF4GD2	3.82386e-10	-0.0890105	0.133	0.205	6.98274e-06	Effector memory T
C1orf1222	3.8285e-10	-0.0947331	0.049	0.097	6.99122e-06	Effector memory T
HLA-G2	3.841e-10	-0.0809528	0.009	0.037	7.01405e-06	Effector memory T
AC245014.32	4.12651e-10	-0.206906	0.171	0.244	7.53542e-06	Effector memory T
PACRG2	4.181e-10	0.0491691	0.015	0.001	7.63492e-06	Effector memory T
TRAV242	4.32039e-10	0.0992734	0.038	0.013	7.88947e-06	Effector memory T
PLA2G162	4.48468e-10	-0.1127	0.094	0.156	8.18947e-06	Effector memory T
CFL12	4.54138e-10	-0.0701055	0.962	0.992	8.29301e-06	Effector memory T
SNHG252	4.57202e-10	0.0559113	0.029	0.007	8.34897e-06	Effector memory T
CCDC102A2	4.91086e-10	-0.0875627	0.027	0.066	8.96773e-06	Effector memory T
UTS22	5.33241e-10	0.182098	0.234	0.174	9.73752e-06	Effector memory T
S100P2	5.43831e-10	0.050034	0.018	0.002	9.9309e-06	Effector memory T
MGST32	5.69147e-10	-0.106437	0.238	0.331	1.03932e-05	Effector memory T
CNBP2	5.70147e-10	-0.0963042	0.694	0.798	1.04115e-05	Effector memory T
GRK62	5.70458e-10	-0.113909	0.168	0.243	1.04171e-05	Effector memory T
SFPQ2	5.75354e-10	-0.115988	0.284	0.381	1.05065e-05	Effector memory T
SNHG122	6.29706e-10	-0.0880161	0.266	0.363	1.14991e-05	Effector memory T
RAD23B2	6.32151e-10	-0.105217	0.113	0.178	1.15437e-05	Effector memory T
DDX172	6.92636e-10	0.199302	0.459	0.403	1.26482e-05	Effector memory T
TRBV23-12	7.05648e-10	0.0877551	0.016	0.001	1.28858e-05	Effector memory T
GCH12	7.14507e-10	-0.0890587	0.06	0.111	1.30476e-05	Effector memory T
EIF3F2	7.57315e-10	-0.106117	0.681	0.791	1.38293e-05	Effector memory T
WTAP2	7.88364e-10	-0.103625	0.186	0.267	1.43963e-05	Effector memory T
TMEM1292	8.17888e-10	-0.0804133	0.041	0.086	1.49355e-05	Effector memory T
RNF442	9.03548e-10	0.179472	0.253	0.193	1.64997e-05	Effector memory T
AP002884.12	9.64031e-10	0.0369515	0.015	0.001	1.76042e-05	Effector memory T
RPL52	1.08741e-09	-0.0656101	0.986	0.994	1.98572e-05	Effector memory T
NDUFAF32	1.23035e-09	-0.116096	0.241	0.329	2.24673e-05	Effector memory T
TRBV5-41	1.2558e-09	-0.321503	0.008	0.035	2.29322e-05	Effector memory T
ORAI32	1.28846e-09	-0.0791387	0.024	0.06	2.35285e-05	Effector memory T
IKZF32	1.29999e-09	0.208044	0.468	0.425	2.37391e-05	Effector memory T
FGR2	1.35109e-09	-0.12999	0.286	0.375	2.46723e-05	Effector memory T
CSRNP22	1.42336e-09	-0.0859081	0.025	0.061	2.59919e-05	Effector memory T
UBB2	1.51108e-09	-0.0908114	0.816	0.889	2.75938e-05	Effector memory T
TRBV7-62	1.52556e-09	0.378323	0.053	0.023	2.78582e-05	Effector memory T
KMT2E-AS12	1.53843e-09	-0.115295	0.222	0.306	2.80932e-05	Effector memory T
TUBA1B2	1.58851e-09	-0.168907	0.519	0.624	2.90078e-05	Effector memory T
PDZD82	1.655e-09	-0.0825854	0.043	0.088	3.0222e-05	Effector memory T
RPL10A2	1.6593e-09	-0.0724363	0.977	0.996	3.03004e-05	Effector memory T
GRK22	1.66054e-09	0.208884	0.21	0.155	3.03231e-05	Effector memory T
GZMB2	1.69542e-09	0.28977	0.32	0.26	3.09601e-05	Effector memory T
AGPAT22	1.72556e-09	-0.0829756	0.049	0.096	3.15104e-05	Effector memory T
FP671120.32	1.87408e-09	-0.0614943	0.035	0.075	3.42226e-05	Effector memory T
EIF1AX2	1.89757e-09	-0.11404	0.237	0.323	3.46516e-05	Effector memory T
FCMR2	2.06941e-09	-0.103423	0.473	0.582	3.77896e-05	Effector memory T
SAMSN12	2.20154e-09	0.188812	0.185	0.131	4.02022e-05	Effector memory T
RHOG2	2.42139e-09	-0.124018	0.413	0.521	4.4217e-05	Effector memory T
EIF5A3	2.52847e-09	-0.116135	0.508	0.614	4.61724e-05	Effector memory T
KIF92	2.67183e-09	-0.0725077	0.025	0.061	4.87903e-05	Effector memory T
IMPDH12	3.00812e-09	-0.108313	0.11	0.17	5.49313e-05	Effector memory T
REST2	3.02601e-09	-0.107617	0.212	0.294	5.52579e-05	Effector memory T
TRAV8-22	3.02928e-09	-0.144905	0.053	0.098	5.53176e-05	Effector memory T
RPL232	3.25214e-09	0.123454	0.832	0.837	5.93874e-05	Effector memory T
TUFM2	3.38118e-09	-0.0995829	0.358	0.47	6.17437e-05	Effector memory T
EIF2AK12	3.4018e-09	-0.0993882	0.127	0.192	6.21202e-05	Effector memory T
TGFBR22	3.55471e-09	-0.108869	0.165	0.237	6.49126e-05	Effector memory T
ANAPC112	3.6123e-09	-0.0922205	0.274	0.372	6.59642e-05	Effector memory T
ARF62	3.62112e-09	-0.104298	0.298	0.394	6.61253e-05	Effector memory T
PLAC82	3.72718e-09	-0.141865	0.286	0.374	6.8062e-05	Effector memory T
RPS27A1	3.8039e-09	-0.0493768	0.999	1	6.94629e-05	Effector memory T
VCP2	3.98862e-09	-0.106258	0.418	0.526	7.28362e-05	Effector memory T
CHCHD102	4.04955e-09	-0.110449	0.259	0.343	7.39488e-05	Effector memory T
LINC020552	4.0521e-09	-0.047001	0.001	0.019	7.39953e-05	Effector memory T
TRBV6-22	4.11304e-09	0.233386	0.035	0.012	7.51082e-05	Effector memory T
PTGES22	4.36479e-09	-0.0945335	0.084	0.139	7.97054e-05	Effector memory T
GABARAPL12	4.49193e-09	-0.117492	0.164	0.234	8.20272e-05	Effector memory T
PHF142	4.65358e-09	-0.0864252	0.134	0.202	8.49791e-05	Effector memory T
SNRPD12	4.95203e-09	-0.100711	0.244	0.332	9.0429e-05	Effector memory T
NPTN2	5.00085e-09	0.122969	0.088	0.049	9.13205e-05	Effector memory T
PDLIM12	5.17519e-09	-0.0928563	0.064	0.113	9.45042e-05	Effector memory T
PLEKHF12	5.54008e-09	0.180121	0.226	0.171	0.000101167	Effector memory T
MT1E2	5.92524e-09	0.192971	0.141	0.093	0.000108201	Effector memory T
PRKX2	6.28959e-09	-0.0824205	0.087	0.144	0.000114854	Effector memory T
POLR2J22	6.50277e-09	0.0510077	0.018	0.003	0.000118747	Effector memory T
FMNL12	6.56072e-09	-0.0832498	0.257	0.349	0.000119805	Effector memory T
SELENOW2	7.00072e-09	-0.095939	0.442	0.551	0.00012784	Effector memory T
PPP1CA2	7.11109e-09	-0.100786	0.653	0.76	0.000129856	Effector memory T
GZMA2	7.12245e-09	-0.104375	0.906	0.95	0.000130063	Effector memory T
GGA12	7.18346e-09	-0.0982234	0.125	0.188	0.000131177	Effector memory T
HNRNPL2	7.75235e-09	-0.100718	0.163	0.234	0.000141566	Effector memory T
CD372	7.78932e-09	-0.10049	0.819	0.89	0.000142241	Effector memory T
ATG4D2	7.81175e-09	-0.0852942	0.077	0.13	0.00014265	Effector memory T
YPEL52	8.4328e-09	-0.126786	0.229	0.309	0.000153991	Effector memory T
CHST112	8.58608e-09	-0.0882554	0.083	0.136	0.00015679	Effector memory T
NAPA2	8.75561e-09	-0.0898365	0.303	0.399	0.000159886	Effector memory T
C7orf262	9.88341e-09	-0.0886738	0.065	0.113	0.000180481	Effector memory T
CXCR32	9.95046e-09	0.182858	0.363	0.305	0.000181705	Effector memory T
CYTIP2	1.0237e-08	-0.12284	0.363	0.457	0.000186938	Effector memory T
EEF1B22	1.03567e-08	-0.0781373	0.941	0.973	0.000189124	Effector memory T
CDIPT2	1.07291e-08	-0.0975058	0.15	0.219	0.000195924	Effector memory T
BCL7C2	1.08554e-08	-0.0777281	0.071	0.121	0.000198231	Effector memory T
RHOA2	1.12259e-08	-0.0965272	0.773	0.857	0.000204997	Effector memory T
ERI32	1.13096e-08	-0.0843098	0.07	0.12	0.000206525	Effector memory T
R3HDM42	1.20951e-08	-0.104113	0.204	0.282	0.000220869	Effector memory T
TRBV11-22	1.2173e-08	0.356789	0.051	0.023	0.000222291	Effector memory T
BAG12	1.31871e-08	-0.0975924	0.14	0.206	0.00024081	Effector memory T
TENT5C2	1.35159e-08	-0.111071	0.099	0.155	0.000246813	Effector memory T
PTMS2	1.48956e-08	-0.079631	0.124	0.188	0.000272008	Effector memory T
LRPAP12	1.57574e-08	-0.108521	0.211	0.292	0.000287747	Effector memory T
HNRNPAB2	1.62181e-08	-0.0859142	0.139	0.205	0.000296159	Effector memory T
HLA-DRB12	1.63885e-08	0.145738	0.699	0.65	0.000299271	Effector memory T
EIF2S32	1.64338e-08	-0.114407	0.33	0.42	0.000300098	Effector memory T
HMGB12	1.69795e-08	0.114043	0.862	0.884	0.000310062	Effector memory T
CCDC592	1.69797e-08	-0.0965629	0.19	0.265	0.000310067	Effector memory T
BLOC1S12	1.84137e-08	0.225815	0.323	0.273	0.000336253	Effector memory T
KAT82	1.85213e-08	-0.100604	0.103	0.159	0.000338218	Effector memory T
BAX2	1.8635e-08	-0.0764058	0.279	0.371	0.000340293	Effector memory T
PSMB8-AS12	1.90583e-08	-0.106473	0.262	0.347	0.000348024	Effector memory T
PTPN182	1.98455e-08	-0.078669	0.104	0.161	0.000362399	Effector memory T
CDC422	2.1106e-08	-0.100613	0.594	0.699	0.000385416	Effector memory T
ORAI12	2.12427e-08	-0.0865434	0.168	0.239	0.000387913	Effector memory T
APPL12	2.16145e-08	-0.0788374	0.1	0.157	0.000394703	Effector memory T
PATL22	2.47846e-08	-0.0880832	0.2	0.277	0.000452592	Effector memory T
URI12	2.51262e-08	-0.0836422	0.076	0.127	0.00045883	Effector memory T
TUBB4B2	2.51563e-08	-0.00692927	0.421	0.531	0.000459379	Effector memory T
REL2	2.80582e-08	-0.101823	0.261	0.349	0.000512371	Effector memory T
RPS112	2.82312e-08	0.105603	0.935	0.954	0.000515531	Effector memory T
PSMB82	2.86275e-08	0.147938	0.626	0.61	0.000522767	Effector memory T
JPX2	2.87179e-08	-0.0808392	0.108	0.166	0.000524418	Effector memory T
CEMIP22	2.89993e-08	-0.10063	0.138	0.201	0.000529556	Effector memory T
LRCH42	3.05008e-08	-0.078482	0.087	0.139	0.000556975	Effector memory T
AC246785.32	3.21726e-08	0.0449766	0.02	0.004	0.000587503	Effector memory T
NEU12	3.2468e-08	-0.0929291	0.095	0.147	0.000592898	Effector memory T
PAXX2	3.31112e-08	0.151236	0.659	0.652	0.000604644	Effector memory T
UBA522	3.33494e-08	-0.0635755	0.978	0.995	0.000608993	Effector memory T
HNRNPH32	3.5586e-08	-0.0896241	0.308	0.398	0.000649835	Effector memory T
HGH12	3.57032e-08	-0.0568119	0.031	0.066	0.000651977	Effector memory T
CWF19L22	3.57602e-08	0.177484	0.203	0.154	0.000653017	Effector memory T
SLAMF12	3.6119e-08	0.159169	0.126	0.084	0.00065957	Effector memory T
STK382	3.71617e-08	0.184441	0.362	0.316	0.000678609	Effector memory T
MON1B2	3.76389e-08	0.154179	0.132	0.087	0.000687323	Effector memory T
MAPK1IP1L2	3.81347e-08	-0.0917772	0.236	0.317	0.000696379	Effector memory T
ASCL22	3.91322e-08	0.157786	0.088	0.051	0.000714593	Effector memory T
KLRB12	4.22225e-08	-0.191296	0.198	0.264	0.000771025	Effector memory T
BOD12	4.40256e-08	-0.0568545	0.04	0.079	0.000803951	Effector memory T
CES12	4.53481e-08	0.0542396	0.025	0.007	0.000828102	Effector memory T
TRAV252	4.66807e-08	-0.0920917	0.013	0.038	0.000852437	Effector memory T
CMTM72	4.69175e-08	-0.0959759	0.171	0.24	0.000856761	Effector memory T
PGK12	4.85844e-08	-0.102743	0.467	0.572	0.000887201	Effector memory T
A1BG2	4.93076e-08	-0.0885089	0.083	0.133	0.000900405	Effector memory T
TRAV12-12	5.31197e-08	-0.284453	0.05	0.089	0.000970019	Effector memory T
BCL9L2	5.32716e-08	0.165606	0.161	0.115	0.000972793	Effector memory T
GRINA2	5.4098e-08	-0.0862072	0.092	0.144	0.000987883	Effector memory T
ANXA112	5.60261e-08	-0.083913	0.456	0.56	0.00102309	Effector memory T
YWHAZ2	5.79094e-08	-0.0874747	0.805	0.881	0.00105748	Effector memory T
SNF82	5.91564e-08	-0.0821325	0.086	0.137	0.00108025	Effector memory T
TRBV10-32	5.99017e-08	-0.556323	0.008	0.03	0.00109386	Effector memory T
SSNA12	6.33802e-08	-0.0774987	0.29	0.382	0.00115739	Effector memory T
UBE2S2	6.46771e-08	-0.0609285	0.096	0.151	0.00118107	Effector memory T
YME1L12	6.82232e-08	-0.114483	0.298	0.378	0.00124582	Effector memory T
RPL62	7.06011e-08	0.0537043	0.998	0.999	0.00128925	Effector memory T
TRGV102	7.37548e-08	0.193734	0.149	0.101	0.00134684	Effector memory T
KLRC32	7.5806e-08	-0.112959	0.075	0.122	0.00138429	Effector memory T
TLNRD12	7.70301e-08	-0.0693264	0.043	0.082	0.00140665	Effector memory T
TRBV7-72	7.91827e-08	0.130752	0.011	0.001	0.00144596	Effector memory T
TRAC2	7.96827e-08	0.172866	0.437	0.391	0.00145509	Effector memory T
PITHD12	7.96928e-08	-0.0883825	0.193	0.263	0.00145527	Effector memory T
MAGED22	8.99106e-08	-0.086969	0.166	0.234	0.00164186	Effector memory T
VIM2	9.0614e-08	-0.0968664	0.854	0.895	0.0016547	Effector memory T
PNPLA22	9.09735e-08	-0.0974147	0.248	0.328	0.00166127	Effector memory T
CEMIP3	9.13287e-08	-0.0789894	0.089	0.141	0.00166775	Effector memory T
CTNNBIP12	9.17136e-08	-0.070049	0.046	0.085	0.00167478	Effector memory T
UPF22	9.49539e-08	0.186717	0.309	0.261	0.00173395	Effector memory T
POLDIP22	9.53886e-08	-0.0813765	0.098	0.152	0.00174189	Effector memory T
RPS132	9.79898e-08	-0.0509164	0.996	1	0.00178939	Effector memory T
RAP1B2	9.95386e-08	-0.0982342	0.622	0.724	0.00181767	Effector memory T
MT-ATP62	9.99683e-08	0.230214	0.962	0.992	0.00182552	Effector memory T
RGS15	1.01024e-07	-0.0975129	0.064	0.107	0.00184481	Effector memory T
PIK3CD2	1.01273e-07	0.186054	0.213	0.165	0.00184935	Effector memory T
AL118516.12	1.04508e-07	-0.0749222	0.102	0.156	0.00190843	Effector memory T
TNIK2	1.13977e-07	-0.0853732	0.15	0.213	0.00208133	Effector memory T
SKP12	1.14615e-07	-0.0862316	0.664	0.764	0.00209299	Effector memory T
S1PR12	1.17729e-07	0.139934	0.426	0.377	0.00214984	Effector memory T
NFKBIZ2	1.18306e-07	-0.111355	0.167	0.231	0.00216039	Effector memory T
PTCH22	1.22856e-07	-0.114628	0.126	0.183	0.00224347	Effector memory T
GRAMD1A2	1.2302e-07	-0.0780592	0.119	0.176	0.00224646	Effector memory T
HOXB22	1.25518e-07	0.0995692	0.073	0.04	0.00229209	Effector memory T
PLAAT32	1.26789e-07	-0.0577398	0.026	0.057	0.00231529	Effector memory T
NDUFA42	1.36454e-07	-0.0898055	0.586	0.687	0.00249179	Effector memory T
IL10RA2	1.42419e-07	0.146457	0.542	0.522	0.00260071	Effector memory T
TMEM1092	1.43308e-07	-0.0839291	0.321	0.409	0.00261695	Effector memory T
MAF12	1.52701e-07	-0.0938431	0.269	0.356	0.00278847	Effector memory T
LCP12	1.53185e-07	0.135408	0.753	0.748	0.00279731	Effector memory T
TRAV102	1.59556e-07	-0.172	0.021	0.049	0.00291365	Effector memory T
NSMCE32	1.62785e-07	-0.0806802	0.068	0.112	0.00297262	Effector memory T
TRBV7-51	1.70639e-07	-0.0486722	0	0.013	0.00311605	Effector memory T
CHPT12	1.72004e-07	-0.0641621	0.02	0.048	0.00314097	Effector memory T
RPL27A2	1.75197e-07	0.0847249	0.955	0.967	0.00319927	Effector memory T
PTP4A22	1.86908e-07	-0.0940217	0.412	0.51	0.00341312	Effector memory T
GPR137B2	1.88897e-07	-0.0789589	0.05	0.088	0.00344945	Effector memory T
KLRD12	1.91614e-07	-0.0781182	0.518	0.624	0.00349907	Effector memory T
NMRAL12	2.08469e-07	-0.0895263	0.158	0.222	0.00380685	Effector memory T
FLOT12	2.12492e-07	-0.100738	0.246	0.322	0.00388032	Effector memory T
SURF12	2.1441e-07	-0.0938802	0.122	0.177	0.00391535	Effector memory T
CRIP12	2.15221e-07	0.133645	0.791	0.79	0.00393015	Effector memory T
GPR1832	2.16022e-07	0.20605	0.225	0.177	0.00394477	Effector memory T
MTRNR2L13	2.17563e-07	-0.0614972	0.026	0.057	0.00397291	Effector memory T
MYL12B2	2.18625e-07	-0.0810141	0.801	0.891	0.00399231	Effector memory T
EIF3K2	2.23138e-07	-0.0767807	0.736	0.828	0.00407473	Effector memory T
PARP62	2.28353e-07	-0.066888	0.052	0.091	0.00416996	Effector memory T
CD2442	2.33067e-07	-0.0682426	0.174	0.242	0.00425604	Effector memory T
RPSA2	2.42652e-07	-0.0600157	0.98	0.994	0.00443107	Effector memory T
AC112491.12	2.47749e-07	0.0423725	0.008	0	0.00452414	Effector memory T
PTP4A32	2.70654e-07	-0.0677429	0.027	0.057	0.00494241	Effector memory T
FGL22	2.79729e-07	0.091284	0.069	0.038	0.00510813	Effector memory T
TRABD2	2.8231e-07	0.175286	0.333	0.288	0.00515526	Effector memory T
MFSD52	2.86329e-07	-0.0714801	0.064	0.106	0.00522866	Effector memory T
KTN12	2.87263e-07	0.156942	0.471	0.439	0.00524572	Effector memory T
NFKBIE2	3.13984e-07	-0.0506157	0.013	0.036	0.00573367	Effector memory T
FTH12	3.16507e-07	-0.0556539	0.954	0.983	0.00577974	Effector memory T
TAF72	3.20465e-07	-0.0927336	0.289	0.367	0.00585201	Effector memory T
NUTM2B2	3.20939e-07	0.117153	0.098	0.062	0.00586067	Effector memory T
SLC3A22	3.35192e-07	-0.0801185	0.247	0.326	0.00612094	Effector memory T
RMRP2	3.35997e-07	0.110571	0.085	0.051	0.00613565	Effector memory T
SNHG152	3.41206e-07	-0.0826403	0.14	0.197	0.00623076	Effector memory T
RPL182	3.45129e-07	-0.0472177	0.996	0.999	0.0063024	Effector memory T
RPN22	3.45159e-07	-0.0978047	0.342	0.426	0.00630295	Effector memory T
PEPD2	3.45873e-07	-0.0724056	0.123	0.179	0.00631599	Effector memory T
ZNF2632	3.47038e-07	-0.0657234	0.042	0.078	0.00633726	Effector memory T
SNHG322	3.48941e-07	-0.0793204	0.043	0.079	0.00637201	Effector memory T
CIRBP2	3.5305e-07	-0.0822326	0.72	0.818	0.00644704	Effector memory T
AC020916.12	3.82278e-07	-0.0499853	0.017	0.042	0.00698078	Effector memory T
NLRC52	3.83263e-07	0.203334	0.267	0.222	0.00699876	Effector memory T
RCAN21	3.88979e-07	-0.0492105	0.01	0.031	0.00710315	Effector memory T
RETREG22	4.00277e-07	-0.0628008	0.073	0.119	0.00730945	Effector memory T
NAPRT2	4.31623e-07	0.0838039	0.053	0.026	0.00788186	Effector memory T
CLSTN12	4.32617e-07	-0.0820941	0.105	0.157	0.00790002	Effector memory T
MAP2K12	4.34636e-07	-0.0792314	0.09	0.137	0.00793689	Effector memory T
SSR22	4.35019e-07	-0.0817655	0.687	0.781	0.00794389	Effector memory T
PIGT2	4.38332e-07	-0.074404	0.158	0.22	0.00800437	Effector memory T
TMEM2032	4.40863e-07	-0.0632053	0.043	0.079	0.00805059	Effector memory T
TMEM185B2	4.40979e-07	-0.0539765	0.018	0.044	0.00805273	Effector memory T
SLC20A12	4.41722e-07	0.161214	0.203	0.156	0.00806628	Effector memory T
LAPTM4A2	4.42978e-07	-0.0724077	0.209	0.281	0.00808922	Effector memory T
AKAP17A2	4.49952e-07	-0.066152	0.074	0.118	0.00821656	Effector memory T
BCAS22	4.66397e-07	-0.0731339	0.179	0.246	0.00851687	Effector memory T
ISG202	5.46585e-07	0.161419	0.517	0.49	0.00998119	Effector memory T
LIME12	5.74046e-07	0.179371	0.619	0.616	0.0104827	Effector memory T
AC244213.12	5.88053e-07	0.0430089	0.007	0	0.0107384	Effector memory T
RNPEP2	5.91406e-07	-0.0777773	0.057	0.096	0.0107997	Effector memory T
SORBS32	6.05495e-07	-0.0818964	0.075	0.119	0.011057	Effector memory T
ATPAF12	6.07906e-07	-0.0683255	0.06	0.1	0.011101	Effector memory T
TXNIP2	6.12938e-07	0.11286	0.947	0.96	0.0111929	Effector memory T
ATP5F1E2	6.18371e-07	0.0755719	0.973	0.989	0.0112921	Effector memory T
SOCS32	6.45728e-07	-0.0637118	0.046	0.082	0.0117916	Effector memory T
CHIC22	6.46374e-07	-0.0744121	0.169	0.232	0.0118034	Effector memory T
MXD42	6.48781e-07	0.133908	0.106	0.069	0.0118474	Effector memory T
GABARAP2	6.53597e-07	-0.079644	0.661	0.747	0.0119353	Effector memory T
USP122	6.91717e-07	-0.0607076	0.022	0.049	0.0126314	Effector memory T
SNX172	7.06884e-07	-0.0858133	0.27	0.347	0.0129084	Effector memory T
KDELR22	7.07162e-07	-0.0913233	0.186	0.25	0.0129135	Effector memory T
TOMM702	7.11266e-07	-0.070112	0.045	0.08	0.0129884	Effector memory T
VASP2	7.22212e-07	-0.0885787	0.336	0.421	0.0131883	Effector memory T
BBC32	7.31836e-07	-0.0714884	0.041	0.075	0.0133641	Effector memory T
MMP242	7.35338e-07	-0.114714	0.056	0.093	0.013428	Effector memory T
ARPC5L2	7.62157e-07	-0.107617	0.442	0.534	0.0139177	Effector memory T
TNRC6A2	7.82785e-07	0.137926	0.138	0.097	0.0142944	Effector memory T
SNRPB3	7.92553e-07	-0.0744163	0.448	0.547	0.0144728	Effector memory T
SYPL12	8.07921e-07	-0.0937374	0.125	0.177	0.0147535	Effector memory T
SCAF112	8.21537e-07	0.179667	0.381	0.348	0.0150021	Effector memory T
ATP6V0B2	8.22022e-07	-0.0850486	0.281	0.362	0.0150109	Effector memory T
RAB7A2	8.30498e-07	-0.083718	0.347	0.434	0.0151657	Effector memory T
BAZ1A2	8.5353e-07	-0.0791124	0.239	0.314	0.0155863	Effector memory T
NME22	8.66757e-07	-0.0742397	0.553	0.649	0.0158278	Effector memory T
NSD32	8.77572e-07	-0.0770084	0.287	0.368	0.0160253	Effector memory T
EPB41L4A2	9.56207e-07	-0.0460075	0.004	0.021	0.0174613	Effector memory T
BTG22	9.93245e-07	-0.110057	0.249	0.317	0.0181376	Effector memory T
C2orf742	1.00517e-06	-0.0616438	0.041	0.074	0.0183554	Effector memory T
RPS172	1.03289e-06	0.122144	0.733	0.743	0.0188616	Effector memory T
EIF2S22	1.05651e-06	0.157611	0.365	0.323	0.0192929	Effector memory T
PACSIN11	1.10033e-06	0.0540568	0.024	0.008	0.0200932	Effector memory T
ARHGDIB2	1.10531e-06	-0.0506248	0.958	0.981	0.0201841	Effector memory T
MLEC2	1.13379e-06	-0.070516	0.13	0.185	0.0207041	Effector memory T
RSBN12	1.13749e-06	-0.0658488	0.219	0.289	0.0207718	Effector memory T
FKBP52	1.14024e-06	0.133232	0.145	0.104	0.0208219	Effector memory T
TP53BP22	1.19975e-06	-0.0566361	0.03	0.06	0.0219087	Effector memory T
RIPK22	1.23154e-06	-0.0572197	0.03	0.059	0.0224891	Effector memory T
PRKCZ2	1.24694e-06	-0.0551352	0.027	0.055	0.0227704	Effector memory T
APBA22	1.29197e-06	-0.0855963	0.077	0.12	0.0235928	Effector memory T
BCL32	1.29906e-06	-0.0614332	0.019	0.044	0.0237221	Effector memory T
PPP2R1A2	1.30155e-06	-0.085583	0.326	0.411	0.0237676	Effector memory T
PTPRA2	1.39734e-06	-0.047144	0.145	0.205	0.0255168	Effector memory T
MECP22	1.39827e-06	0.178411	0.244	0.2	0.0255337	Effector memory T
TOB12	1.42817e-06	-0.0891912	0.23	0.297	0.0260799	Effector memory T
RANBP12	1.44609e-06	-0.0703904	0.202	0.273	0.0264071	Effector memory T
SLC25A110	1.46008e-06	-0.0783117	0.094	0.139	0.0266625	Effector memory T
LINC006652	1.54881e-06	0.0599445	0.03	0.012	0.0282828	Effector memory T
KLRC22	1.60109e-06	-0.115759	0.031	0.06	0.0292375	Effector memory T
MAPKAP12	1.64431e-06	-0.0586959	0.076	0.118	0.0300268	Effector memory T
ATP5F1B2	1.65663e-06	-0.0691246	0.504	0.607	0.0302518	Effector memory T
CPTP2	1.69406e-06	-0.0553055	0.048	0.083	0.0309353	Effector memory T
KIR2DL31	1.69776e-06	-0.0457742	0.006	0.023	0.0310029	Effector memory T
TTTY152	1.71584e-06	0.0866975	0.073	0.043	0.031333	Effector memory T
AKR7A22	1.71928e-06	-0.0799909	0.133	0.186	0.0313957	Effector memory T
MLF22	1.74948e-06	-0.0773856	0.249	0.322	0.0319472	Effector memory T
SP1102	1.75338e-06	-0.0506848	0.28	0.358	0.0320184	Effector memory T
RPL312	1.75608e-06	0.0969426	0.96	0.969	0.0320677	Effector memory T
CD632	1.7984e-06	-0.0880932	0.338	0.42	0.0328406	Effector memory T
LGALS12	1.88081e-06	0.232836	0.382	0.331	0.0343455	Effector memory T
TMEM179B2	1.99786e-06	-0.075644	0.215	0.281	0.0364829	Effector memory T
ZC3H12A2	2.11902e-06	-0.0722737	0.092	0.137	0.0386954	Effector memory T
CMTM62	2.16462e-06	-0.083018	0.191	0.254	0.0395282	Effector memory T
CORO1B2	2.17083e-06	0.167266	0.246	0.201	0.0396416	Effector memory T
PUF602	2.17483e-06	-0.0709205	0.264	0.34	0.0397145	Effector memory T
CXXC52	2.22121e-06	-0.0647697	0.025	0.051	0.0405616	Effector memory T
ZBTB102	2.24657e-06	-0.0643456	0.026	0.053	0.0410246	Effector memory T
ATF6B2	2.30713e-06	-0.0821598	0.253	0.323	0.0421306	Effector memory T
SELENOO2	2.3223e-06	-0.0576736	0.038	0.069	0.0424074	Effector memory T
ARL6IP42	2.34725e-06	-0.0773689	0.47	0.566	0.0428632	Effector memory T
SPCS12	2.36188e-06	-0.0724336	0.488	0.594	0.0431304	Effector memory T
ITK2	2.40653e-06	0.158246	0.306	0.264	0.0439456	Effector memory T
1962-09-01	2.41701e-06	-0.0909041	0.361	0.437	0.044137	Effector memory T
RPL242	2.42416e-06	0.059219	0.982	0.993	0.0442676	Effector memory T
CCDC1672	2.49969e-06	-0.066981	0.131	0.185	0.0456469	Effector memory T
TBC1D42	2.51008e-06	0.0732703	0.039	0.018	0.0458365	Effector memory T
CNR22	2.51295e-06	-0.0628884	0.021	0.045	0.045889	Effector memory T
DOCK82	2.55279e-06	0.162968	0.263	0.221	0.0466165	Effector memory T
YRDC2	2.56959e-06	-0.0426406	0.014	0.036	0.0469233	Effector memory T
FAF12	2.59027e-06	-0.0554886	0.025	0.051	0.047301	Effector memory T
RBMX3	2.59211e-06	-0.088502	0.394	0.476	0.0473345	Effector memory T
ICAM22	2.65436e-06	-0.0780614	0.29	0.365	0.0484713	Effector memory T
UBE2E32	2.69534e-06	-0.0663765	0.176	0.24	0.0492197	Effector memory T
RPS210	2.81463e-170	-0.614453	0.937	0.999	5.1398e-166	NK-like T
SELP3	5.8191e-104	0.822011	0.407	0.074	1.06263e-99	NK-like T
KLF23	1.39077e-91	-0.528396	0.55	0.876	2.53968e-87	NK-like T
CYBA3	3.03587e-84	-0.458148	0.792	0.969	5.54381e-80	NK-like T
PNRC13	5.26278e-56	-0.37151	0.675	0.896	9.61036e-52	NK-like T
TRIR3	3.70779e-47	-0.378928	0.551	0.798	6.7708e-43	NK-like T
PCED1B-AS13	9.05495e-46	-0.708827	0.152	0.375	1.65352e-41	NK-like T
PPDPF3	1.13802e-45	0.37126	0.894	0.803	2.07814e-41	NK-like T
RPS4Y13	2.44623e-45	0.444605	0.669	0.367	4.46705e-41	NK-like T
RNF1873	9.49035e-41	-0.390931	0.106	0.317	1.73303e-36	NK-like T
ZFP36L23	5.21335e-40	-0.370371	0.919	0.972	9.52009e-36	NK-like T
GNB23	1.27973e-38	-0.375975	0.375	0.62	2.33692e-34	NK-like T
CD3D3	6.32029e-38	-0.369842	0.522	0.768	1.15415e-33	NK-like T
RAC13	6.41569e-38	-0.387206	0.339	0.579	1.17157e-33	NK-like T
LINC018713	1.53334e-37	0.469032	0.535	0.331	2.80003e-33	NK-like T
MATK3	1.39287e-36	-0.379541	0.448	0.681	2.54352e-32	NK-like T
RPS3A3	5.82255e-36	-0.189408	0.993	0.999	1.06326e-31	NK-like T
PCBP13	9.08889e-33	-0.399435	0.397	0.603	1.65972e-28	NK-like T
BTG13	1.83558e-32	-0.255545	0.92	0.98	3.35196e-28	NK-like T
SELL3	8.45436e-31	-0.487497	0.246	0.445	1.54385e-26	NK-like T
RPL83	5.21739e-28	-0.186538	0.987	0.995	9.52747e-24	NK-like T
MT-ND33	1.55362e-27	0.291565	0.993	0.996	2.83707e-23	NK-like T
TMEM2043	2.60281e-27	-0.310318	0.051	0.182	4.75299e-23	NK-like T
SSU723	2.24235e-26	-0.327948	0.25	0.447	4.09476e-22	NK-like T
IFIT23	2.37594e-26	1.16487	0.243	0.107	4.3387e-22	NK-like T
HLA-DRB13	2.85752e-26	0.342106	0.643	0.467	5.21812e-22	NK-like T
RPS4X3	5.22682e-26	-0.151632	0.995	0.999	9.5447e-22	NK-like T
TYROBP3	6.0092e-26	0.299599	0.767	0.55	1.09734e-21	NK-like T
PLAAT23	7.73411e-25	0.218928	0.075	0.004	1.41233e-20	NK-like T
HLA-DRB53	1.72882e-24	0.438313	0.374	0.222	3.15701e-20	NK-like T
ITM2A3	4.28616e-24	-0.342661	0.289	0.468	7.82696e-20	NK-like T
FKBP83	1.35071e-23	-0.255567	0.362	0.566	2.46654e-19	NK-like T
CD24	2.22336e-23	0.327109	0.718	0.617	4.06007e-19	NK-like T
RPS33	2.57534e-23	-0.111862	0.998	1	4.70283e-19	NK-like T
CD3G3	3.29036e-23	-0.283181	0.44	0.645	6.00853e-19	NK-like T
RPS142	7.32026e-23	-0.1137	0.998	0.999	1.33675e-18	NK-like T
MYOM23	1.05159e-22	-0.646387	0.065	0.185	1.92031e-18	NK-like T
KHDRBS13	3.86393e-22	-0.297297	0.274	0.448	7.05593e-18	NK-like T
GADD45G3	5.92776e-22	0.228502	0.096	0.016	1.08247e-17	NK-like T
CD523	9.48837e-22	-0.234711	0.908	0.955	1.73267e-17	NK-like T
DDIT43	1.13655e-21	-0.367017	0.296	0.467	2.07546e-17	NK-like T
CEBPB3	1.78728e-21	-0.268276	0.103	0.242	3.26375e-17	NK-like T
MMP243	1.81109e-21	-0.301222	0.058	0.174	3.30724e-17	NK-like T
KRT103	5.16772e-21	-0.25267	0.289	0.466	9.43677e-17	NK-like T
SUN23	5.32572e-21	-0.29848	0.447	0.61	9.7253e-17	NK-like T
LAMP13	5.33283e-21	-0.265203	0.363	0.542	9.73829e-17	NK-like T
MT-CO23	1.18707e-20	-0.139085	0.999	1	2.1677e-16	NK-like T
TBX213	1.29925e-20	-0.292001	0.426	0.588	2.37256e-16	NK-like T
RPS263	1.87368e-20	-0.475616	0.899	0.94	3.42153e-16	NK-like T
TRBC13	2.98493e-20	0.385209	0.634	0.532	5.45078e-16	NK-like T
TRAV393	3.74375e-20	-0.368397	0.006	0.076	6.83647e-16	NK-like T
RARRES33	7.94208e-20	0.345341	0.564	0.419	1.4503e-15	NK-like T
H3F3B3	1.17215e-19	-0.142642	0.967	0.987	2.14046e-15	NK-like T
IL2RG3	1.18627e-19	-0.283828	0.698	0.818	2.16625e-15	NK-like T
SNHG53	1.40795e-19	-0.342365	0.15	0.29	2.57105e-15	NK-like T
RNF2133	4.82066e-19	0.285169	0.742	0.669	8.803e-15	NK-like T
LAIR22	4.94257e-19	0.372271	0.256	0.132	9.02563e-15	NK-like T
CD273	7.33199e-19	-0.321627	0.103	0.228	1.33889e-14	NK-like T
STUB13	1.30621e-18	-0.238065	0.204	0.36	2.38527e-14	NK-like T
RPL371	1.8059e-18	0.114444	1	0.999	3.29775e-14	NK-like T
CLTB3	1.8876e-18	-0.247434	0.156	0.297	3.44694e-14	NK-like T
MT-ATP83	2.61512e-18	-0.131677	0.947	0.992	4.77547e-14	NK-like T
YBX13	2.94502e-18	-0.21116	0.719	0.843	5.3779e-14	NK-like T
NENF3	3.19978e-18	-0.207189	0.079	0.196	5.84313e-14	NK-like T
PRKY3	3.94366e-18	0.132434	0.046	0	7.20152e-14	NK-like T
DNAJB16	4.48736e-18	-0.301625	0.377	0.543	8.19438e-14	NK-like T
RPL383	5.06529e-18	0.171182	0.988	0.979	9.24972e-14	NK-like T
MZT2A3	8.65712e-18	-0.250678	0.197	0.343	1.58088e-13	NK-like T
TRGV103	1.32971e-17	-0.473442	0.062	0.162	2.42819e-13	NK-like T
USP9Y3	1.38881e-17	0.191954	0.075	0.013	2.53611e-13	NK-like T
CD8A3	2.95549e-17	-0.181294	0.882	0.946	5.39702e-13	NK-like T
RPS73	3.4873e-17	-0.106547	0.995	0.997	6.36816e-13	NK-like T
DUSP25	5.20718e-17	-0.505889	0.475	0.593	9.50884e-13	NK-like T
RBMS13	8.88499e-17	-0.240464	0.199	0.346	1.62249e-12	NK-like T
TRDC3	1.19936e-16	0.290298	0.304	0.173	2.19015e-12	NK-like T
STK17A3	1.29343e-16	-0.248123	0.483	0.629	2.36194e-12	NK-like T
C1orf1623	1.41919e-16	-0.280173	0.171	0.307	2.59158e-12	NK-like T
HLA-C2	1.86792e-16	0.110136	0.998	0.997	3.41101e-12	NK-like T
PLAAT43	2.70002e-16	-0.363323	0.248	0.383	4.9305e-12	NK-like T
YWHAH3	3.33814e-16	-0.231943	0.123	0.243	6.09578e-12	NK-like T
TLE53	3.85109e-16	-0.339559	0.214	0.35	7.03247e-12	NK-like T
DUSP110	4.72771e-16	-0.328438	0.76	0.813	8.63327e-12	NK-like T
AK53	4.88327e-16	-0.159349	0.003	0.056	8.91734e-12	NK-like T
FNTA3	5.49113e-16	-0.223496	0.197	0.336	1.00274e-11	NK-like T
SH2D1B2	6.47714e-16	0.28254	0.281	0.157	1.18279e-11	NK-like T
MT-ND23	9.76314e-16	0.248722	0.951	0.949	1.78285e-11	NK-like T
XBP13	1.34117e-15	-0.261534	0.468	0.604	2.44911e-11	NK-like T
KLRC33	1.51504e-15	0.266682	0.635	0.529	2.76661e-11	NK-like T
COTL13	2.0322e-15	-0.266388	0.143	0.266	3.711e-11	NK-like T
SEPTIN14	2.04698e-15	-0.29097	0.153	0.275	3.738e-11	NK-like T
SERPINB63	2.51575e-15	-0.206919	0.121	0.239	4.59402e-11	NK-like T
TRAV33	3.26923e-15	0.450406	0.059	0.008	5.96995e-11	NK-like T
RPS203	3.5271e-15	0.212426	0.898	0.885	6.44084e-11	NK-like T
TRBV6-23	3.99389e-15	-0.627095	0.004	0.055	7.29324e-11	NK-like T
NMU3	4.38659e-15	0.155098	0.06	0.009	8.01034e-11	NK-like T
CD2473	5.88317e-15	0.267348	0.802	0.751	1.07433e-10	NK-like T
FXYD53	9.5834e-15	-0.195382	0.854	0.92	1.75003e-10	NK-like T
EBPL3	1.6091e-14	-0.181235	0.049	0.133	2.93839e-10	NK-like T
IFITM13	1.6308e-14	-0.161873	0.988	0.997	2.97801e-10	NK-like T
SPON23	1.68982e-14	-0.527099	0.32	0.431	3.08578e-10	NK-like T
GATD3A3	2.58697e-14	-0.154239	0.02	0.085	4.72407e-10	NK-like T
RPS15A1	3.50251e-14	-0.0837981	0.998	1	6.39593e-10	NK-like T
HLA-DPA13	4.0185e-14	0.236229	0.657	0.561	7.33819e-10	NK-like T
SEPTIN63	4.03591e-14	-0.284018	0.126	0.232	7.36998e-10	NK-like T
DDX3Y3	4.14576e-14	0.240554	0.16	0.073	7.57057e-10	NK-like T
TMEM2483	7.50044e-14	-0.215838	0.142	0.254	1.36965e-09	NK-like T
TRBV4-23	8.95191e-14	-0.798527	0.009	0.062	1.63471e-09	NK-like T
TIGIT3	1.20698e-13	0.286176	0.438	0.323	2.20406e-09	NK-like T
NUCB23	1.28036e-13	-0.196685	0.255	0.395	2.33807e-09	NK-like T
PRKX3	1.77403e-13	-0.204054	0.089	0.187	3.23955e-09	NK-like T
SNHG73	1.96251e-13	-0.199675	0.136	0.246	3.58373e-09	NK-like T
LTB3	3.38828e-13	-0.419549	0.258	0.379	6.18734e-09	NK-like T
ALOX5AP3	4.07804e-13	0.283004	0.409	0.295	7.44691e-09	NK-like T
CMTM33	4.16103e-13	-0.194629	0.184	0.305	7.59846e-09	NK-like T
TRBC23	5.50293e-13	0.274653	0.703	0.633	1.00489e-08	NK-like T
MMP24OS3	5.53778e-13	-0.206569	0.175	0.296	1.01125e-08	NK-like T
TAGLN23	6.08826e-13	-0.228	0.768	0.856	1.11178e-08	NK-like T
RPL36A3	6.26772e-13	0.184001	0.942	0.928	1.14455e-08	NK-like T
MT-ND43	6.68028e-13	0.230343	0.951	0.98	1.21989e-08	NK-like T
TOMM63	7.08851e-13	-0.221912	0.139	0.247	1.29443e-08	NK-like T
AL627171.23	7.11215e-13	0.407372	0.152	0.072	1.29875e-08	NK-like T
SNX35	1.16322e-12	-0.19483	0.314	0.451	2.12415e-08	NK-like T
S1PR43	2.31908e-12	-0.203925	0.201	0.319	4.23487e-08	NK-like T
PI162	2.6256e-12	-0.189552	0.014	0.066	4.7946e-08	NK-like T
NFKBIA3	2.79213e-12	-0.119263	0.584	0.741	5.0987e-08	NK-like T
HRASLS23	2.8131e-12	-0.125889	0.005	0.048	5.13699e-08	NK-like T
RPL153	2.87036e-12	-0.101489	0.985	0.996	5.24157e-08	NK-like T
KIR3DL23	3.12017e-12	0.236489	0.326	0.211	5.69774e-08	NK-like T
SFPQ3	3.31633e-12	-0.221634	0.281	0.407	6.05596e-08	NK-like T
MZT2B3	4.27978e-12	-0.167468	0.205	0.329	7.81531e-08	NK-like T
JUNB3	4.30588e-12	-0.15458	0.828	0.891	7.86296e-08	NK-like T
AOAH3	4.65875e-12	0.278129	0.462	0.367	8.50735e-08	NK-like T
HLA-G3	4.71969e-12	-0.125008	0.01	0.058	8.61863e-08	NK-like T
ATP5ME3	4.79327e-12	0.227596	0.654	0.586	8.75299e-08	NK-like T
TSC22D33	5.27745e-12	-0.213175	0.792	0.865	9.63716e-08	NK-like T
FOS3	5.37372e-12	-0.0689424	0.547	0.683	9.81294e-08	NK-like T
TIMP13	6.12329e-12	-0.242033	0.181	0.286	1.11817e-07	NK-like T
RAC23	6.76098e-12	-0.144851	0.923	0.961	1.23462e-07	NK-like T
COMMD73	6.83702e-12	-0.192689	0.12	0.219	1.24851e-07	NK-like T
WDR86-AS13	7.52348e-12	-0.145325	0.002	0.041	1.37386e-07	NK-like T
S100B3	7.82299e-12	-0.427895	0.009	0.056	1.42856e-07	NK-like T
LEF13	7.83329e-12	-0.257765	0.114	0.209	1.43044e-07	NK-like T
R3HDM43	8.24953e-12	-0.177469	0.155	0.266	1.50645e-07	NK-like T
SEPTIN73	1.3832e-11	-0.224572	0.212	0.33	2.52586e-07	NK-like T
KIR3DL13	1.42128e-11	0.175821	0.336	0.214	2.59541e-07	NK-like T
IER23	1.47484e-11	-0.117188	0.864	0.925	2.6932e-07	NK-like T
CEBPD3	1.58771e-11	-0.236207	0.041	0.107	2.89932e-07	NK-like T
ZNF6833	1.76358e-11	-0.262975	0.223	0.342	3.22047e-07	NK-like T
GYPC3	2.00012e-11	-0.202992	0.488	0.611	3.65242e-07	NK-like T
EIF13	2.15972e-11	-0.102791	0.98	0.994	3.94386e-07	NK-like T
SYNGR13	2.47047e-11	0.230108	0.237	0.144	4.51132e-07	NK-like T
SRSF93	2.48411e-11	-0.189024	0.221	0.333	4.53623e-07	NK-like T
KLRC23	2.49984e-11	0.262542	0.518	0.415	4.56495e-07	NK-like T
SNHG292	2.54333e-11	-0.257164	0.2	0.31	4.64437e-07	NK-like T
PTGER43	2.72467e-11	0.222893	0.226	0.135	4.97552e-07	NK-like T
LAG33	3.64651e-11	0.229042	0.296	0.196	6.6589e-07	NK-like T
AC244213.13	5.92044e-11	0.0947552	0.027	0	1.08113e-06	NK-like T
FXYD73	6.01461e-11	-0.191964	0.08	0.162	1.09833e-06	NK-like T
LPGAT13	6.09174e-11	-0.170103	0.089	0.174	1.11241e-06	NK-like T
PRSS572	7.40555e-11	0.157417	0.075	0.024	1.35233e-06	NK-like T
ENTPD13	8.45793e-11	-0.106183	0.004	0.041	1.5445e-06	NK-like T
AAED13	9.25511e-11	-0.108221	0.013	0.06	1.69008e-06	NK-like T
ORAI13	1.17427e-10	-0.185157	0.148	0.247	2.14433e-06	NK-like T
NPTN3	1.19545e-10	0.177521	0.11	0.048	2.18302e-06	NK-like T
KLRK13	1.30544e-10	-0.269179	0.4	0.501	2.38387e-06	NK-like T
ATPAF13	1.56518e-10	-0.156792	0.05	0.118	2.85817e-06	NK-like T
ANXA113	1.84893e-10	-0.158488	0.473	0.605	3.37633e-06	NK-like T
GMPR4	2.00091e-10	0.073542	0.029	0.001	3.65387e-06	NK-like T
CD56	2.15764e-10	-0.156318	0.094	0.179	3.94007e-06	NK-like T
RPL13	2.73124e-10	-0.0833291	0.999	1	4.98751e-06	NK-like T
FYN3	2.91732e-10	0.250124	0.527	0.449	5.32732e-06	NK-like T
ACOT15	2.92417e-10	0.0792408	0.027	0.001	5.33982e-06	NK-like T
TAPBP3	2.98731e-10	0.203586	0.657	0.596	5.45513e-06	NK-like T
SNF83	3.07066e-10	-0.159231	0.084	0.162	5.60734e-06	NK-like T
TRGV43	3.39072e-10	-0.324009	0.069	0.141	6.19179e-06	NK-like T
RPL122	3.50574e-10	0.105448	0.995	0.997	6.40184e-06	NK-like T
AKR1C33	3.66841e-10	-0.169313	0.024	0.075	6.69888e-06	NK-like T
SHFL3	4.3595e-10	-0.206701	0.102	0.183	7.96088e-06	NK-like T
TRAV12-22	4.96912e-10	-0.333501	0.005	0.041	9.0741e-06	NK-like T
PRMT23	6.44004e-10	-0.180976	0.51	0.643	1.17602e-05	NK-like T
SKIL3	8.34683e-10	-0.159378	0.042	0.102	1.52421e-05	NK-like T
CTSD3	8.39022e-10	-0.233396	0.292	0.398	1.53214e-05	NK-like T
AKAP133	8.58385e-10	0.216387	0.544	0.469	1.5675e-05	NK-like T
MARCKSL13	8.59619e-10	-0.119823	0.195	0.305	1.56975e-05	NK-like T
MARCKS3	8.59619e-10	-0.119823	0.195	0.305	1.56975e-05	NK-like T
TRGV23	1.00162e-09	-0.168529	0.178	0.283	1.82906e-05	NK-like T
THEMIS4	1.22176e-09	0.152899	0.099	0.043	2.23106e-05	NK-like T
HLA-DQB13	1.26781e-09	0.225052	0.205	0.128	2.31515e-05	NK-like T
SLC1A72	1.29036e-09	-0.113283	0.014	0.058	2.35633e-05	NK-like T
H2AFY4	1.64462e-09	-0.176568	0.164	0.256	3.00323e-05	NK-like T
UCP23	1.75656e-09	-0.180707	0.613	0.727	3.20765e-05	NK-like T
RRAS23	1.77292e-09	-0.171361	0.122	0.209	3.23752e-05	NK-like T
RASSF13	1.82114e-09	0.221364	0.504	0.424	3.32558e-05	NK-like T
HOXB23	2.00673e-09	0.127871	0.099	0.043	3.6645e-05	NK-like T
PTPRCAP3	2.10541e-09	-0.101297	0.967	0.979	3.84469e-05	NK-like T
LPAR63	2.11114e-09	0.180084	0.155	0.085	3.85516e-05	NK-like T
ZNF5953	2.21192e-09	-0.105374	0.02	0.068	4.03918e-05	NK-like T
IFNG-AS13	2.25046e-09	-0.187263	0.025	0.074	4.10957e-05	NK-like T
FUT73	2.3825e-09	-0.176712	0.031	0.083	4.35068e-05	NK-like T
H1FX3	2.59043e-09	-0.168886	0.146	0.236	4.73038e-05	NK-like T
PTOV13	2.74502e-09	-0.159399	0.076	0.147	5.01268e-05	NK-like T
H2AFV3	2.78337e-09	-0.169413	0.312	0.43	5.08271e-05	NK-like T
TRGV83	3.0897e-09	-0.346289	0.064	0.128	5.64209e-05	NK-like T
AL157402.23	3.12555e-09	0.100282	0.049	0.012	5.70757e-05	NK-like T
ZBTB383	3.33446e-09	0.246298	0.4	0.32	6.08907e-05	NK-like T
ODC13	3.98681e-09	-0.0934119	0.155	0.252	7.28031e-05	NK-like T
TESPA13	4.12534e-09	-0.136382	0.062	0.128	7.53329e-05	NK-like T
MYLIP3	4.35958e-09	-0.176619	0.29	0.407	7.96104e-05	NK-like T
EIF1AY3	4.70926e-09	0.176031	0.108	0.052	8.59958e-05	NK-like T
GOLGA8N3	5.97921e-09	0.110232	0.04	0.008	0.000109186	NK-like T
NPC13	6.57895e-09	0.181026	0.136	0.073	0.000120138	NK-like T
CNN23	6.85381e-09	-0.177034	0.566	0.671	0.000125157	NK-like T
RNF443	7.15412e-09	0.225425	0.26	0.18	0.000130641	NK-like T
OGFR3	7.17473e-09	-0.156479	0.196	0.293	0.000131018	NK-like T
[truncated: 2,149 more rows]

## Sheet: MDD vs Control
Positive value denotes genes upregulated in MDD and negative value denotes upregulated in Control
	p_val	avg_logFC	pct.1	pct.2	p_val_adj	celltype
RPS2	2.17549e-254	-0.480572	0.986	0.999	3.97266e-250	MAI T
RPS26	3.16494e-247	0.698114	0.978	0.933	5.7795e-243	MAI T
RPS10	6.50724e-185	-0.856015	0.431	0.77	1.18829e-180	MAI T
SELP	9.59368e-183	0.773305	0.401	0.062	1.7519e-178	MAI T
MT-ATP8	2.5384e-153	-0.440916	0.969	0.998	4.63538e-149	MAI T
MT-ND5	3.38427e-145	-0.422557	0.971	0.998	6.18002e-141	MAI T
PCBP1	7.05064e-105	-0.578894	0.438	0.698	1.28752e-100	MAI T
RPL26	1.24537e-101	-0.194324	0.999	1	2.27418e-97	MAI T
RPL17	1.5454e-99	-0.284371	0.987	0.998	2.82205e-95	MAI T
RPS18	2.94454e-96	-0.216402	0.998	1	5.37702e-92	MAI T
TLE5	1.49672e-95	0.600149	0.461	0.18	2.73316e-91	MAI T
HLA-B	6.88382e-95	-0.265897	0.998	1	1.25705e-90	MAI T
RPS3	1.45512e-88	-0.157229	0.999	1	2.65719e-84	MAI T
AES	7.47178e-88	-0.500845	0.308	0.621	1.36442e-83	MAI T
MT-ND4L	2.10575e-85	-0.24665	0.987	1	3.84531e-81	MAI T
PCBP2	2.14765e-82	-0.373218	0.718	0.878	3.92182e-78	MAI T
SNHG29	2.54004e-81	0.535521	0.478	0.205	4.63836e-77	MAI T
GAS5	2.45142e-80	0.5013	0.455	0.188	4.47654e-76	MAI T
RPS4Y1	5.0015e-80	-0.51713	0.305	0.619	9.13325e-76	MAI T
PLAAT4	4.0891e-79	0.549632	0.446	0.186	7.4671e-75	MAI T
SEPTIN7	4.02874e-76	0.491195	0.406	0.162	7.35687e-72	MAI T
CYBA	5.40708e-75	-0.339707	0.796	0.925	9.87387e-71	MAI T
PCED1B-AS1	1.38644e-72	0.497631	0.448	0.194	2.53178e-68	MAI T
TPT1	3.04981e-69	-0.163657	0.999	1	5.56926e-65	MAI T
SNHG6	3.53558e-69	0.480807	0.417	0.178	6.45633e-65	MAI T
EEF1G	7.55346e-67	-0.266489	0.918	0.969	1.37934e-62	MAI T
MT-ND6	2.0234e-66	-0.384734	0.548	0.754	3.69493e-62	MAI T
HLA-C	5.5688e-66	-0.185057	0.997	0.998	1.01692e-61	MAI T
RPL23A	1.49582e-64	-0.16028	0.997	0.999	2.73151e-60	MAI T
SUN2	3.7533e-63	-0.415165	0.334	0.568	6.8539e-59	MAI T
AC253572.2	3.43057e-62	0.554052	0.267	0.085	6.26456e-58	MAI T
RPL3	4.88832e-59	-0.157543	0.999	1	8.92657e-55	MAI T
SEPTIN1	2.71854e-54	0.401396	0.338	0.141	4.96432e-50	MAI T
AL627171.2	7.40436e-53	0.385469	0.171	0.039	1.35211e-48	MAI T
RPL15	1.00983e-48	-0.152194	0.992	0.998	1.84404e-44	MAI T
RPS6	1.13403e-48	-0.142152	0.998	1	2.07085e-44	MAI T
LINC01138	6.46628e-46	0.338878	0.264	0.104	1.18081e-41	MAI T
2020-09-01	7.90621e-46	-0.292153	0.246	0.472	1.44375e-41	MAI T
SEPTIN6	1.45921e-45	0.366174	0.295	0.126	2.66467e-41	MAI T
SPATA1	4.76179e-45	0.179511	0.072	0.001	8.6955e-41	MAI T
MYLIP	1.40124e-44	-0.368382	0.327	0.531	2.5588e-40	MAI T
2020-09-09	8.47647e-44	-0.302203	0.27	0.492	1.54789e-39	MAI T
AC245014.3	1.52097e-43	-0.438233	0.34	0.531	2.77744e-39	MAI T
AC239799.2	1.55608e-43	0.468842	0.164	0.046	2.84155e-39	MAI T
SEPTIN9	4.07936e-43	0.349064	0.305	0.137	7.44931e-39	MAI T
DUSP1	7.4625e-43	-0.162957	0.922	0.962	1.36273e-38	MAI T
AC245407.2	1.53217e-42	0.180453	0.077	0.004	2.79789e-38	MAI T
SNHG5	6.55748e-42	0.34258	0.369	0.183	1.19746e-37	MAI T
RPL11	9.28551e-42	0.114207	0.999	1	1.69563e-37	MAI T
IL32	1.87305e-40	0.178574	0.996	0.997	3.42038e-36	MAI T
TMEM171	2.97135e-39	-0.243825	0.027	0.142	5.42598e-35	MAI T
SNHG1	3.59482e-39	0.314789	0.198	0.07	6.5645e-35	MAI T
SHFL	5.16907e-39	0.313552	0.254	0.108	9.43923e-35	MAI T
MZT2A	6.70417e-39	-0.310612	0.28	0.472	1.22425e-34	MAI T
2020-09-07	4.37684e-38	-0.235588	0.284	0.508	7.99255e-34	MAI T
MINOS1	2.42787e-37	-0.271793	0.147	0.314	4.43354e-33	MAI T
EIF4A1	6.91125e-37	0.378568	0.653	0.548	1.26206e-32	MAI T
PPP1R15A	3.1721e-36	-0.27394	0.56	0.728	5.79257e-32	MAI T
TOMM6	5.68222e-36	0.302551	0.284	0.133	1.03763e-31	MAI T
C19orf66	7.14684e-36	-0.264492	0.164	0.332	1.30508e-31	MAI T
HLA-DRB5	1.93624e-35	0.214872	0.101	0.019	3.53577e-31	MAI T
ANTKMT	4.5193e-35	0.271485	0.173	0.06	8.2527e-31	MAI T
RPL27A	1.75902e-34	-0.17361	0.941	0.973	3.21214e-30	MAI T
RESF1	2.89585e-34	0.278401	0.22	0.091	5.28812e-30	MAI T
IRF9	4.35957e-34	0.279122	0.216	0.091	7.96101e-30	MAI T
ATP5PO	5.45327e-34	0.322742	0.369	0.212	9.95821e-30	MAI T
RPS9	1.6432e-33	-0.132069	0.991	0.996	3.00064e-29	MAI T
RPS15A	1.74213e-33	-0.0863613	0.999	1	3.1813e-29	MAI T
HCP5	6.58751e-33	0.218206	0.128	0.036	1.20295e-28	MAI T
ERN1	3.46952e-32	-0.28677	0.297	0.476	6.33569e-28	MAI T
MICOS13	4.01404e-32	0.268821	0.211	0.089	7.33004e-28	MAI T
KLF2	5.6908e-31	-0.175479	0.662	0.849	1.0392e-26	MAI T
GIMAP7	7.59265e-31	0.268449	0.857	0.796	1.38649e-26	MAI T
ARHGEF10	8.59482e-31	0.144256	0.061	0.005	1.5695e-26	MAI T
FAM173A	1.05342e-30	-0.24309	0.082	0.209	1.92365e-26	MAI T
TAP2	1.11378e-30	0.249005	0.189	0.077	2.03387e-26	MAI T
CIAO2B	2.51475e-30	0.251556	0.225	0.101	4.59218e-26	MAI T
RBIS	2.74173e-30	0.2642	0.229	0.103	5.00668e-26	MAI T
C8orf59	3.60101e-30	-0.218948	0.174	0.331	6.57581e-26	MAI T
PLEKHA5	3.97921e-30	0.217569	0.118	0.033	7.26643e-26	MAI T
NDUFB8	1.52391e-29	0.320577	0.376	0.239	2.78282e-25	MAI T
KLRB1	1.92149e-29	-0.160823	0.958	0.989	3.50883e-25	MAI T
WDR86-AS1	2.68831e-29	0.21714	0.12	0.035	4.90913e-25	MAI T
UBA52	4.55467e-29	-0.12955	0.979	0.995	8.31729e-25	MAI T
GIMAP5	6.0276e-29	0.316799	0.475	0.334	1.1007e-24	MAI T
DANCR	8.0376e-29	0.23594	0.161	0.06	1.46775e-24	MAI T
PNRC1	1.51017e-28	-0.175785	0.809	0.917	2.75772e-24	MAI T
MICOS10	2.65229e-28	0.246742	0.225	0.105	4.84335e-24	MAI T
KMT2E-AS1	1.24492e-27	-0.286892	0.198	0.344	2.27335e-23	MAI T
C6orf48	1.91637e-27	-0.221135	0.121	0.252	3.49949e-23	MAI T
CITED2	9.55082e-27	-0.255008	0.646	0.774	1.74407e-22	MAI T
AL365205.1	1.58211e-26	-0.152906	0.028	0.114	2.88909e-22	MAI T
SRSF2	1.59665e-26	-0.242575	0.509	0.653	2.91565e-22	MAI T
RPSA	1.63175e-26	-0.12934	0.989	0.992	2.97974e-22	MAI T
FAM118A	2.09989e-26	-0.194721	0.052	0.153	3.8346e-22	MAI T
RPL5	5.11551e-26	-0.109811	0.997	0.999	9.34144e-22	MAI T
MT-ND4	2.08916e-25	0.192477	0.98	0.994	3.81502e-21	MAI T
AC008875.3	2.66041e-25	0.212702	0.164	0.068	4.85817e-21	MAI T
FAM96B	3.3072e-25	-0.194981	0.163	0.3	6.03928e-21	MAI T
AC010422.3	4.23625e-25	-0.155001	0.02	0.098	7.73582e-21	MAI T
ARC	5.62982e-25	0.0921001	0.056	0.006	1.02806e-20	MAI T
SEPTIN2	6.72299e-25	0.189031	0.131	0.047	1.22768e-20	MAI T
KLRK1	1.00869e-24	0.293932	0.278	0.158	1.84197e-20	MAI T
RPS14	1.08374e-24	-0.0754596	1	0.999	1.97902e-20	MAI T
AL157402.2	1.57342e-24	0.13766	0.051	0.005	2.87322e-20	MAI T
U2AF1L5	1.88818e-24	-0.13443	0.006	0.067	3.44801e-20	MAI T
2020-09-06	1.97644e-24	-0.194335	0.231	0.39	3.60917e-20	MAI T
NFKBIZ	2.46555e-24	-0.316544	0.215	0.349	4.50234e-20	MAI T
RPL10A	1.00886e-23	-0.107419	0.991	0.996	1.84228e-19	MAI T
RPL36A	1.01746e-23	0.218502	0.944	0.974	1.85798e-19	MAI T
AC087239.1	1.44593e-23	-0.205417	0.093	0.203	2.64042e-19	MAI T
PTP4A1	1.69331e-23	-0.193974	0.066	0.164	3.09215e-19	MAI T
RNF187	1.80197e-23	-0.207704	0.174	0.309	3.29057e-19	MAI T
FP671120.3	2.88967e-23	-0.157805	0.018	0.09	5.27682e-19	MAI T
ABCF2.1	4.14308e-23	-0.162587	0.037	0.12	7.56568e-19	MAI T
MTLN	9.66327e-23	0.193106	0.139	0.055	1.76461e-18	MAI T
CMPK1	2.64156e-22	-0.223876	0.217	0.348	4.82376e-18	MAI T
TSC22D3	3.44693e-22	-0.213487	0.803	0.877	6.29444e-18	MAI T
2020-09-02	1.53728e-21	-0.182219	0.121	0.235	2.80723e-17	MAI T
C19orf70	1.72457e-21	-0.179426	0.167	0.295	3.14924e-17	MAI T
HIST1H3D	2.41491e-21	0.140141	0.068	0.015	4.40986e-17	MAI T
RPL4	2.76348e-21	-0.134338	0.97	0.983	5.0464e-17	MAI T
RCC1	3.63309e-21	-0.170358	0.083	0.183	6.63438e-17	MAI T
DDX5	4.73619e-21	-0.16783	0.899	0.943	8.64875e-17	MAI T
MALAT1	1.00986e-20	0.187315	0.999	1	1.84411e-16	MAI T
MT-ND3	1.2805e-20	-0.0969852	0.997	0.999	2.33832e-16	MAI T
SNHG16	2.56728e-20	0.16913	0.174	0.082	4.6881e-16	MAI T
VAMP2	2.76773e-20	0.248387	0.544	0.432	5.05415e-16	MAI T
GET3	7.22736e-20	0.167095	0.116	0.045	1.31979e-15	MAI T
TRBV6-1	1.05359e-19	0.42298	0.227	0.128	1.92396e-15	MAI T
FAM174C	1.31182e-19	0.181506	0.134	0.057	2.39552e-15	MAI T
SERF2	1.56989e-19	0.137289	0.973	0.976	2.86678e-15	MAI T
GATD3A	1.85806e-19	-0.154403	0.034	0.106	3.393e-15	MAI T
YWHAH	2.49968e-19	-0.197554	0.265	0.4	4.56467e-15	MAI T
VKORC1	5.6913e-19	0.182287	0.154	0.072	1.03929e-14	MAI T
AC004687.1	5.92727e-19	-0.220128	0.355	0.491	1.08238e-14	MAI T
RPL35A	6.18645e-19	-0.0708889	0.998	1	1.12971e-14	MAI T
SNHG7	9.73671e-19	-0.208004	0.189	0.306	1.77802e-14	MAI T
JAK1	1.05455e-18	0.21981	0.652	0.579	1.92572e-14	MAI T
COA8	1.23862e-18	0.135507	0.087	0.028	2.26184e-14	MAI T
AC068587.4	1.24605e-18	0.122491	0.063	0.015	2.27541e-14	MAI T
ZFAS1	1.78246e-18	-0.169869	0.665	0.772	3.25496e-14	MAI T
LIME1	1.97539e-18	0.250884	0.587	0.508	3.60727e-14	MAI T
NCBP2AS2	2.62685e-18	0.155652	0.111	0.044	4.79688e-14	MAI T
LAMP1	2.81887e-18	-0.180793	0.35	0.476	5.14753e-14	MAI T
EPSTI1	3.14109e-18	0.174755	0.146	0.069	5.73595e-14	MAI T
RPS29	3.16292e-18	-0.0901787	0.996	0.998	5.77581e-14	MAI T
MCL1	3.19595e-18	-0.2266	0.411	0.537	5.83612e-14	MAI T
RPL27	5.5024e-18	-0.104945	0.977	0.988	1.00479e-13	MAI T
EEF2	8.73461e-18	-0.132216	0.96	0.977	1.59503e-13	MAI T
ARPC1A	1.46564e-17	0.143128	0.104	0.041	2.67641e-13	MAI T
EIF1AY	1.48742e-17	-0.129338	0.04	0.109	2.71618e-13	MAI T
RARRES3	1.74865e-17	-0.104483	0.309	0.482	3.19321e-13	MAI T
ID2	1.90988e-17	-0.208273	0.789	0.859	3.48763e-13	MAI T
CALM1	1.99839e-17	0.115136	0.979	0.99	3.64927e-13	MAI T
EGR1	2.01947e-17	-0.126662	0.333	0.476	3.68775e-13	MAI T
AL021155.5	2.07192e-17	0.231178	0.165	0.083	3.78354e-13	MAI T
MT-CYB	2.07431e-17	0.117441	0.996	1	3.78791e-13	MAI T
RPLP0	2.31337e-17	-0.0936127	0.996	0.998	4.22445e-13	MAI T
PLA2G16	2.5957e-17	-0.14414	0.045	0.115	4.74e-13	MAI T
FAM96A	3.85532e-17	-0.154897	0.083	0.168	7.0402e-13	MAI T
AC116366.3	3.94888e-17	-0.168259	0.1	0.192	7.21106e-13	MAI T
CNPY2	4.03977e-17	0.205503	0.229	0.137	7.37703e-13	MAI T
C5orf56	4.56148e-17	0.174658	0.146	0.07	8.32972e-13	MAI T
PTMA	6.44097e-17	0.0954612	0.996	0.999	1.17618e-12	MAI T
ASNA1	7.18786e-17	-0.159947	0.087	0.173	1.31258e-12	MAI T
PTOV1	7.67724e-17	-0.157163	0.114	0.21	1.40194e-12	MAI T
NIBAN1	7.78919e-17	0.125918	0.069	0.021	1.42238e-12	MAI T
CCDC18-AS1	8.2802e-17	0.157372	0.127	0.057	1.51205e-12	MAI T
SNX3	1.33571e-16	-0.168919	0.336	0.457	2.43915e-12	MAI T
NFKBIA	1.65392e-16	0.0644457	0.702	0.838	3.02023e-12	MAI T
TSNAX	1.72536e-16	0.160168	0.107	0.045	3.15068e-12	MAI T
SRSF5	1.76983e-16	0.174836	0.803	0.749	3.23188e-12	MAI T
TMSB10	2.01081e-16	0.117221	0.997	0.999	3.67195e-12	MAI T
CZIB	2.60944e-16	0.13184	0.09	0.034	4.7651e-12	MAI T
LPCAT1	3.2738e-16	-0.172006	0.108	0.199	5.97828e-12	MAI T
AL135905.2	3.2963e-16	0.123049	0.079	0.027	6.01937e-12	MAI T
MYCBP2	3.46508e-16	0.23698	0.349	0.247	6.32759e-12	MAI T
GNB2	3.70981e-16	-0.171997	0.457	0.584	6.77448e-12	MAI T
CD300A	4.00937e-16	-0.150649	0.064	0.14	7.32152e-12	MAI T
CCL3L1	4.9814e-16	-0.167625	0.032	0.093	9.09654e-12	MAI T
TXNIP	6.87495e-16	0.168778	0.954	0.952	1.25543e-11	MAI T
FAM208A	7.69549e-16	-0.14573	0.072	0.148	1.40527e-11	MAI T
MT-CO2	8.62276e-16	-0.0825982	0.998	1	1.5746e-11	MAI T
TASOR	8.84845e-16	0.126832	0.083	0.03	1.61582e-11	MAI T
ARPC4	9.54477e-16	0.238058	0.415	0.327	1.74297e-11	MAI T
RO60	1.00267e-15	0.134735	0.111	0.048	1.83097e-11	MAI T
TMEM107	1.00897e-15	-0.216463	0.324	0.438	1.84247e-11	MAI T
C19orf24	1.12781e-15	-0.152225	0.102	0.188	2.0595e-11	MAI T
ALKBH5	1.48012e-15	0.180593	0.16	0.086	2.70285e-11	MAI T
FOSB	1.57173e-15	-0.0654087	0.432	0.594	2.87013e-11	MAI T
SNHG3	2.12126e-15	0.135968	0.111	0.049	3.87363e-11	MAI T
TROVE2	2.23495e-15	-0.136493	0.082	0.161	4.08125e-11	MAI T
PABPC1	2.26924e-15	-0.105323	0.958	0.976	4.14386e-11	MAI T
HIST1H4C	2.7783e-15	0.259216	0.758	0.718	5.07346e-11	MAI T
KHDRBS1	2.8767e-15	-0.179852	0.34	0.456	5.25314e-11	MAI T
RPS10-NUDT3	2.91655e-15	0.158996	0.153	0.079	5.3259e-11	MAI T
EEF1B2	2.95742e-15	-0.096176	0.979	0.994	5.40054e-11	MAI T
AAED1	3.00062e-15	-0.100246	0.011	0.055	5.47943e-11	MAI T
RPL37A	3.35591e-15	-0.078124	0.994	0.999	6.12823e-11	MAI T
TNF	3.70207e-15	-0.187714	0.194	0.298	6.76036e-11	MAI T
POMZP3	3.76263e-15	-0.0963412	0.011	0.055	6.87093e-11	MAI T
WDR74	5.98528e-15	-0.205569	0.382	0.505	1.09297e-10	MAI T
RPS4X	7.97536e-15	0.0712718	0.999	1	1.45638e-10	MAI T
IFITM3	1.00565e-14	0.222134	0.228	0.143	1.83642e-10	MAI T
SLFN5	1.27621e-14	0.262132	0.363	0.278	2.33049e-10	MAI T
CIAO2A	1.32057e-14	0.123436	0.103	0.044	2.4115e-10	MAI T
TYROBP	1.43515e-14	0.381115	0.212	0.131	2.62072e-10	MAI T
ITM2A	2.25198e-14	-0.159543	0.29	0.402	4.11235e-10	MAI T
CTSD	2.34425e-14	0.208257	0.28	0.192	4.28083e-10	MAI T
KIAA0391	2.37483e-14	-0.11741	0.033	0.089	4.33667e-10	MAI T
RPS12	3.0755e-14	-0.054938	0.999	1	5.61617e-10	MAI T
RBM3	3.17755e-14	-0.15717	0.636	0.728	5.80252e-10	MAI T
AC079781.5	4.42521e-14	0.119232	0.093	0.039	8.08088e-10	MAI T
ABHD14A	4.62496e-14	0.143316	0.127	0.063	8.44565e-10	MAI T
RPS16	4.86433e-14	-0.0749447	0.996	0.998	8.88275e-10	MAI T
CORO7	5.99244e-14	0.1608	0.182	0.105	1.09428e-09	MAI T
BCL11B	7.54747e-14	0.216094	0.321	0.23	1.37824e-09	MAI T
IER2	8.185e-14	0.0519975	0.875	0.962	1.49466e-09	MAI T
AC016831.7	8.80016e-14	-0.130092	0.098	0.177	1.607e-09	MAI T
YBX1	1.22636e-13	-0.126206	0.82	0.895	2.23945e-09	MAI T
SLC12A7	1.3914e-13	-0.093532	0.016	0.061	2.54083e-09	MAI T
MT-ATP6	1.44298e-13	0.14604	0.989	0.996	2.63502e-09	MAI T
FMNL1	2.28135e-13	-0.164397	0.262	0.364	4.16598e-09	MAI T
GRAMD1A	2.31463e-13	-0.173542	0.165	0.254	4.22674e-09	MAI T
FAM43A	2.40207e-13	0.198787	0.16	0.091	4.38642e-09	MAI T
NOTCH2NL	2.92279e-13	-0.0853875	0.015	0.058	5.3373e-09	MAI T
TRBV6-4	3.79129e-13	-0.29751	0.185	0.277	6.92328e-09	MAI T
RPS17	5.91655e-13	-0.12326	0.709	0.812	1.08042e-08	MAI T
NENF	7.36891e-13	-0.134637	0.104	0.183	1.34564e-08	MAI T
MMP24OS	8.3475e-13	-0.16368	0.192	0.286	1.52434e-08	MAI T
PMF1	1.07049e-12	0.116655	0.09	0.039	1.95483e-08	MAI T
AL499604.1	1.21178e-12	0.0842188	0.063	0.022	2.21283e-08	MAI T
STUB1	1.71296e-12	-0.152638	0.241	0.337	3.12804e-08	MAI T
NCAPG2	1.90368e-12	-0.080535	0.008	0.044	3.47631e-08	MAI T
DDX3Y	2.0214e-12	-0.124603	0.073	0.138	3.69129e-08	MAI T
MMP24	2.02878e-12	0.131545	0.152	0.084	3.70476e-08	MAI T
CLDND1	2.17273e-12	-0.159047	0.26	0.361	3.96761e-08	MAI T
TOB1	3.11698e-12	-0.15387	0.417	0.524	5.69193e-08	MAI T
SLC10A3	3.27656e-12	-0.13814	0.125	0.203	5.98333e-08	MAI T
MTPN	4.24136e-12	0.181973	0.395	0.312	7.74515e-08	MAI T
MYBL1	4.3359e-12	-0.190541	0.262	0.353	7.91778e-08	MAI T
OIP5-AS1	4.86615e-12	0.119197	0.09	0.041	8.88608e-08	MAI T
POLR2J2	4.98753e-12	0.0688493	0.029	0.005	9.10773e-08	MAI T
HRASLS2	7.60689e-12	-0.0656531	0.002	0.028	1.38909e-07	MAI T
PPAN	7.88864e-12	0.141017	0.144	0.081	1.44055e-07	MAI T
PLAAT3	9.66173e-12	0.113989	0.085	0.038	1.76433e-07	MAI T
ARGLU1	1.00099e-11	0.191337	0.531	0.465	1.8279e-07	MAI T
SSU72	1.10744e-11	-0.136015	0.318	0.423	2.0223e-07	MAI T
CD8B2	1.43096e-11	-0.0594372	0.005	0.036	2.61307e-07	MAI T
NUTM2A	1.44865e-11	0.0990501	0.086	0.039	2.64538e-07	MAI T
TBX21	1.62768e-11	-0.14693	0.187	0.271	2.9723e-07	MAI T
SMIM37	1.7995e-11	-0.094571	0.101	0.173	3.28607e-07	MAI T
AC004922.1	1.85057e-11	-0.0711846	0.012	0.048	3.37933e-07	MAI T
RPL12	2.26653e-11	0.0682379	0.999	1	4.13892e-07	MAI T
CEMIP	2.47558e-11	-0.119261	0.073	0.136	4.52065e-07	MAI T
HLA-DPB1	2.58397e-11	0.163991	0.317	0.229	4.71859e-07	MAI T
FP236383.3	2.70907e-11	-0.0815173	0.004	0.033	4.94703e-07	MAI T
NBPF14	2.72983e-11	0.114781	0.082	0.037	4.98494e-07	MAI T
RAC1	2.88851e-11	-0.120069	0.317	0.427	5.27471e-07	MAI T
HNRNPA1	3.22971e-11	-0.0941635	0.954	0.977	5.89777e-07	MAI T
ZFP36L2	3.3664e-11	-0.104409	0.959	0.982	6.14739e-07	MAI T
EBPL	3.47664e-11	-0.121523	0.105	0.176	6.34868e-07	MAI T
LCP1	4.55306e-11	-0.124144	0.688	0.779	8.31434e-07	MAI T
HEXA	5.00001e-11	-0.105465	0.114	0.189	9.13052e-07	MAI T
SOCS1	5.4707e-11	-0.145331	0.189	0.274	9.99004e-07	MAI T
MAT2A	5.5126e-11	-0.155738	0.244	0.332	1.00666e-06	MAI T
NCBP2-AS2	6.71043e-11	-0.124711	0.112	0.182	1.22539e-06	MAI T
TSPO	6.98123e-11	0.175108	0.397	0.315	1.27484e-06	MAI T
NUP42	8.86403e-11	0.0899004	0.065	0.026	1.61866e-06	MAI T
AHNAK	1.06099e-10	-0.128668	0.671	0.752	1.93748e-06	MAI T
TRBV20-1	1.1171e-10	-0.356846	0.162	0.237	2.03993e-06	MAI T
FN3KRP	1.17587e-10	0.115428	0.12	0.066	2.14726e-06	MAI T
BLOC1S1	1.30847e-10	0.182972	0.256	0.183	2.38939e-06	MAI T
NOSIP	1.40357e-10	-0.142418	0.574	0.662	2.56306e-06	MAI T
COG8	1.5658e-10	0.0680298	0.04	0.011	2.85931e-06	MAI T
AC020916.1	1.66075e-10	-0.120109	0.032	0.076	3.03269e-06	MAI T
CD84	1.69341e-10	0.133304	0.132	0.076	3.09233e-06	MAI T
MZT2B	1.73704e-10	-0.131456	0.287	0.386	3.17201e-06	MAI T
PPIA	1.75577e-10	-0.0831039	0.97	0.985	3.20621e-06	MAI T
MRPS6	2.07994e-10	-0.131421	0.233	0.319	3.79818e-06	MAI T
AC008555.4	2.11681e-10	0.0942813	0.07	0.031	3.8655e-06	MAI T
EIF4EBP2	2.13595e-10	0.158614	0.194	0.128	3.90046e-06	MAI T
PRORP	2.1512e-10	0.0844039	0.062	0.025	3.92831e-06	MAI T
RBM27	2.56036e-10	0.103857	0.109	0.058	4.67547e-06	MAI T
RPL9	2.96822e-10	-0.0552967	0.993	0.996	5.42026e-06	MAI T
NFKB1	3.15999e-10	-0.107149	0.05	0.101	5.77046e-06	MAI T
IFITM1	3.20929e-10	0.108388	0.972	0.978	5.86049e-06	MAI T
C1orf123	3.28101e-10	-0.0961308	0.064	0.119	5.99146e-06	MAI T
PHLDA1	3.52167e-10	-0.136897	0.107	0.174	6.43093e-06	MAI T
PRKCQ-AS1	4.1921e-10	0.0972017	0.12	0.066	7.6552e-06	MAI T
GSTM1	4.21776e-10	-0.0589203	0.017	0.054	7.70204e-06	MAI T
AC012146.1	4.28887e-10	0.063955	0.035	0.009	7.8319e-06	MAI T
Z93241.1	4.44647e-10	-0.106917	0.25	0.342	8.1197e-06	MAI T
CEBPD	4.77201e-10	-0.167949	0.32	0.407	8.71417e-06	MAI T
TTC28-AS1	4.88194e-10	0.0779074	0.046	0.016	8.91491e-06	MAI T
XAF1	5.63977e-10	0.182538	0.274	0.201	1.02988e-05	MAI T
ZNRD2	5.71237e-10	0.110594	0.08	0.038	1.04314e-05	MAI T
LINC02446	5.86328e-10	0.137527	0.049	0.017	1.07069e-05	MAI T
ADRB2	6.00765e-10	-0.159014	0.313	0.403	1.09706e-05	MAI T
RNF213	6.84479e-10	0.186695	0.66	0.628	1.24993e-05	MAI T
LY6E	7.33069e-10	0.160507	0.681	0.639	1.33866e-05	MAI T
WAKMAR2	7.53749e-10	0.0550445	0.028	0.006	1.37642e-05	MAI T
HP1BP3	7.87839e-10	0.180466	0.443	0.374	1.43867e-05	MAI T
TRGC2	7.91173e-10	0.150338	0.216	0.149	1.44476e-05	MAI T
RPL7	8.35794e-10	-0.0868981	0.957	0.976	1.52624e-05	MAI T
IFNAR2	8.42321e-10	0.133877	0.13	0.076	1.53816e-05	MAI T
LIPC	8.85797e-10	0.0523354	0.024	0.004	1.61755e-05	MAI T
ARF6	9.1705e-10	-0.146582	0.296	0.382	1.67462e-05	MAI T
LINC00963	9.66344e-10	0.0793806	0.052	0.02	1.76464e-05	MAI T
CEBPB	1.12086e-09	-0.117658	0.139	0.212	2.04681e-05	MAI T
HLA-DPA1	1.2892e-09	0.166108	0.302	0.228	2.35421e-05	MAI T
RRP7A	1.39748e-09	0.145256	0.211	0.145	2.55193e-05	MAI T
AL135818.1	1.40762e-09	0.0583384	0.033	0.009	2.57045e-05	MAI T
ZBTB10	1.44255e-09	-0.0974712	0.037	0.08	2.63424e-05	MAI T
IFI16	1.44875e-09	0.178699	0.329	0.256	2.64557e-05	MAI T
EOMES	1.48302e-09	-0.133172	0.329	0.424	2.70815e-05	MAI T
FP236383.2	1.60835e-09	-0.0509213	0.005	0.03	2.93701e-05	MAI T
CD164	1.64552e-09	-0.132929	0.352	0.438	3.00489e-05	MAI T
MNDA	1.65214e-09	0.0800889	0.055	0.022	3.01698e-05	MAI T
HLA-G	1.68414e-09	-0.0664037	0.006	0.032	3.07541e-05	MAI T
OBI1	1.8392e-09	0.0668884	0.038	0.012	3.35856e-05	MAI T
ATP1A1	1.87073e-09	-0.123427	0.246	0.329	3.41614e-05	MAI T
SFPQ	1.93029e-09	-0.144008	0.32	0.406	3.52491e-05	MAI T
RAMMET	2.15998e-09	-0.0838281	0.047	0.094	3.94434e-05	MAI T
NCR3	2.18452e-09	0.16483	0.751	0.74	3.98916e-05	MAI T
KLHL4	2.24054e-09	0.0473818	0.02	0.002	4.09145e-05	MAI T
SRSF7	2.34803e-09	-0.0227712	0.806	0.896	4.28774e-05	MAI T
RELB	2.40817e-09	-0.103126	0.071	0.126	4.39757e-05	MAI T
RAB4B	2.93624e-09	0.121023	0.109	0.062	5.36187e-05	MAI T
HLA-DRB1	2.99938e-09	0.176501	0.128	0.078	5.47717e-05	MAI T
UBXN4	3.3601e-09	0.183502	0.434	0.362	6.13589e-05	MAI T
NAPRT	3.38762e-09	0.0682292	0.05	0.019	6.18613e-05	MAI T
C12orf57	3.44461e-09	-0.118308	0.773	0.847	6.29019e-05	MAI T
HSPB1	3.47044e-09	0.174821	0.339	0.268	6.33736e-05	MAI T
RAMAC	3.49656e-09	0.0823839	0.066	0.03	6.38506e-05	MAI T
RPL41	3.50332e-09	0.0785154	0.997	0.996	6.39741e-05	MAI T
AC008555.5	3.71399e-09	-0.0839267	0.04	0.084	6.78212e-05	MAI T
NBPF19	3.81529e-09	0.123751	0.099	0.054	6.9671e-05	MAI T
GPS2	3.84938e-09	0.164959	0.249	0.182	7.02936e-05	MAI T
FKBP8	4.4855e-09	-0.0936283	0.456	0.561	8.19098e-05	MAI T
MAL	4.64963e-09	0.0792461	0.037	0.011	8.49069e-05	MAI T
PRXL2C	5.07799e-09	0.0818619	0.054	0.022	9.27292e-05	MAI T
TRMT112	5.43763e-09	0.154105	0.599	0.551	9.92965e-05	MAI T
PSMA2	5.52503e-09	0.144887	0.259	0.192	0.000100893	MAI T
MATK	5.98999e-09	-0.125908	0.465	0.552	0.000109383	MAI T
SYNC	6.58414e-09	0.0717067	0.048	0.018	0.000120233	MAI T
RABL2A	6.91054e-09	-0.0581932	0.008	0.034	0.000126193	MAI T
PLXDC1	6.98853e-09	0.0633818	0.039	0.013	0.000127618	MAI T
LMO4	8.19918e-09	0.142257	0.203	0.141	0.000149725	MAI T
XPO1	9.12355e-09	0.146674	0.169	0.112	0.000166605	MAI T
ZNF433-AS1	9.67247e-09	0.0584572	0.04	0.014	0.000176629	MAI T
AD000671.2	1.04031e-08	-0.071791	0.026	0.063	0.000189971	MAI T
KLRF1	1.05266e-08	0.135414	0.142	0.09	0.000192226	MAI T
C17orf49	1.07251e-08	0.132815	0.141	0.088	0.00019585	MAI T
IL7R	1.1137e-08	0.115842	0.976	0.984	0.000203373	MAI T
AC005842.1	1.18859e-08	0.0676345	0.043	0.016	0.000217048	MAI T
RPL35	1.29755e-08	-0.0580807	0.991	0.998	0.000236945	MAI T
IFIT2	1.42308e-08	0.0995618	0.064	0.03	0.000259868	MAI T
PWWP3A	1.47033e-08	0.0592926	0.034	0.011	0.000268497	MAI T
CIAO3	1.55431e-08	0.0618687	0.045	0.017	0.000283833	MAI T
FAM129A	1.83208e-08	-0.0721641	0.078	0.131	0.000334556	MAI T
RPS13	1.84877e-08	-0.0418678	0.999	1	0.000337604	MAI T
PCM1	1.92051e-08	0.169986	0.266	0.202	0.000350704	MAI T
DIABLO.1	1.94868e-08	-0.0624173	0.023	0.058	0.000355849	MAI T
SH3YL1	1.95008e-08	-0.0954521	0.079	0.133	0.000356103	MAI T
RASA4	2.05675e-08	0.0925379	0.063	0.03	0.000375584	MAI T
HEIH	2.09461e-08	0.0861306	0.063	0.029	0.000382498	MAI T
PRNP	2.20658e-08	-0.106131	0.335	0.421	0.000402943	MAI T
CFAP410	2.28216e-08	0.0756757	0.055	0.023	0.000416746	MAI T
RPL22	2.31766e-08	-0.0474352	0.996	0.998	0.000423227	MAI T
RPS24	2.41541e-08	0.05333	0.997	1	0.000441077	MAI T
POLR2J3	2.44652e-08	0.119908	0.109	0.064	0.000446759	MAI T
PFN1	2.73309e-08	0.0732866	0.993	0.998	0.000499089	MAI T
SLTM	2.82136e-08	0.163768	0.34	0.272	0.000515208	MAI T
MTRNR2L12	2.83042e-08	-0.0654245	0.026	0.062	0.000516863	MAI T
MTRNR2L1	2.83042e-08	-0.0654245	0.026	0.062	0.000516863	MAI T
IL2RB	2.96726e-08	-0.106931	0.196	0.27	0.000541852	MAI T
LAPTM5	3.0141e-08	-0.083262	0.88	0.921	0.000550405	MAI T
GSDMB	3.05669e-08	0.0512062	0.029	0.008	0.000558182	MAI T
LINC01578	3.09776e-08	0.0576046	0.046	0.018	0.000565682	MAI T
ANAPC13	3.3188e-08	-0.108373	0.112	0.171	0.000606046	MAI T
CEMIP2	3.54174e-08	-0.113804	0.116	0.175	0.000646756	MAI T
PWP2	4.06528e-08	-0.0670551	0.021	0.053	0.000742362	MAI T
GMPR	4.19927e-08	0.0335814	0.015	0.001	0.000766829	MAI T
FLVCR1-DT	4.41134e-08	0.0499534	0.023	0.005	0.000805555	MAI T
SNAI1	4.51227e-08	0.0985659	0.063	0.03	0.000823986	MAI T
TCF25	4.52932e-08	0.15963	0.533	0.48	0.000827099	MAI T
KIAA1551	4.83651e-08	-0.0492371	0.208	0.292	0.000883195	MAI T
CSRNP2	5.46871e-08	-0.0968872	0.045	0.085	0.000998641	MAI T
TRIR	5.80142e-08	-0.0917293	0.692	0.781	0.0010594	MAI T
WDR86	5.96791e-08	-0.0867152	0.06	0.106	0.0010898	MAI T
EPB41L4A-AS1	6.28793e-08	-0.0914795	0.154	0.22	0.00114824	MAI T
TRIM52-AS1	6.29279e-08	0.0777022	0.044	0.017	0.00114913	MAI T
SLC66A3	6.40228e-08	0.0725268	0.073	0.037	0.00116912	MAI T
CRTAP	6.82907e-08	-0.103757	0.128	0.189	0.00124706	MAI T
DENND10	6.89221e-08	0.0669618	0.043	0.017	0.00125859	MAI T
PAK2	6.92206e-08	0.162013	0.455	0.398	0.00126404	MAI T
PRRC2A	7.01205e-08	-0.106003	0.148	0.211	0.00128047	MAI T
ENTPD1	7.05865e-08	-0.0720863	0.023	0.055	0.00128898	MAI T
SNHG32	7.10441e-08	0.0872393	0.114	0.068	0.00129734	MAI T
DOPEY2	7.35087e-08	-0.0600032	0.017	0.046	0.00134234	MAI T
MT2A	7.62338e-08	0.13368	0.388	0.323	0.00139211	MAI T
GATD3B	8.14741e-08	0.0884706	0.097	0.056	0.0014878	MAI T
PLEK	8.37108e-08	0.159468	0.506	0.457	0.00152864	MAI T
SREBF1	8.67694e-08	-0.0781389	0.03	0.065	0.0015845	MAI T
PQLC3	8.86131e-08	-0.0811027	0.076	0.125	0.00161816	MAI T
ERCC6L	9.09265e-08	0.0615066	0.031	0.01	0.00166041	MAI T
ESYT1	9.18909e-08	-0.10662	0.187	0.256	0.00167802	MAI T
PRRC2C	9.26189e-08	0.140844	0.625	0.587	0.00169131	MAI T
OXNAD1	9.28391e-08	-0.109906	0.194	0.261	0.00169534	MAI T
MYL6	9.63713e-08	0.102102	0.923	0.942	0.00175984	MAI T
SMAD7	9.66702e-08	0.0877256	0.081	0.043	0.0017653	MAI T
NFKB2	9.9298e-08	-0.104084	0.089	0.14	0.00181328	MAI T
PPP3R1	1.03958e-07	-0.0799184	0.051	0.093	0.00189837	MAI T
SSSCA1	1.19952e-07	-0.0791458	0.066	0.112	0.00219044	MAI T
USP34	1.23764e-07	0.127183	0.216	0.156	0.00226005	MAI T
TRBV28	1.29933e-07	0.124718	0.045	0.018	0.00237271	MAI T
HSP90AB1	1.45377e-07	0.135774	0.85	0.862	0.00265473	MAI T
TMEM14C	1.50257e-07	-0.0996064	0.178	0.245	0.00274385	MAI T
AL390728.5	1.55435e-07	-0.0716874	0.052	0.095	0.0028384	MAI T
UBC	1.57376e-07	-0.0463738	0.974	0.989	0.00287385	MAI T
AC073111.4	1.70261e-07	0.0629669	0.041	0.016	0.00310914	MAI T
AL359915.2	1.75517e-07	-0.0525947	0.006	0.027	0.00320511	MAI T
PTPRC	1.79948e-07	0.11402	0.861	0.884	0.00328603	MAI T
NOTCH2NLA	1.91571e-07	0.0445736	0.034	0.012	0.00349828	MAI T
FAF1	2.03485e-07	-0.0673328	0.028	0.06	0.00371584	MAI T
MARCKS	2.04078e-07	-0.117665	0.232	0.307	0.00372667	MAI T
ARID4B	2.05734e-07	0.161615	0.387	0.33	0.00375691	MAI T
PSD	2.11035e-07	0.0293238	0.01	0	0.00385371	MAI T
AL669918.1	2.17125e-07	-0.0376458	0.003	0.021	0.00396491	MAI T
EDF1	2.22805e-07	-0.0747777	0.75	0.824	0.00406864	MAI T
CSDE1	2.5325e-07	-0.0873522	0.436	0.522	0.0046246	MAI T
KCNQ1OT1	2.5773e-07	-0.107063	0.056	0.097	0.0047064	MAI T
SPSB2	2.5863e-07	0.0717608	0.05	0.023	0.00472284	MAI T
AL031777.3	2.60431e-07	-0.0535551	0.012	0.036	0.00475574	MAI T
NELL2	2.75831e-07	-0.0876262	0.078	0.127	0.00503695	MAI T
CD3G	2.77234e-07	0.137634	0.686	0.666	0.00506258	MAI T
ADA2	2.83037e-07	-0.094829	0.072	0.117	0.00516854	MAI T
ICAM2	2.83702e-07	0.152824	0.512	0.465	0.00518068	MAI T
S100A4	2.90068e-07	0.0720663	0.993	0.999	0.00529692	MAI T
TSPYL2	3.00957e-07	-0.130619	0.244	0.316	0.00549577	MAI T
C7orf43	3.2746e-07	-0.0491395	0.007	0.029	0.00597974	MAI T
RAD51-AS1	3.4213e-07	0.0580021	0.027	0.008	0.00624764	MAI T
TCEA3	3.42675e-07	0.0326907	0.016	0.002	0.00625758	MAI T
LINC00339	3.49047e-07	0.0471236	0.03	0.01	0.00637395	MAI T
RPL7A	3.55468e-07	-0.0407228	0.999	1	0.0064912	MAI T
SART1	3.58732e-07	-0.0933279	0.11	0.163	0.0065508	MAI T
BTN3A2	3.63028e-07	0.13794	0.508	0.45	0.00662926	MAI T
SMCO4	3.66248e-07	0.0583523	0.039	0.016	0.00668805	MAI T
CCR7	3.83532e-07	0.131253	0.076	0.042	0.00700368	MAI T
UBE2V1	3.8474e-07	-0.0754635	0.377	0.466	0.00702574	MAI T
RNF17	4.00491e-07	-0.0304213	0	0.014	0.00731337	MAI T
TSTD1	4.12483e-07	0.146615	0.372	0.315	0.00753235	MAI T
UCP2	4.80739e-07	0.14789	0.614	0.575	0.00877878	MAI T
ASB16	4.98218e-07	0.061891	0.029	0.01	0.00909796	MAI T
SARAF	5.33672e-07	-0.0640318	0.866	0.911	0.00974538	MAI T
FOS	5.44168e-07	0.485332	0.711	0.819	0.00993706	MAI T
EMP3	5.4575e-07	0.101215	0.884	0.891	0.00996594	MAI T
SLC4A7	5.54092e-07	0.0982659	0.118	0.075	0.0101183	MAI T
LINC01278	5.61986e-07	0.0515219	0.034	0.013	0.0102624	MAI T
EIF3L	5.65467e-07	-0.0829497	0.674	0.747	0.010326	MAI T
PRICKLE1	5.78602e-07	0.0389363	0.019	0.004	0.0105658	MAI T
AF213884.3	5.82062e-07	-0.0704997	0.025	0.056	0.010629	MAI T
TMEM65	6.10897e-07	-0.0657114	0.03	0.063	0.0111556	MAI T
TUBB2A	6.24613e-07	0.138353	0.11	0.069	0.0114061	MAI T
AP003307.1	6.32916e-07	0.030645	0.014	0.002	0.0115577	MAI T
PTCH2	6.56796e-07	-0.0630756	0.17	0.238	0.0119937	MAI T
NAP1L1	6.81652e-07	0.168914	0.505	0.464	0.0124476	MAI T
DCTN1	7.42056e-07	-0.0819423	0.119	0.173	0.0135507	MAI T
IRF1	7.60586e-07	0.159874	0.557	0.508	0.0138891	MAI T
CTSW	8.15593e-07	-0.0710468	0.762	0.856	0.0148935	MAI T
NBL1	8.43807e-07	-0.0367074	0.004	0.021	0.0154088	MAI T
THEMIS2	8.6102e-07	-0.0855659	0.076	0.12	0.0157231	MAI T
MT-ND1	8.65431e-07	-0.0474717	0.988	0.998	0.0158036	MAI T
TWF2	8.65639e-07	0.125532	0.39	0.331	0.0158074	MAI T
XCL1	8.94755e-07	0.0473162	0.02	0.005	0.0163391	MAI T
CHI3L2	9.10542e-07	0.0393209	0.028	0.009	0.0166274	MAI T
AC103591.3	9.30204e-07	-0.104415	0.111	0.162	0.0169865	MAI T
PNISR	9.8861e-07	0.152081	0.562	0.53	0.018053	MAI T
FAM206A	9.91109e-07	-0.0509423	0.012	0.034	0.0180986	MAI T
LHFPL5	1.00067e-06	0.0197881	0.008	0	0.0182732	MAI T
SDHAF2	1.02992e-06	0.124987	0.221	0.165	0.0188074	MAI T
BTF3	1.09542e-06	-0.0654705	0.96	0.975	0.0200035	MAI T
PANK2	1.09939e-06	-0.0877518	0.096	0.145	0.0200759	MAI T
PA2G4	1.14302e-06	0.13896	0.532	0.496	0.0208727	MAI T
SNRPN	1.15147e-06	-0.0811756	0.359	0.438	0.021027	MAI T
FP671120.4	1.1653e-06	-0.0444526	0.002	0.017	0.0212796	MAI T
HNRNPUL2	1.18978e-06	0.0939649	0.081	0.047	0.0217265	MAI T
HIST1H2BG	1.24221e-06	0.0627243	0.04	0.017	0.0226841	MAI T
ANKRD36C	1.28561e-06	0.0952687	0.104	0.065	0.0234766	MAI T
PNPLA6	1.29302e-06	-0.0682661	0.042	0.077	0.0236118	MAI T
MIER1	1.30161e-06	0.131169	0.297	0.235	0.0237687	MAI T
SELENOO	1.30924e-06	-0.0671559	0.031	0.063	0.023908	MAI T
IQCH	1.31329e-06	0.0299695	0.013	0.002	0.023982	MAI T
HOXB2	1.34212e-06	0.100477	0.075	0.042	0.0245085	MAI T
EIF2S2	1.39536e-06	0.153474	0.4	0.347	0.0254806	MAI T
AC073111.5	1.4217e-06	-0.0584399	0.036	0.069	0.0259616	MAI T
MKRN1	1.42466e-06	-0.108484	0.167	0.224	0.0260157	MAI T
PDCD4	1.43811e-06	-0.0836296	0.597	0.681	0.0262613	MAI T
NDUFA11	1.44366e-06	0.146924	0.388	0.336	0.0263628	MAI T
GZMA	1.47256e-06	-0.0728848	0.895	0.944	0.0268904	MAI T
TRAV10	1.49876e-06	-0.0538887	0.025	0.055	0.0273689	MAI T
EIF4A2	1.55717e-06	-0.0686463	0.707	0.79	0.0284355	MAI T
PRKAR1A	1.60067e-06	-0.0844134	0.207	0.273	0.0292298	MAI T
BX664615.2	1.60781e-06	0.0407523	0.021	0.006	0.0293602	MAI T
SBF2	1.67145e-06	-0.0525666	0.021	0.049	0.0305224	MAI T
TPT1-AS1	1.72875e-06	0.0428599	0.029	0.01	0.0315688	MAI T
TRBC2	1.7356e-06	0.161989	0.58	0.539	0.0316938	MAI T
KPNB1	1.78082e-06	-0.0859673	0.28	0.352	0.0325196	MAI T
HNRNPAB	1.78948e-06	-0.0867848	0.194	0.257	0.0326777	MAI T
PPP1R10	1.85006e-06	-0.0989397	0.306	0.38	0.033784	MAI T
MRTFA	1.85244e-06	0.0596215	0.043	0.02	0.0338273	MAI T
LINC01128	1.88626e-06	0.0387707	0.025	0.008	0.0344451	MAI T
AC013264.1	1.89699e-06	0.0888004	0.098	0.06	0.034641	MAI T
AC243829.1	1.91623e-06	-0.0611627	0.023	0.05	0.0349922	MAI T
SNX6	1.96017e-06	0.147046	0.446	0.398	0.0357947	MAI T
CMTM6	1.97741e-06	-0.0981423	0.224	0.286	0.0361095	MAI T
TCHP	2.03715e-06	0.0927876	0.109	0.07	0.0372004	MAI T
AGBL5	2.09509e-06	-0.0582106	0.026	0.056	0.0382584	MAI T
AC090517.5	2.11227e-06	0.0227247	0.011	0.001	0.0385722	MAI T
S1PR4	2.12809e-06	-0.102225	0.262	0.329	0.0388611	MAI T
EIF1	2.1487e-06	-0.0522466	0.988	0.996	0.0392374	MAI T
C17orf97	2.18653e-06	0.0423592	0.026	0.009	0.0399283	MAI T
GPR65	2.20096e-06	0.137296	0.535	0.498	0.0401918	MAI T
DENND2D	2.22315e-06	0.136715	0.456	0.4	0.0405969	MAI T
MAP4K3-DT	2.22438e-06	0.0412105	0.026	0.009	0.0406194	MAI T
EML4	2.31443e-06	0.12577	0.488	0.43	0.0422638	MAI T
PSME2	2.37708e-06	0.110488	0.719	0.698	0.0434078	MAI T
LARS	2.4809e-06	0.133809	0.206	0.156	0.0453038	MAI T
RHOH	2.55808e-06	0.128012	0.335	0.278	0.0467131	MAI T
RPL411	0	0.588027	1	0.999	0	Effector T
RPL171	0	-0.517248	0.926	0.997	0	Effector T
RPS22	0	-0.963148	0.946	0.999	0	Effector T
KLF21	0	-0.968192	0.503	0.879	0	Effector T
2020-06-01	0	-0.992021	0.538	0.922	0	Effector T
FOS1	0	-1.08496	0.236	0.681	0	Effector T
DUSP13	0	-1.08498	0.448	0.803	0	Effector T
IER21	4.50281e-296	-0.854299	0.772	0.945	8.22257e-292	Effector T
RPL261	1.05443e-270	-0.330306	0.999	1	1.9255e-266	Effector T
NFKBIA1	7.19046e-260	-0.974692	0.379	0.716	1.31305e-255	Effector T
GADD45B1	1.71996e-234	-0.73563	0.554	0.848	3.14082e-230	Effector T
PNRC11	9.94837e-233	-0.562022	0.67	0.896	1.81667e-228	Effector T
EGR11	3.24558e-226	-1.12099	0.105	0.447	5.92676e-222	Effector T
PPP1R15A1	2.25659e-220	-0.822012	0.303	0.645	4.12075e-216	Effector T
IFITM31	5.48565e-218	0.8605	0.413	0.097	1.00174e-213	Effector T
EEF1G1	1.29705e-216	-0.498141	0.703	0.918	2.36855e-212	Effector T
MARCKS1	8.37861e-193	-0.711525	0.083	0.388	1.53002e-188	Effector T
RPL36A1	3.95621e-184	-0.475481	0.755	0.938	7.22444e-180	Effector T
RNF1871	7.86116e-183	-0.552201	0.061	0.343	1.43553e-178	Effector T
CYBA1	4.43158e-177	-0.43445	0.853	0.969	8.09252e-173	Effector T
IL2RG1	4.43395e-175	-0.5322	0.55	0.827	8.09684e-171	Effector T
SRSF71	2.21269e-164	-0.534087	0.673	0.857	4.04059e-160	Effector T
FOSB1	1.1018e-162	-0.605272	0.126	0.424	2.012e-158	Effector T
EIF11	8.01971e-161	-0.304458	0.993	0.996	1.46448e-156	Effector T
UBC1	1.07792e-146	-0.341895	0.981	0.994	1.96838e-142	Effector T
PCBP11	1.81994e-145	-0.573435	0.44	0.679	3.32339e-141	Effector T
JUNB1	2.50642e-144	-0.476039	0.783	0.903	4.57697e-140	Effector T
HLA-DRB51	3.305e-134	0.613876	0.567	0.303	6.03527e-130	Effector T
TRIR1	6.16574e-134	-0.411433	0.629	0.832	1.12593e-129	Effector T
GZMB1	8.47273e-129	0.414856	0.944	0.864	1.54721e-124	Effector T
TUBB4B1	1.35212e-123	-0.553751	0.362	0.605	2.46911e-119	Effector T
RAC11	9.67351e-120	-0.459503	0.311	0.575	1.76648e-115	Effector T
CRIP11	1.23545e-117	-0.414421	0.818	0.917	2.25606e-113	Effector T
CITED21	1.31732e-116	-0.57464	0.388	0.636	2.40555e-112	Effector T
RPS291	5.14593e-115	-0.223778	0.993	0.999	9.39697e-111	Effector T
TRAV9-21	2.52579e-108	-0.793179	0.01	0.161	4.61235e-104	Effector T
MYLIP1	8.66224e-107	-0.536817	0.194	0.426	1.58181e-102	Effector T
MARCKSL11	1.8011e-105	-0.55283	0.164	0.388	3.28899e-101	Effector T
CCL4L21	7.23921e-105	-0.569665	0.157	0.383	1.32195e-100	Effector T
PRF11	4.78892e-103	0.325101	0.968	0.937	8.74505e-99	Effector T
FGFBP21	5.61542e-103	0.335649	0.957	0.927	1.02543e-98	Effector T
KMT2E-AS11	1.65007e-101	-0.465626	0.135	0.357	3.01319e-97	Effector T
TRBV25-11	3.01819e-101	-1.14913	0.004	0.139	5.51152e-97	Effector T
MT-ND41	1.11682e-98	0.321995	0.973	0.967	2.03943e-94	Effector T
SERTAD11	1.06936e-97	-0.492966	0.158	0.378	1.95276e-93	Effector T
RPL23A1	4.31022e-96	-0.182647	0.996	0.999	7.8709e-92	Effector T
GNB21	1.02365e-95	-0.387781	0.419	0.64	1.86928e-91	Effector T
CCL41	2.31419e-95	0.548255	0.752	0.583	4.22595e-91	Effector T
TPT11	5.74823e-94	-0.180537	0.998	1	1.04968e-89	Effector T
IFNG1	1.96404e-93	-0.586466	0.177	0.393	3.58653e-89	Effector T
RARRES31	1.2403e-92	0.382937	0.786	0.588	2.26492e-88	Effector T
ODC11	2.10509e-92	-0.438366	0.136	0.342	3.84411e-88	Effector T
RPS171	3.78287e-92	-0.356268	0.518	0.721	6.9079e-88	Effector T
DDX53	1.34752e-90	-0.282396	0.936	0.976	2.4607e-86	Effector T
SSU721	9.25288e-90	-0.399609	0.251	0.476	1.68967e-85	Effector T
H3F3B1	7.55831e-88	-0.266143	0.983	0.99	1.38022e-83	Effector T
HLA-DQA21	1.93178e-87	0.325045	0.146	0.017	3.52762e-83	Effector T
FLNA1	2.97918e-87	0.350641	0.889	0.831	5.44028e-83	Effector T
ZNF6831	2.61985e-84	0.484264	0.581	0.355	4.78411e-80	Effector T
1971-09-01	3.57827e-84	0.39489	0.706	0.508	6.53427e-80	Effector T
PTPRC1	1.81179e-81	0.253423	0.964	0.965	3.3085e-77	Effector T
RPL13A1	2.43945e-81	-0.209074	0.983	0.994	4.45468e-77	Effector T
H2AFX1	3.89711e-81	-0.41976	0.266	0.481	7.11651e-77	Effector T
ARC1	8.82135e-81	0.241028	0.102	0.002	1.61087e-76	Effector T
TUBA1A1	8.60758e-80	-0.437294	0.513	0.69	1.57183e-75	Effector T
PLAAT41	9.68906e-80	-0.57143	0.082	0.254	1.76932e-75	Effector T
MZT2A1	4.75595e-79	-0.380504	0.169	0.364	8.68484e-75	Effector T
TBX211	8.68421e-78	-0.406814	0.408	0.6	1.58582e-73	Effector T
PCED1B-AS11	1.25151e-77	-0.540339	0.073	0.237	2.28538e-73	Effector T
TRGV21	1.84443e-76	-0.795284	0.251	0.437	3.36811e-72	Effector T
TLE51	2.28665e-76	-0.565584	0.079	0.242	4.17565e-72	Effector T
SNHG121	2.33866e-76	-0.404984	0.19	0.382	4.27064e-72	Effector T
KIAA15511	3.84057e-75	0.441823	0.516	0.319	7.01326e-71	Effector T
CEMIP1	7.77718e-75	-0.315521	0.02	0.142	1.42019e-70	Effector T
IER51	6.21295e-74	-0.352261	0.071	0.228	1.13455e-69	Effector T
SLFN51	1.22466e-73	0.453454	0.466	0.278	2.23634e-69	Effector T
AC245014.31	1.81171e-72	-0.525821	0.083	0.241	3.30837e-68	Effector T
KLRK11	3.27401e-72	-0.503032	0.195	0.383	5.97866e-68	Effector T
LAIR21	7.16525e-72	0.428603	0.485	0.278	1.30845e-67	Effector T
Z93241.11	8.88594e-72	-0.448195	0.088	0.25	1.62266e-67	Effector T
PTOV11	1.27133e-71	-0.309997	0.056	0.202	2.32158e-67	Effector T
TRAV13-11	2.05219e-71	0.554203	0.202	0.059	3.74751e-67	Effector T
KLRC41	2.14578e-71	-0.351347	0.1	0.267	3.91841e-67	Effector T
RPL35A1	5.30305e-71	-0.14946	0.999	1	9.6839e-67	Effector T
SOCS11	6.53447e-71	-0.336427	0.059	0.206	1.19326e-66	Effector T
YBX11	9.40378e-71	-0.279459	0.733	0.867	1.71722e-66	Effector T
ARL4C	3.0073e-68	0.365189	0.712	0.571	5.49163e-64	Effector T
RPS101	6.23046e-68	-0.222499	0.481	0.723	1.13775e-63	Effector T
LAMP11	8.25739e-66	-0.33644	0.367	0.552	1.50788e-61	Effector T
WDR741	6.46736e-65	-0.429963	0.2	0.377	1.181e-60	Effector T
SUN21	1.57074e-64	-0.357533	0.503	0.655	2.86833e-60	Effector T
NENF1	2.42593e-64	-0.294213	0.054	0.188	4.42998e-60	Effector T
TRBC21	4.29289e-63	0.400446	0.741	0.622	7.83925e-59	Effector T
SYNE21	1.33957e-62	0.384726	0.688	0.563	2.44619e-58	Effector T
RNASEK1	2.97006e-62	-0.285412	0.521	0.702	5.42363e-58	Effector T
SNHG61	1.15111e-61	-0.409015	0.056	0.188	2.10204e-57	Effector T
CD300A1	2.8292e-61	-0.327381	0.17	0.348	5.16641e-57	Effector T
TRAV8-31	7.7889e-61	-0.306158	0.019	0.121	1.42233e-56	Effector T
SEPTIN71	9.7473e-61	-0.398034	0.069	0.207	1.77995e-56	Effector T
CCL3L11	3.88135e-60	-0.288884	0.013	0.109	7.08774e-56	Effector T
TRAV101	6.39954e-60	-0.566493	0.005	0.089	1.16862e-55	Effector T
PTPRCAP1	2.06753e-59	-0.190313	0.961	0.984	3.77552e-55	Effector T
MT-ND31	4.93706e-59	-0.213171	0.993	0.994	9.01557e-55	Effector T
PTCH21	4.95277e-59	-0.360291	0.049	0.173	9.04425e-55	Effector T
AC087239.11	5.50427e-59	-0.298616	0.064	0.196	1.00513e-54	Effector T
RPL27A1	2.2629e-57	-0.205386	0.932	0.971	4.13229e-53	Effector T
CES11	5.91161e-57	0.312538	0.201	0.071	1.07952e-52	Effector T
SNHG51	2.79743e-56	-0.344673	0.052	0.174	5.10839e-52	Effector T
TMEM1071	3.00073e-56	-0.423933	0.203	0.365	5.47964e-52	Effector T
RSRP11	3.38145e-56	-0.348249	0.489	0.645	6.17486e-52	Effector T
SEPTIN12	4.93905e-56	-0.378107	0.058	0.182	9.0192e-52	Effector T
NDUFA131	6.36877e-56	-0.274788	0.386	0.573	1.163e-51	Effector T
CSNK2B1	1.56957e-55	-0.28326	0.325	0.511	2.86619e-51	Effector T
RPL151	5.15943e-55	-0.13949	0.994	0.999	9.42164e-51	Effector T
RUNX31	7.65251e-55	0.337621	0.539	0.377	1.39743e-50	Effector T
SYT12	1.57364e-54	-0.26249	0.06	0.184	2.87362e-50	Effector T
HRASLS21	2.5344e-53	-0.22748	0.005	0.082	4.62806e-49	Effector T
ID21	2.74564e-53	-0.341025	0.764	0.831	5.01381e-49	Effector T
RPL51	1.28327e-52	-0.154236	0.989	0.996	2.34338e-48	Effector T
HLA-DQA11	1.63017e-52	-0.415778	0.235	0.39	2.97685e-48	Effector T
UCP21	1.87945e-52	0.300151	0.813	0.731	3.43206e-48	Effector T
PMAIP11	3.54571e-52	-0.318939	0.07	0.196	6.47483e-48	Effector T
SNHG291	4.32262e-52	-0.374625	0.069	0.193	7.89354e-48	Effector T
HLA-DRB11	1.02082e-51	0.283848	0.772	0.622	1.86413e-47	Effector T
MYOM21	1.36399e-51	0.415435	0.18	0.062	2.49079e-47	Effector T
ZFAS11	1.70348e-51	-0.280275	0.5	0.653	3.11072e-47	Effector T
CAST1	1.83106e-51	0.355731	0.634	0.515	3.3437e-47	Effector T
UBA521	1.29386e-50	-0.155569	0.981	0.995	2.36271e-46	Effector T
SNHG71	3.82835e-50	-0.29128	0.106	0.24	6.99095e-46	Effector T
ZFP36L21	4.88557e-50	-0.234328	0.931	0.96	8.92153e-46	Effector T
TRGV41	2.70001e-49	-0.579965	0.106	0.235	4.93048e-45	Effector T
TOMM61	3.24576e-49	-0.287686	0.048	0.157	5.92708e-45	Effector T
NDUFB81	7.66312e-49	-0.294298	0.114	0.251	1.39936e-44	Effector T
CST71	2.05262e-48	0.171295	0.993	0.992	3.7483e-44	Effector T
RHOB1	3.75773e-48	-0.392417	0.212	0.365	6.86199e-44	Effector T
HOXB21	4.85031e-48	0.247985	0.156	0.05	8.85715e-44	Effector T
COMMD71	6.05137e-48	-0.26729	0.081	0.202	1.10504e-43	Effector T
KLRC11	9.50034e-48	-0.372657	0.017	0.099	1.73486e-43	Effector T
NBPF191	9.83404e-48	0.266789	0.171	0.06	1.79579e-43	Effector T
UBE2V11	9.98186e-48	-0.274971	0.315	0.479	1.82279e-43	Effector T
BPTF1	1.07982e-47	0.372817	0.412	0.266	1.97186e-43	Effector T
C12orf571	1.39378e-47	-0.306102	0.812	0.875	2.54519e-43	Effector T
SEPTIN91	3.66688e-46	-0.321691	0.059	0.168	6.69608e-42	Effector T
RPL42	1.01047e-44	-0.178446	0.937	0.964	1.84522e-40	Effector T
NDUFA111	1.01077e-44	-0.282439	0.205	0.356	1.84577e-40	Effector T
PPP1R101	2.33499e-44	-0.293038	0.207	0.355	4.26392e-40	Effector T
MICOS101	2.46862e-44	-0.253101	0.041	0.137	4.50795e-40	Effector T
ARPC41	2.81414e-44	-0.301594	0.304	0.453	5.1389e-40	Effector T
DDX3X1	5.11097e-44	-0.333727	0.281	0.425	9.33314e-40	Effector T
RNF2131	5.70612e-44	0.255155	0.794	0.726	1.04199e-39	Effector T
RPS211	1.18929e-43	-0.11078	0.997	1	2.17177e-39	Effector T
MBP1	2.25049e-43	0.295123	0.72	0.628	4.10962e-39	Effector T
GAS51	1.36365e-42	-0.281621	0.057	0.16	2.49016e-38	Effector T
NBPF141	1.44047e-42	0.272045	0.168	0.065	2.63044e-38	Effector T
S100A61	2.13917e-42	0.188342	0.986	0.981	3.90634e-38	Effector T
CHI3L21	6.72462e-42	0.23588	0.149	0.052	1.22798e-37	Effector T
GNLY1	1.11709e-41	0.280313	0.869	0.755	2.03993e-37	Effector T
CMTM31	2.26114e-41	-0.266099	0.183	0.32	4.12906e-37	Effector T
KHDRBS11	4.98218e-41	-0.270732	0.302	0.45	9.09795e-37	Effector T
DNAJA11	7.35463e-41	-0.274924	0.347	0.494	1.34303e-36	Effector T
EIF4A11	7.42048e-41	-0.285887	0.326	0.474	1.35505e-36	Effector T
GMPR1	1.32225e-40	0.148201	0.052	0.001	2.41457e-36	Effector T
TRGC21	2.50069e-40	0.343438	0.358	0.223	4.5665e-36	Effector T
MMP24OS1	4.64627e-40	-0.279622	0.167	0.298	8.48455e-36	Effector T
MT-CO31	7.76113e-40	0.142018	0.998	0.999	1.41726e-35	Effector T
CMC11	7.84575e-40	-0.550911	0.3	0.423	1.43271e-35	Effector T
SLA21	9.8884e-40	0.281452	0.274	0.148	1.80572e-35	Effector T
HOPX1	1.22768e-39	-0.283647	0.457	0.603	2.24186e-35	Effector T
RPLP01	1.46582e-39	-0.135799	0.992	0.997	2.67673e-35	Effector T
CIAO2B1	1.71622e-39	-0.216421	0.033	0.116	3.13399e-35	Effector T
NDUFC21	2.42585e-39	-0.226213	0.21	0.356	4.42984e-35	Effector T
JAK11	2.57267e-39	0.268833	0.683	0.576	4.69795e-35	Effector T
CEP781	3.93173e-39	0.314253	0.358	0.222	7.17974e-35	Effector T
TRAV251	3.97644e-39	-0.249118	0.002	0.056	7.26139e-35	Effector T
PSMA21	4.08325e-39	-0.235811	0.122	0.245	7.45642e-35	Effector T
FKBP81	7.66874e-39	-0.233994	0.481	0.619	1.40039e-34	Effector T
MYH91	1.52339e-38	0.276532	0.79	0.714	2.78187e-34	Effector T
PDE3B1	2.10156e-38	0.286793	0.196	0.09	3.83765e-34	Effector T
ATRX1	4.50924e-38	0.3309	0.484	0.359	8.23432e-34	Effector T
TRGV101	6.07045e-38	0.24611	0.177	0.072	1.10853e-33	Effector T
LGALS11	8.08769e-38	0.262877	0.812	0.711	1.47689e-33	Effector T
UBE2S1	1.27287e-37	-0.234854	0.069	0.168	2.32439e-33	Effector T
TNF1	1.47475e-37	-0.549794	0.119	0.232	2.69305e-33	Effector T
SEPTIN61	2.69903e-37	-0.261621	0.05	0.14	4.9287e-33	Effector T
MYO61	2.97632e-37	0.215352	0.137	0.049	5.43505e-33	Effector T
RPL37A1	3.23368e-37	-0.111585	0.996	0.997	5.90502e-33	Effector T
ARHGAP301	4.299e-37	0.29218	0.575	0.459	7.8504e-33	Effector T
TRGV91	4.51549e-37	0.410104	0.154	0.06	8.24575e-33	Effector T
STUB11	8.80977e-37	-0.240284	0.22	0.354	1.60875e-32	Effector T
RPS201	1.09173e-36	-0.19061	0.816	0.887	1.99361e-32	Effector T
TUBA1B1	1.12225e-36	-0.261275	0.653	0.743	2.04935e-32	Effector T
HLA-E1	3.20994e-36	0.115281	0.997	0.996	5.86167e-32	Effector T
AC103591.31	6.63978e-36	-0.288877	0.042	0.126	1.21249e-31	Effector T
TRAV171	1.36488e-35	0.34725	0.08	0.016	2.4924e-31	Effector T
RBIS1	1.61345e-35	-0.216519	0.036	0.116	2.94631e-31	Effector T
TMEM2481	2.04834e-35	-0.233085	0.128	0.242	3.74047e-31	Effector T
TRGC11	2.6948e-35	0.201806	0.106	0.031	4.92097e-31	Effector T
SSBP41	3.04233e-35	-0.272961	0.228	0.355	5.55559e-31	Effector T
RBMS11	7.75223e-35	-0.239887	0.171	0.295	1.41563e-30	Effector T
TRBV10-31	1.68558e-34	-0.95203	0.001	0.046	3.07804e-30	Effector T
CTSD1	7.46289e-34	-0.297028	0.213	0.333	1.3628e-29	Effector T
CERCAM1	1.10383e-33	0.191696	0.105	0.032	2.01571e-29	Effector T
ATP5PO1	1.97256e-33	-0.273874	0.126	0.234	3.60209e-29	Effector T
H1FX1	2.25867e-33	-0.273725	0.137	0.25	4.12455e-29	Effector T
YWHAH1	2.90067e-33	-0.215087	0.122	0.231	5.29691e-29	Effector T
RPL38	2.91379e-33	-0.126583	0.978	0.989	5.32087e-29	Effector T
ATF31	3.27204e-33	-0.162195	0.017	0.079	5.97507e-29	Effector T
AHNAK1	3.41221e-33	0.235023	0.838	0.784	6.23105e-29	Effector T
HIGD1A1	3.74617e-33	-0.201801	0.103	0.21	6.84089e-29	Effector T
AL360012.11	4.44255e-33	-0.159978	0.017	0.079	8.11254e-29	Effector T
GAPDH1	5.24432e-33	0.148262	0.983	0.987	9.57665e-29	Effector T
SNX31	5.90715e-33	-0.21978	0.325	0.457	1.07871e-28	Effector T
RPS161	6.26302e-33	-0.114305	0.991	0.996	1.14369e-28	Effector T
AC004687.11	6.6265e-33	-0.278658	0.328	0.453	1.21007e-28	Effector T
MICOS131	1.4928e-32	-0.196105	0.033	0.105	2.726e-28	Effector T
CD831	2.47317e-32	-0.172874	0.027	0.096	4.51626e-28	Effector T
TRBV21	2.55755e-32	-0.703501	0.027	0.094	4.67033e-28	Effector T
CSKMT1	3.29341e-32	-0.220831	0.149	0.266	6.01409e-28	Effector T
TNFRSF1B1	3.70252e-32	0.26909	0.562	0.451	6.76117e-28	Effector T
TRAV8-41	3.85581e-32	0.156005	0.074	0.016	7.04109e-28	Effector T
RPS281	4.03254e-32	-0.0863742	0.999	1	7.36383e-28	Effector T
SMIM371	4.62662e-32	0.242997	0.25	0.139	8.44867e-28	Effector T
MT2A1	9.59594e-32	0.247842	0.561	0.434	1.75231e-27	Effector T
TRAV26-21	1.39173e-31	0.264251	0.073	0.016	2.54144e-27	Effector T
MT-ND2	1.48898e-31	0.196086	0.935	0.94	2.71903e-27	Effector T
FAM129A1	1.63428e-31	0.235628	0.227	0.123	2.98437e-27	Effector T
TRBV6-51	2.39547e-31	-0.711602	0.029	0.096	4.37436e-27	Effector T
RESF11	3.98458e-31	-0.224624	0.045	0.122	7.27623e-27	Effector T
TRGV81	5.22088e-31	-0.413173	0.107	0.204	9.53385e-27	Effector T
RPL30	6.67387e-31	-0.0786558	0.999	1	1.21872e-26	Effector T
NME41	1.11977e-30	-0.191023	0.077	0.169	2.0448e-26	Effector T
EOMES1	1.5239e-30	-0.233109	0.176	0.29	2.7828e-26	Effector T
HCP51	1.81018e-30	-0.17792	0.022	0.085	3.30556e-26	Effector T
ITGAL1	1.83832e-30	0.259153	0.594	0.491	3.35696e-26	Effector T
DNAJB13	3.71441e-30	-0.269419	0.472	0.583	6.78288e-26	Effector T
ROCK11	4.84258e-30	0.263829	0.436	0.32	8.84303e-26	Effector T
TMEM2041	1.6702e-29	-0.192068	0.074	0.161	3.04996e-25	Effector T
ERAP21	2.03849e-29	-0.216162	0.087	0.177	3.72248e-25	Effector T
PSD1	2.53623e-29	0.107754	0.037	0.001	4.63141e-25	Effector T
EIF3A1	4.63539e-29	0.257006	0.445	0.329	8.46469e-25	Effector T
CMPK11	5.10424e-29	-0.211024	0.202	0.32	9.32086e-25	Effector T
CD3G1	5.65493e-29	0.176483	0.897	0.879	1.03265e-24	Effector T
S1PR41	1.12174e-28	-0.229505	0.218	0.332	2.04841e-24	Effector T
EMB1	1.56584e-28	0.246838	0.438	0.321	2.85939e-24	Effector T
KLRC21	2.50009e-28	-0.267276	0.021	0.079	4.56541e-24	Effector T
U2AF1L51	3.00466e-28	-0.126849	0.014	0.067	5.4868e-24	Effector T
GZMA1	3.0897e-28	-0.145863	0.938	0.965	5.6421e-24	Effector T
HP1BP31	3.19766e-28	0.238752	0.534	0.427	5.83924e-24	Effector T
ARPC21	3.83733e-28	0.165703	0.943	0.944	7.00734e-24	Effector T
H2AFV1	5.1147e-28	-0.212339	0.331	0.451	9.33995e-24	Effector T
SETX1	5.16087e-28	0.242674	0.256	0.152	9.42427e-24	Effector T
CXCR41	5.20281e-28	0.300792	0.581	0.482	9.50086e-24	Effector T
BOD1L11	7.86857e-28	0.256936	0.232	0.135	1.43688e-23	Effector T
IFI161	8.8163e-28	0.244175	0.464	0.348	1.60995e-23	Effector T
SFPQ1	1.97685e-27	-0.220929	0.277	0.395	3.60992e-23	Effector T
VAMP21	2.19701e-27	-0.246612	0.441	0.541	4.01197e-23	Effector T
GTF2I1	2.41679e-27	0.221553	0.273	0.166	4.4133e-23	Effector T
TAGLN21	3.16692e-27	-0.189093	0.797	0.858	5.78311e-23	Effector T
OSBPL81	3.94327e-27	0.24583	0.386	0.273	7.20081e-23	Effector T
MATK1	4.99086e-27	-0.215842	0.477	0.585	9.11382e-23	Effector T
XPO11	9.06233e-27	0.222533	0.225	0.129	1.65487e-22	Effector T
RELB1	1.02223e-26	-0.142318	0.027	0.087	1.8667e-22	Effector T
SERPINB91	1.49711e-26	0.20498	0.273	0.166	2.73387e-22	Effector T
AF213884.31	1.60875e-26	-0.119661	0.009	0.055	2.93775e-22	Effector T
NEU11	2.14661e-26	-0.236477	0.099	0.186	3.91993e-22	Effector T
GOLGA41	2.73348e-26	0.269591	0.37	0.263	4.99161e-22	Effector T
ANKRD111	3.69545e-26	0.252175	0.327	0.219	6.74826e-22	Effector T
RPSA1	4.24833e-26	-0.107285	0.985	0.996	7.75787e-22	Effector T
DDIT41	4.71584e-26	0.2468	0.472	0.348	8.6116e-22	Effector T
TOB11	6.84101e-26	-0.223502	0.343	0.458	1.24924e-21	Effector T
FAM50A1	6.86912e-26	-0.191416	0.122	0.216	1.25437e-21	Effector T
SPOCK21	8.66654e-26	0.22482	0.631	0.536	1.5826e-21	Effector T
XCL21	9.03162e-26	-0.164687	0.096	0.187	1.64926e-21	Effector T
TRBV6-41	9.3641e-26	-0.175588	0.002	0.038	1.70998e-21	Effector T
2020-09-12	1.12856e-25	0.210831	0.552	0.427	2.06087e-21	Effector T
STK17A1	1.17919e-25	-0.193838	0.421	0.538	2.15332e-21	Effector T
TXNIP1	1.46143e-25	0.156622	0.976	0.974	2.66872e-21	Effector T
ORAI11	1.61347e-25	-0.209496	0.189	0.294	2.94636e-21	Effector T
VCL1	1.81406e-25	0.238684	0.364	0.256	3.31266e-21	Effector T
YME1L11	2.06665e-25	-0.222733	0.317	0.427	3.77391e-21	Effector T
PRSS231	2.49175e-25	0.217127	0.636	0.548	4.55018e-21	Effector T
FAM96B1	2.92725e-25	0.213382	0.395	0.282	5.34546e-21	Effector T
SHFL1	3.44831e-25	-0.170525	0.04	0.105	6.29696e-21	Effector T
SLC10A31	3.47791e-25	-0.176565	0.099	0.186	6.35102e-21	Effector T
PTMS1	3.77948e-25	-0.224909	0.202	0.309	6.9017e-21	Effector T
1991-09-01	4.07887e-25	0.188438	0.634	0.502	7.44843e-21	Effector T
TRBV27	4.13904e-25	0.372212	0.076	0.022	7.55829e-21	Effector T
DIAPH11	4.15126e-25	0.233931	0.47	0.359	7.58062e-21	Effector T
BLOC1S11	4.20868e-25	-0.219381	0.195	0.298	7.68547e-21	Effector T
XBP11	6.1035e-25	-0.220368	0.416	0.531	1.11456e-20	Effector T
IFRD11	6.2245e-25	-0.210326	0.142	0.239	1.13666e-20	Effector T
RPS7	6.28211e-25	-0.0774312	0.998	1	1.14718e-20	Effector T
PCM11	9.13706e-25	0.245663	0.33	0.227	1.66852e-20	Effector T
HLA-G1	9.69663e-25	-0.0996787	0.004	0.042	1.7707e-20	Effector T
TLN11	9.94063e-25	0.237	0.515	0.409	1.81526e-20	Effector T
MACF11	2.17771e-24	0.256719	0.487	0.387	3.97672e-20	Effector T
NDUFA71	2.85083e-24	-0.158278	0.089	0.173	5.20589e-20	Effector T
KRT101	3.54339e-24	-0.189152	0.363	0.474	6.47059e-20	Effector T
IQGAP21	3.71305e-24	0.241287	0.385	0.276	6.78041e-20	Effector T
PRKCQ-AS11	3.84329e-24	-0.119031	0.014	0.06	7.01824e-20	Effector T
TRAV271	4.18602e-24	0.132821	0.042	0.006	7.64409e-20	Effector T
FNTA1	4.62918e-24	-0.198928	0.221	0.325	8.45334e-20	Effector T
SPTBN11	5.54637e-24	0.212092	0.197	0.113	1.01282e-19	Effector T
LY6E1	6.54374e-24	0.170673	0.824	0.772	1.19495e-19	Effector T
SRSF21	6.92438e-24	-0.185393	0.562	0.654	1.26446e-19	Effector T
GRAMD1A1	6.96066e-24	-0.135133	0.038	0.1	1.27109e-19	Effector T
LPCAT11	7.14083e-24	-0.224179	0.211	0.313	1.30399e-19	Effector T
SLC66A31	7.29732e-24	-0.143749	0.023	0.076	1.33256e-19	Effector T
AC007384.11	8.72776e-24	-0.178858	0.078	0.156	1.59378e-19	Effector T
CEBPB1	9.44367e-24	-0.194712	0.128	0.218	1.72451e-19	Effector T
C6orf991	1.15146e-23	-0.118273	0.014	0.061	2.10269e-19	Effector T
ZC3H131	1.30616e-23	0.232468	0.295	0.196	2.38518e-19	Effector T
RPS131	1.51609e-23	-0.0815573	0.998	0.999	2.76853e-19	Effector T
SKIL1	1.92158e-23	-0.149756	0.03	0.087	3.509e-19	Effector T
ABCF21	2.10351e-23	-0.118413	0.032	0.09	3.84122e-19	Effector T
CD1601	3.28447e-23	-0.200396	0.07	0.144	5.99778e-19	Effector T
TRBV7-21	3.51438e-23	0.694579	0.047	0.009	6.41762e-19	Effector T
TMBIM41	3.67792e-23	-0.187151	0.206	0.309	6.71625e-19	Effector T
CD691	5.44112e-23	-0.197023	0.352	0.469	9.93604e-19	Effector T
SAT11	6.27103e-23	-0.171017	0.561	0.647	1.14515e-18	Effector T
ATPAF11	7.41133e-23	-0.140411	0.044	0.107	1.35338e-18	Effector T
TSPYL21	8.44788e-23	-0.204242	0.132	0.221	1.54267e-18	Effector T
SNRPN1	1.26401e-22	-0.182384	0.275	0.383	2.30821e-18	Effector T
AC020659.11	1.27741e-22	0.178082	0.116	0.051	2.33268e-18	Effector T
GSTM11	1.60631e-22	-0.139444	0.034	0.092	2.93329e-18	Effector T
ARL6IP11	1.91443e-22	-0.169998	0.449	0.565	3.49595e-18	Effector T
C5orf561	1.99969e-22	-0.155099	0.04	0.101	3.65163e-18	Effector T
MTPN1	2.19111e-22	0.214486	0.475	0.372	4.00119e-18	Effector T
AC020911.21	2.89515e-22	-0.124374	0.032	0.088	5.28684e-18	Effector T
EIF4A21	3.13121e-22	-0.162017	0.656	0.739	5.7179e-18	Effector T
EBPL1	3.21236e-22	-0.152135	0.052	0.117	5.86609e-18	Effector T
ZFP361	3.44512e-22	-0.173507	0.756	0.815	6.29113e-18	Effector T
CKLF1	4.00307e-22	-0.170512	0.277	0.389	7.31001e-18	Effector T
FP671120.31	5.14441e-22	-0.0980909	0.018	0.065	9.39421e-18	Effector T
GET31	5.2212e-22	-0.126703	0.024	0.074	9.53444e-18	Effector T
MCL11	5.75452e-22	-0.234137	0.388	0.483	1.05083e-17	Effector T
STAT11	5.76491e-22	0.253279	0.283	0.192	1.05273e-17	Effector T
RPS10-NUDT31	6.07698e-22	-0.145345	0.029	0.082	1.10972e-17	Effector T
RPL10A1	6.72532e-22	-0.0935855	0.986	0.993	1.22811e-17	Effector T
SMARCA51	7.94594e-22	0.20112	0.274	0.179	1.45101e-17	Effector T
STAG21	8.12837e-22	0.215858	0.267	0.175	1.48432e-17	Effector T
SELENOO1	9.71954e-22	-0.12662	0.026	0.077	1.77488e-17	Effector T
AL139246.51	1.34455e-21	-0.167881	0.085	0.159	2.45528e-17	Effector T
TRAV12-11	1.39581e-21	-0.336127	0.015	0.059	2.54889e-17	Effector T
CD8B21	1.43208e-21	-0.135069	0.046	0.108	2.61511e-17	Effector T
RPLP21	1.70406e-21	-0.0743021	0.999	1	3.11178e-17	Effector T
AKNA1	1.7346e-21	0.210247	0.55	0.456	3.16756e-17	Effector T
BCL11B1	1.88266e-21	0.20741	0.342	0.24	3.43793e-17	Effector T
CEP3501	1.95342e-21	0.226533	0.266	0.176	3.56714e-17	Effector T
FKBP51	1.99019e-21	0.185585	0.188	0.109	3.63429e-17	Effector T
AC079781.51	2.17777e-21	-0.10901	0.014	0.057	3.97683e-17	Effector T
MEPCE1	2.27017e-21	-0.157522	0.072	0.143	4.14556e-17	Effector T
RPL61	3.11699e-21	-0.0684533	0.999	1	5.69194e-17	Effector T
CCDC18-AS11	5.47019e-21	-0.112686	0.017	0.061	9.98912e-17	Effector T
S1PR11	7.12107e-21	-0.197968	0.347	0.451	1.30038e-16	Effector T
PLEKHF11	8.94149e-21	0.211049	0.426	0.327	1.63281e-16	Effector T
STAT31	9.11593e-21	0.202801	0.456	0.35	1.66466e-16	Effector T
STK41	1.03431e-20	0.178882	0.629	0.539	1.88875e-16	Effector T
PRRC2C1	1.17815e-20	0.202461	0.633	0.561	2.15142e-16	Effector T
TCF251	1.3801e-20	0.205709	0.674	0.615	2.5202e-16	Effector T
AL021155.51	1.52581e-20	-0.217137	0.019	0.063	2.78629e-16	Effector T
SNHG321	1.57598e-20	-0.105362	0.013	0.054	2.8779e-16	Effector T
SIAH21	1.8213e-20	-0.139479	0.05	0.111	3.32588e-16	Effector T
NFKBIZ1	1.85897e-20	-0.177228	0.096	0.172	3.39467e-16	Effector T
TRBV20-11	2.11419e-20	0.327648	0.176	0.096	3.86072e-16	Effector T
TRAV14DV41	2.24964e-20	0.503658	0.108	0.051	4.10807e-16	Effector T
WASHC11	2.7464e-20	0.183648	0.222	0.136	5.0152e-16	Effector T
NAPRT1	2.87434e-20	0.117565	0.074	0.026	5.24882e-16	Effector T
KMT2A1	4.61036e-20	0.217564	0.327	0.234	8.41899e-16	Effector T
UTRN1	5.59734e-20	0.227029	0.399	0.303	1.02213e-15	Effector T
CCNL11	5.87055e-20	-0.188669	0.366	0.463	1.07202e-15	Effector T
RO601	6.55529e-20	-0.117084	0.022	0.069	1.19706e-15	Effector T
HNRNPR1	6.64998e-20	0.198205	0.457	0.359	1.21435e-15	Effector T
SAMD9L1	8.69771e-20	0.184123	0.223	0.14	1.58829e-15	Effector T
PARP13	8.88836e-20	0.201062	0.384	0.29	1.6231e-15	Effector T
MOB21	8.973e-20	0.176603	0.226	0.142	1.63856e-15	Effector T
COX8A1	1.07787e-19	0.183002	0.7	0.642	1.9683e-15	Effector T
SDHAF21	1.39999e-19	-0.169617	0.129	0.208	2.55652e-15	Effector T
BRD21	1.43782e-19	-0.171136	0.558	0.642	2.62561e-15	Effector T
PRKDC1	1.48063e-19	0.20706	0.264	0.178	2.70377e-15	Effector T
C8orf591	1.62349e-19	0.184612	0.372	0.271	2.96466e-15	Effector T
PAXX1	1.63434e-19	0.175417	0.735	0.684	2.98447e-15	Effector T
AAED11	1.77045e-19	-0.114759	0.023	0.069	3.23302e-15	Effector T
SNHG161	2.07552e-19	-0.109007	0.017	0.059	3.79011e-15	Effector T
TRAV211	2.57229e-19	0.227814	0.068	0.023	4.69725e-15	Effector T
TRBV23-11	3.03316e-19	0.0871131	0.023	0	5.53886e-15	Effector T
C17orf491	3.24028e-19	-0.167124	0.072	0.137	5.91708e-15	Effector T
DHRS4L21	3.24357e-19	0.13654	0.121	0.059	5.92307e-15	Effector T
CPT1A1	3.45366e-19	0.155954	0.156	0.087	6.30673e-15	Effector T
CDK131	3.94032e-19	0.171331	0.198	0.12	7.19542e-15	Effector T
ERBIN1	4.08249e-19	0.176529	0.217	0.135	7.45503e-15	Effector T
HEXIM11	4.47991e-19	-0.175551	0.133	0.214	8.18076e-15	Effector T
ARF41	5.99831e-19	-0.176433	0.233	0.323	1.09535e-14	Effector T
ARL6IP51	6.01058e-19	0.149413	0.832	0.793	1.09759e-14	Effector T
CSRNP21	6.05601e-19	-0.111999	0.023	0.068	1.10589e-14	Effector T
EIF4A31	6.18144e-19	-0.196174	0.171	0.254	1.12879e-14	Effector T
CLTB1	6.19491e-19	-0.171498	0.218	0.307	1.13125e-14	Effector T
CTDSPL1	6.25044e-19	-0.109035	0.023	0.067	1.14139e-14	Effector T
SMC31	6.9523e-19	0.191361	0.245	0.16	1.26956e-14	Effector T
MZT2B1	7.74314e-19	-0.172843	0.227	0.32	1.41398e-14	Effector T
CD21	8.68616e-19	0.166136	0.842	0.808	1.58618e-14	Effector T
KLRB11	8.70531e-19	0.273451	0.314	0.22	1.58968e-14	Effector T
RCC11	9.06208e-19	-0.160101	0.114	0.191	1.65483e-14	Effector T
KDM5A1	1.04998e-18	0.220176	0.343	0.257	1.91737e-14	Effector T
ITGB1	1.0633e-18	0.222693	0.694	0.649	1.94168e-14	Effector T
NCBP2AS21	1.09414e-18	-0.102187	0.02	0.063	1.998e-14	Effector T
NCBP2-AS21	1.11572e-18	0.171141	0.249	0.163	2.03742e-14	Effector T
PRMT21	1.38217e-18	-0.150012	0.569	0.653	2.52398e-14	Effector T
GIMAP71	1.40614e-18	0.139534	0.823	0.77	2.56775e-14	Effector T
GNAS1	1.43315e-18	-0.178089	0.318	0.416	2.61707e-14	Effector T
ATM1	1.49384e-18	0.205004	0.437	0.345	2.7279e-14	Effector T
PREX11	1.66563e-18	0.187096	0.274	0.187	3.0416e-14	Effector T
ERV3-11	1.85105e-18	-0.132914	0.045	0.1	3.38021e-14	Effector T
TRAV12-21	1.98617e-18	0.325444	0.041	0.009	3.62694e-14	Effector T
RPL371	2.03754e-18	-0.053786	0.999	1	3.72074e-14	Effector T
GSTP11	2.03915e-18	0.16592	0.757	0.71	3.72369e-14	Effector T
PRKCH1	2.50845e-18	0.191164	0.524	0.431	4.58067e-14	Effector T
ISG201	2.94561e-18	0.196672	0.521	0.43	5.37898e-14	Effector T
JUND1	3.47692e-18	-0.194615	0.188	0.272	6.3492e-14	Effector T
NUPL21	4.81637e-18	0.13992	0.14	0.076	8.79517e-14	Effector T
PDGFRB	5.13239e-18	0.10618	0.066	0.023	9.37226e-14	Effector T
COQ71	6.18028e-18	-0.137972	0.053	0.11	1.12858e-13	Effector T
MTLN1	7.71159e-18	-0.118357	0.022	0.064	1.40821e-13	Effector T
VPS13C1	8.11486e-18	0.190633	0.295	0.208	1.48185e-13	Effector T
AC243829.11	8.11853e-18	-0.0994912	0.02	0.061	1.48252e-13	Effector T
ILF3-DT1	9.86633e-18	-0.1665	0.137	0.215	1.80169e-13	Effector T
SNHG31	1.03367e-17	-0.111382	0.014	0.051	1.88759e-13	Effector T
TPR1	1.08409e-17	0.210177	0.426	0.342	1.97966e-13	Effector T
SMC41	1.14894e-17	0.166762	0.149	0.084	2.09809e-13	Effector T
SUZ121	1.3705e-17	0.146316	0.144	0.079	2.50267e-13	Effector T
RPL32	1.39754e-17	-0.0699459	0.999	0.998	2.55205e-13	Effector T
BLOC1S41	1.52175e-17	-0.153955	0.145	0.224	2.77886e-13	Effector T
DENND101	1.58426e-17	-0.0943562	0.013	0.048	2.89301e-13	Effector T
CZIB1	1.69459e-17	-0.105122	0.018	0.057	3.0945e-13	Effector T
SP1401	1.81885e-17	-0.174639	0.22	0.309	3.3214e-13	Effector T
ARID1A1	3.00249e-17	0.178555	0.271	0.188	5.48285e-13	Effector T
AC008875.31	3.00483e-17	-0.123834	0.028	0.072	5.48712e-13	Effector T
RPS4Y11	3.08541e-17	0.166506	0.564	0.449	5.63427e-13	Effector T
CHMP4A1	3.43087e-17	-0.142951	0.156	0.238	6.26511e-13	Effector T
FXYD51	3.73102e-17	-0.139134	0.799	0.836	6.81321e-13	Effector T
ADAM101	3.77064e-17	0.177632	0.292	0.208	6.88556e-13	Effector T
ABHD14A1	4.0296e-17	-0.114245	0.029	0.074	7.35846e-13	Effector T
SRGN1	4.03569e-17	0.118465	0.936	0.932	7.36957e-13	Effector T
PNP1	4.23252e-17	-0.174981	0.174	0.254	7.72901e-13	Effector T
RRAS21	5.3547e-17	-0.134698	0.052	0.106	9.77822e-13	Effector T
HEXA1	5.53971e-17	-0.149621	0.142	0.218	1.01161e-12	Effector T
RB1CC11	5.92474e-17	0.182164	0.225	0.149	1.08192e-12	Effector T
WNK11	6.09607e-17	0.182802	0.328	0.24	1.1132e-12	Effector T
TRBJ2-11	6.63479e-17	-0.0856403	0.004	0.031	1.21158e-12	Effector T
NEAT11	7.84495e-17	0.190636	0.545	0.459	1.43257e-12	Effector T
ZBTB101	8.41366e-17	-0.101197	0.016	0.053	1.53642e-12	Effector T
AKAP91	9.83492e-17	0.216307	0.406	0.321	1.79595e-12	Effector T
ITM2A1	9.93055e-17	-0.160986	0.394	0.489	1.81342e-12	Effector T
RPS91	1.00489e-16	0.0876131	0.99	0.993	1.83502e-12	Effector T
DANCR1	1.01186e-16	-0.106326	0.024	0.065	1.84777e-12	Effector T
ANTKMT1	1.20566e-16	-0.101666	0.021	0.06	2.20165e-12	Effector T
KLRF11	1.28275e-16	-0.151785	0.097	0.164	2.34242e-12	Effector T
TRBV5-11	1.33485e-16	0.586773	0.044	0.012	2.43758e-12	Effector T
NIPBL1	1.43521e-16	0.196662	0.339	0.252	2.62083e-12	Effector T
TRBV6-11	1.47845e-16	-0.238651	0.008	0.039	2.6998e-12	Effector T
DYNC1H11	1.57074e-16	0.18132	0.357	0.27	2.86833e-12	Effector T
CCDC102A1	1.86228e-16	-0.1144	0.033	0.079	3.4007e-12	Effector T
GPR137B1	2.10605e-16	-0.139485	0.072	0.131	3.84586e-12	Effector T
NFATC21	2.22121e-16	0.191145	0.465	0.383	4.05616e-12	Effector T
PALLD1	2.39357e-16	0.164066	0.138	0.078	4.3709e-12	Effector T
ZNRD21	2.44547e-16	-0.080022	0.012	0.045	4.46566e-12	Effector T
RPL71	2.63495e-16	-0.107289	0.926	0.948	4.81168e-12	Effector T
SEPTIN21	3.04227e-16	-0.106154	0.023	0.063	5.55549e-12	Effector T
SUPT16H1	3.29067e-16	0.176999	0.243	0.165	6.0091e-12	Effector T
GZMK1	3.29471e-16	-0.168819	0.052	0.106	6.01646e-12	Effector T
GTF3C11	3.33065e-16	0.175406	0.207	0.135	6.0821e-12	Effector T
TRBV11-31	3.67853e-16	-0.149072	0.002	0.025	6.71736e-12	Effector T
RASGRP11	3.76236e-16	0.167667	0.249	0.171	6.87044e-12	Effector T
ARL21	3.80103e-16	-0.132605	0.104	0.172	6.94106e-12	Effector T
GOLM11	3.92195e-16	0.0953293	0.06	0.021	7.16187e-12	Effector T
KIR2DL1	3.98964e-16	0.0916304	0.037	0.008	7.28548e-12	Effector T
CLIP11	4.08578e-16	0.151921	0.173	0.105	7.46104e-12	Effector T
TOP2B1	4.27792e-16	0.150191	0.157	0.093	7.8119e-12	Effector T
POLR2A1	4.51341e-16	-0.189541	0.292	0.377	8.24194e-12	Effector T
PANK21	4.61168e-16	-0.147618	0.104	0.17	8.42138e-12	Effector T
SMCHD11	4.86713e-16	0.202436	0.415	0.332	8.88787e-12	Effector T
AL390728.51	4.88774e-16	-0.0984044	0.034	0.08	8.92549e-12	Effector T
MSN1	5.12004e-16	0.158193	0.752	0.701	9.3497e-12	Effector T
CHST121	5.78978e-16	0.171272	0.568	0.489	1.05727e-11	Effector T
TRBV7-91	6.63266e-16	0.396172	0.202	0.132	1.21119e-11	Effector T
UBE2F1	6.79884e-16	-0.144239	0.136	0.21	1.24154e-11	Effector T
GRK61	7.09276e-16	-0.138466	0.125	0.196	1.29521e-11	Effector T
SCAF111	9.78573e-16	0.200527	0.445	0.368	1.78697e-11	Effector T
EPSTI11	9.9957e-16	0.143208	0.136	0.077	1.82532e-11	Effector T
GPR651	1.02307e-15	0.189015	0.35	0.267	1.86822e-11	Effector T
UTP14C1	1.11337e-15	0.0695431	0.038	0.009	2.03313e-11	Effector T
FAM174C1	1.11363e-15	-0.100258	0.024	0.064	2.03361e-11	Effector T
ZFP36L11	1.22126e-15	-0.211896	0.559	0.628	2.23015e-11	Effector T
NPTN1	1.25195e-15	0.132378	0.113	0.06	2.28619e-11	Effector T
SMAP21	1.37302e-15	0.158679	0.177	0.111	2.50727e-11	Effector T
TRGV71	1.46047e-15	0.2657	0.136	0.079	2.66696e-11	Effector T
C11orf981	1.51914e-15	-0.146803	0.176	0.253	2.7741e-11	Effector T
CSGALNACT11	1.73031e-15	0.100947	0.06	0.023	3.15972e-11	Effector T
PQLC31	1.80537e-15	0.161288	0.26	0.182	3.29678e-11	Effector T
TRAV411	1.99512e-15	-0.0969579	0.014	0.047	3.64329e-11	Effector T
RAMAC1	2.15303e-15	-0.0831691	0.014	0.047	3.93164e-11	Effector T
SLK1	2.7886e-15	0.129467	0.107	0.055	5.09225e-11	Effector T
CD991	2.82447e-15	0.0980527	0.968	0.972	5.15777e-11	Effector T
MECP21	3.00287e-15	0.167885	0.287	0.207	5.48354e-11	Effector T
SPATA11	3.2132e-15	0.0545343	0.02	0.001	5.86763e-11	Effector T
NFKB21	3.36767e-15	-0.101318	0.036	0.081	6.1497e-11	Effector T
TRIM561	3.41491e-15	0.156536	0.19	0.122	6.23596e-11	Effector T
RECQL1	3.41983e-15	0.189706	0.289	0.212	6.24495e-11	Effector T
LRRFIP11	3.53335e-15	0.176401	0.693	0.645	6.45224e-11	Effector T
C4orf471	3.89037e-15	-0.0673156	0.008	0.037	7.1042e-11	Effector T
PRDM14	3.93365e-15	0.178749	0.269	0.192	7.18324e-11	Effector T
BCL7C1	4.8914e-15	-0.124171	0.082	0.142	8.93219e-11	Effector T
ACBD31	5.1348e-15	0.0978109	0.069	0.029	9.37665e-11	Effector T
PLAAT31	5.35031e-15	-0.104837	0.025	0.064	9.77019e-11	Effector T
ZBTB441	5.476e-15	0.16469	0.217	0.146	9.99972e-11	Effector T
POLR2J3.11	5.59516e-15	0.13341	0.112	0.06	1.02173e-10	Effector T
CTSW1	6.05475e-15	-0.117582	0.899	0.938	1.10566e-10	Effector T
PCBP21	6.41547e-15	-0.131174	0.794	0.841	1.17153e-10	Effector T
CHD81	6.46646e-15	0.150487	0.166	0.103	1.18084e-10	Effector T
GAB31	6.65693e-15	0.155638	0.244	0.168	1.21562e-10	Effector T
RPS151	7.76214e-15	-0.0593064	0.999	1	1.41745e-10	Effector T
ATF41	8.85297e-15	-0.14983	0.217	0.296	1.61664e-10	Effector T
PCSK71	8.88289e-15	0.18135	0.364	0.284	1.62211e-10	Effector T
SYS11	9.00741e-15	-0.127489	0.101	0.165	1.64484e-10	Effector T
COMMD31	1.00189e-14	-0.120978	0.055	0.105	1.82954e-10	Effector T
SUB11	1.03357e-14	0.128608	0.818	0.789	1.8874e-10	Effector T
TRAV8-61	1.0559e-14	-0.252978	0.035	0.078	1.92818e-10	Effector T
ITM2C1	1.31556e-14	0.153034	0.079	0.037	2.40234e-10	Effector T
PRPF81	1.33915e-14	0.182841	0.338	0.258	2.44542e-10	Effector T
GNAI21	1.49683e-14	0.18149	0.502	0.431	2.73335e-10	Effector T
CBWD51	1.57768e-14	-0.114895	0.062	0.115	2.881e-10	Effector T
RPL351	1.65492e-14	-0.0726374	0.992	0.995	3.02204e-10	Effector T
B3GAT11	1.70774e-14	0.114808	0.072	0.031	3.1185e-10	Effector T
R3HDM41	1.7859e-14	-0.137264	0.153	0.224	3.26123e-10	Effector T
SELL1	1.85481e-14	-0.161571	0.112	0.178	3.38707e-10	Effector T
IER31	1.91348e-14	-0.140914	0.045	0.092	3.4942e-10	Effector T
TPD521	1.91677e-14	-0.0974092	0.045	0.092	3.50022e-10	Effector T
ROCK21	1.97405e-14	0.0973233	0.062	0.025	3.60482e-10	Effector T
MAN1A21	2.04626e-14	0.162066	0.24	0.166	3.73668e-10	Effector T
DYNLT11	2.06234e-14	0.160128	0.299	0.219	3.76604e-10	Effector T
MT-ND51	2.19311e-14	-0.114488	0.985	0.987	4.00484e-10	Effector T
VKORC11	2.31621e-14	-0.115143	0.05	0.098	4.22962e-10	Effector T
ADNP1	2.69471e-14	0.102128	0.075	0.034	4.92081e-10	Effector T
HIST1H4C1	2.73236e-14	0.155996	0.687	0.608	4.98956e-10	Effector T
GNPTAB1	2.75143e-14	0.179244	0.348	0.27	5.02438e-10	Effector T
HNRNPAB1	2.84089e-14	-0.132616	0.144	0.215	5.18775e-10	Effector T
KLF61	2.91712e-14	-0.169766	0.773	0.819	5.32696e-10	Effector T
CHD11	3.23007e-14	0.16491	0.23	0.159	5.89843e-10	Effector T
NUTM2A1	3.23807e-14	-0.0860106	0.017	0.05	5.91305e-10	Effector T
EEF1E11	3.33921e-14	-0.104614	0.074	0.13	6.09774e-10	Effector T
TAX1BP11	3.45806e-14	0.18301	0.463	0.386	6.31476e-10	Effector T
LINC011381	3.64209e-14	-0.086746	0.019	0.053	6.65083e-10	Effector T
CMIP1	3.74497e-14	0.130296	0.148	0.089	6.83869e-10	Effector T
AKR1C31	4.0083e-14	-0.103731	0.027	0.066	7.31955e-10	Effector T
ELAVL11	4.16118e-14	-0.134624	0.132	0.199	7.59874e-10	Effector T
NAA101	4.17557e-14	-0.133185	0.233	0.315	7.625e-10	Effector T
AC020916.11	4.22407e-14	-0.0930091	0.016	0.048	7.71358e-10	Effector T
CTCF1	4.22594e-14	0.1276	0.158	0.097	7.717e-10	Effector T
RPS6KA11	4.64906e-14	0.168787	0.432	0.349	8.48965e-10	Effector T
MAT2A1	4.66197e-14	-0.164536	0.209	0.283	8.51323e-10	Effector T
TRBV5-5	5.21712e-14	0.132577	0.021	0.002	9.52699e-10	Effector T
SNF81	5.45294e-14	-0.12948	0.091	0.15	9.95762e-10	Effector T
BUB31	5.76968e-14	0.162201	0.524	0.451	1.0536e-09	Effector T
PSME41	6.55642e-14	0.120229	0.117	0.065	1.19727e-09	Effector T
CEBPA1	6.9845e-14	-0.0631814	0.009	0.036	1.27544e-09	Effector T
NCOA11	8.89594e-14	0.127954	0.162	0.101	1.62449e-09	Effector T
TRAV221	9.06505e-14	-0.179963	0.005	0.028	1.65537e-09	Effector T
TRBV4-11	9.18048e-14	0.624708	0.071	0.032	1.67645e-09	Effector T
PARP41	1.10717e-13	0.146116	0.163	0.104	2.0218e-09	Effector T
GSTM41	1.16144e-13	-0.0850294	0.024	0.06	2.1209e-09	Effector T
TRG-AS11	1.1671e-13	0.177589	0.288	0.214	2.13125e-09	Effector T
SERPINB11	1.30748e-13	0.177047	0.477	0.4	2.38758e-09	Effector T
PMF11	1.32116e-13	-0.0957315	0.033	0.074	2.41257e-09	Effector T
ARF61	1.53196e-13	-0.15082	0.369	0.452	2.7975e-09	Effector T
PRKCB1	1.658e-13	0.170412	0.384	0.307	3.02768e-09	Effector T
MT1F1	1.83559e-13	0.154739	0.185	0.122	3.35198e-09	Effector T
PRKACB1	1.93558e-13	0.15732	0.358	0.28	3.53456e-09	Effector T
AC245297.31	1.98807e-13	-0.102428	0.058	0.107	3.63042e-09	Effector T
RBMX1	2.07187e-13	-0.154615	0.355	0.43	3.78344e-09	Effector T
PGAM11	2.14082e-13	0.150889	0.664	0.612	3.90934e-09	Effector T
ARMC101	2.15288e-13	-0.109314	0.071	0.124	3.93138e-09	Effector T
AGL1	2.23043e-13	0.113772	0.104	0.056	4.07298e-09	Effector T
TRAV191	2.33075e-13	-0.325869	0.043	0.086	4.25619e-09	Effector T
RPL81	2.36374e-13	-0.0620442	0.996	0.998	4.31643e-09	Effector T
TRBV7-5	2.45323e-13	-0.0634792	0	0.016	4.47984e-09	Effector T
1961-09-01	2.57573e-13	0.137194	0.451	0.357	4.70354e-09	Effector T
Z99127.41	2.67273e-13	-0.0498171	0.002	0.021	4.88066e-09	Effector T
LENG81	2.67703e-13	0.163171	0.267	0.196	4.88852e-09	Effector T
AL365205.11	2.78277e-13	-0.100638	0.081	0.137	5.08162e-09	Effector T
HNRNPA11	3.37038e-13	-0.0878263	0.941	0.958	6.15465e-09	Effector T
CHN21	3.7627e-13	-0.0730737	0.012	0.04	6.87107e-09	Effector T
SPTAN11	4.07561e-13	0.171583	0.366	0.291	7.44247e-09	Effector T
CIAO2A1	4.14457e-13	-0.0860892	0.022	0.056	7.5684e-09	Effector T
NOP531	4.61661e-13	-0.114924	0.757	0.821	8.4304e-09	Effector T
POLR2B1	4.753e-13	0.135312	0.218	0.149	8.67945e-09	Effector T
MYCBP21	4.8536e-13	0.189202	0.352	0.281	8.86316e-09	Effector T
SLF21	5.01907e-13	0.109406	0.111	0.062	9.16532e-09	Effector T
C19orf701	5.08181e-13	0.14376	0.335	0.255	9.2799e-09	Effector T
AC093495.11	5.24807e-13	-0.0624917	0.007	0.031	9.58351e-09	Effector T
ACTA21	5.44994e-13	0.125643	0.12	0.069	9.95213e-09	Effector T
AFTPH1	5.61739e-13	0.125485	0.156	0.098	1.02579e-08	Effector T
FAM89B1	5.77759e-13	-0.0917412	0.03	0.068	1.05505e-08	Effector T
NAP1L11	5.78449e-13	0.159048	0.434	0.361	1.05631e-08	Effector T
WASF21	6.28417e-13	0.158968	0.479	0.409	1.14755e-08	Effector T
CD521	6.31606e-13	0.083052	0.992	0.997	1.15337e-08	Effector T
F8A31	6.38698e-13	-0.0586061	0.005	0.027	1.16633e-08	Effector T
MYL61	7.07675e-13	0.0886769	0.966	0.978	1.29229e-08	Effector T
RNF1261	7.15403e-13	-0.138459	0.276	0.352	1.3064e-08	Effector T
MT-CYB1	7.18442e-13	0.0831542	0.998	0.999	1.31195e-08	Effector T
KIF91	7.62001e-13	-0.0821586	0.026	0.061	1.39149e-08	Effector T
GTPBP61	8.15358e-13	-0.110467	0.055	0.101	1.48892e-08	Effector T
WHAMM1	8.40085e-13	-0.131942	0.111	0.171	1.53408e-08	Effector T
MORC31	8.44741e-13	0.142867	0.191	0.129	1.54258e-08	Effector T
XRCC51	8.89694e-13	0.16352	0.504	0.432	1.62467e-08	Effector T
MIS18BP11	9.13936e-13	0.142904	0.183	0.121	1.66894e-08	Effector T
BOD11	9.15513e-13	-0.0868499	0.03	0.066	1.67182e-08	Effector T
USP71	9.3131e-13	0.13008	0.135	0.082	1.70066e-08	Effector T
NOTCH11	9.90874e-13	0.0885147	0.064	0.028	1.80943e-08	Effector T
MAK1	1.00417e-12	-0.0405273	0.001	0.017	1.83372e-08	Effector T
GSDMB1	1.0095e-12	0.0709372	0.044	0.015	1.84345e-08	Effector T
GABPB1-IT11	1.032e-12	-0.0622551	0.01	0.036	1.88453e-08	Effector T
HGH11	1.03326e-12	-0.0857595	0.029	0.066	1.88683e-08	Effector T
BATF1	1.08722e-12	0.174368	0.45	0.377	1.98538e-08	Effector T
TRBV7-61	1.1341e-12	0.44183	0.027	0.006	2.07097e-08	Effector T
NACA1	1.16427e-12	-0.0597566	0.994	0.997	2.12607e-08	Effector T
ZBTB381	1.22635e-12	0.14957	0.452	0.37	2.23944e-08	Effector T
PXN1	1.23138e-12	0.15311	0.473	0.398	2.24862e-08	Effector T
OTUD6B-AS11	1.26814e-12	-0.130616	0.157	0.224	2.31576e-08	Effector T
LMNB21	1.31381e-12	-0.0776141	0.025	0.06	2.39914e-08	Effector T
TLK11	1.32547e-12	0.137961	0.168	0.11	2.42045e-08	Effector T
NSG11	1.39893e-12	-0.11487	0.098	0.156	2.55458e-08	Effector T
SSBP31	1.44339e-12	0.149957	0.222	0.155	2.63578e-08	Effector T
STK101	1.46969e-12	0.17069	0.459	0.391	2.6838e-08	Effector T
BTN3A21	1.53604e-12	0.140561	0.633	0.565	2.80496e-08	Effector T
CLSTN31	1.53683e-12	0.12644	0.15	0.094	2.8064e-08	Effector T
SLC2A31	1.57431e-12	-0.169743	0.301	0.376	2.87484e-08	Effector T
CHD41	1.58398e-12	0.17677	0.257	0.191	2.8925e-08	Effector T
GPBP11	1.6264e-12	0.160828	0.301	0.23	2.96997e-08	Effector T
NBPF101	1.64506e-12	0.0753892	0.042	0.014	3.00405e-08	Effector T
CLIC11	1.66339e-12	0.106377	0.922	0.92	3.03752e-08	Effector T
B4GALT51	1.79882e-12	0.0888343	0.081	0.04	3.28482e-08	Effector T
EMG11	1.86542e-12	-0.0981662	0.065	0.115	3.40644e-08	Effector T
NME11	1.8788e-12	-0.098354	0.048	0.091	3.43087e-08	Effector T
SOS11	1.88707e-12	0.109831	0.096	0.052	3.44597e-08	Effector T
ADAMTS61	1.94312e-12	0.0642261	0.038	0.012	3.54832e-08	Effector T
SHOC21	1.96869e-12	0.130144	0.24	0.17	3.59502e-08	Effector T
PYCR21	2.37831e-12	-0.107431	0.142	0.208	4.34302e-08	Effector T
CELF21	2.40991e-12	0.163109	0.545	0.484	4.40073e-08	Effector T
ACTR31	2.42638e-12	0.153675	0.707	0.678	4.43082e-08	Effector T
NAIP1	2.43064e-12	0.0669141	0.048	0.018	4.43858e-08	Effector T
CLEC2B1	2.52792e-12	-0.12045	0.585	0.659	4.61623e-08	Effector T
COA81	2.71774e-12	-0.0688592	0.014	0.042	4.96287e-08	Effector T
PSMB81	2.8002e-12	0.121014	0.71	0.675	5.11345e-08	Effector T
UBXN41	2.84255e-12	0.162698	0.463	0.391	5.19078e-08	Effector T
AC245060.51	3.03663e-12	0.0828014	0.044	0.016	5.54518e-08	Effector T
MYO1G1	3.55881e-12	0.163724	0.627	0.58	6.49875e-08	Effector T
RPL271	3.83845e-12	-0.0751024	0.977	0.985	7.00939e-08	Effector T
TMOD31	4.13896e-12	0.148439	0.322	0.247	7.55815e-08	Effector T
FAM118A1	4.22157e-12	-0.106326	0.057	0.103	7.709e-08	Effector T
OXNAD11	4.39892e-12	-0.107722	0.081	0.133	8.03287e-08	Effector T
CD221	4.41616e-12	0.138336	0.246	0.179	8.06435e-08	Effector T
CLTA1	4.4959e-12	0.142931	0.376	0.297	8.20997e-08	Effector T
RPS3A1	4.55889e-12	-0.0635722	0.998	1	8.325e-08	Effector T
EPB411	4.58794e-12	0.156259	0.341	0.269	8.37803e-08	Effector T
SAMD31	4.65923e-12	-0.131877	0.494	0.568	8.50822e-08	Effector T
LIME11	5.62157e-12	-0.11667	0.516	0.6	1.02655e-07	Effector T
SENP61	5.73544e-12	0.152091	0.257	0.189	1.04735e-07	Effector T
USP9Y1	6.17726e-12	0.070242	0.049	0.019	1.12803e-07	Effector T
MIR4435-2HG1	6.24641e-12	0.1451	0.331	0.256	1.14066e-07	Effector T
PARP141	6.57792e-12	0.117115	0.158	0.102	1.20119e-07	Effector T
CNFN1	6.75648e-12	0.0616313	0.03	0.008	1.2338e-07	Effector T
MT1E1	7.26376e-12	0.110553	0.2	0.138	1.32643e-07	Effector T
NBPF121	7.40678e-12	0.115855	0.099	0.055	1.35255e-07	Effector T
PTGER41	7.55919e-12	0.156764	0.274	0.206	1.38038e-07	Effector T
PRDX31	7.59961e-12	0.131434	0.221	0.155	1.38776e-07	Effector T
PCNX11	8.1817e-12	0.108887	0.116	0.068	1.49406e-07	Effector T
PPP4R3A1	8.41649e-12	0.121486	0.191	0.13	1.53694e-07	Effector T
DOCK81	8.83795e-12	0.155531	0.312	0.241	1.6139e-07	Effector T
CREBBP1	9.28228e-12	0.124171	0.171	0.113	1.69504e-07	Effector T
PLEKHA51	9.32294e-12	0.0951509	0.073	0.036	1.70246e-07	Effector T
SNHG13	1.00445e-11	-0.0853075	0.027	0.06	1.83423e-07	Effector T
OIP5-AS11	1.0114e-11	-0.0657114	0.01	0.034	1.84691e-07	Effector T
DNAJB41	1.05206e-11	-0.0860887	0.033	0.07	1.92118e-07	Effector T
SLC9A11	1.07824e-11	-0.115013	0.05	0.091	1.96897e-07	Effector T
THEMIS	1.09531e-11	0.170363	0.415	0.344	2.00015e-07	Effector T
RHOC1	1.11461e-11	-0.132626	0.191	0.257	2.0354e-07	Effector T
COTL11	1.19677e-11	-0.198376	0.281	0.347	2.18542e-07	Effector T
DMAC2L1	1.23369e-11	-0.051566	0.004	0.024	2.25285e-07	Effector T
ULK31	1.3048e-11	-0.123786	0.136	0.196	2.3827e-07	Effector T
CYFIP21	1.3512e-11	0.147302	0.521	0.461	2.46742e-07	Effector T
CIAO11	1.37968e-11	0.145719	0.279	0.211	2.51943e-07	Effector T
SELP1	1.47489e-11	-0.142533	0.089	0.142	2.6933e-07	Effector T
CD481	1.47933e-11	-0.113527	0.742	0.796	2.7014e-07	Effector T
AXIN11	1.55056e-11	0.104479	0.109	0.064	2.83148e-07	Effector T
RPL36	1.75112e-11	-0.0497969	0.997	0.999	3.19771e-07	Effector T
CASS41	1.96911e-11	0.0708682	0.042	0.015	3.59579e-07	Effector T
YRDC1	1.97343e-11	-0.0573084	0.009	0.031	3.60369e-07	Effector T
GOLGB11	2.0021e-11	0.158112	0.212	0.152	3.65604e-07	Effector T
KLRC31	2.10991e-11	-0.119314	0.082	0.132	3.8529e-07	Effector T
SDHD1	2.11917e-11	-0.114104	0.233	0.304	3.86982e-07	Effector T
AC008555.41	2.1519e-11	-0.0650036	0.013	0.039	3.92958e-07	Effector T
RPL221	2.15955e-11	-0.0612819	0.983	0.989	3.94355e-07	Effector T
ZC3H12A1	2.19994e-11	-0.111194	0.092	0.144	4.01731e-07	Effector T
ARID4B1	2.30973e-11	0.170722	0.446	0.384	4.21779e-07	Effector T
LINC012781	2.33349e-11	-0.0523109	0.008	0.03	4.26118e-07	Effector T
F2R1	2.36705e-11	0.156185	0.278	0.21	4.32247e-07	Effector T
ARL4A1	2.44552e-11	-0.0830736	0.031	0.066	4.46576e-07	Effector T
DDX39B1	2.48981e-11	-0.135229	0.196	0.26	4.54665e-07	Effector T
HOXB-AS11	2.49363e-11	0.0517957	0.024	0.005	4.55362e-07	Effector T
ATP2B41	2.49464e-11	0.147962	0.404	0.33	4.55546e-07	Effector T
RBL21	2.60762e-11	0.145333	0.526	0.454	4.76178e-07	Effector T
GIMAP51	2.6871e-11	-0.152039	0.184	0.246	4.90691e-07	Effector T
TROVE21	2.72598e-11	0.130041	0.252	0.184	4.97792e-07	Effector T
LINC023841	2.84496e-11	-0.143755	0.165	0.227	5.19519e-07	Effector T
ARHGEF31	2.98382e-11	0.150832	0.331	0.262	5.44875e-07	Effector T
UBR11	3.04578e-11	0.107447	0.114	0.068	5.56189e-07	Effector T
MRPL121	3.0675e-11	-0.0760388	0.031	0.065	5.60156e-07	Effector T
FMNL11	3.20545e-11	-0.133631	0.309	0.381	5.85347e-07	Effector T
CAPN21	3.84176e-11	0.155788	0.582	0.532	7.01543e-07	Effector T
USP471	3.87469e-11	0.145279	0.199	0.142	7.07558e-07	Effector T
FAM120A1	4.05315e-11	0.112501	0.162	0.107	7.40145e-07	Effector T
AL118516.11	4.11686e-11	-0.137474	0.087	0.136	7.51779e-07	Effector T
BAZ2A1	4.39784e-11	0.138662	0.286	0.219	8.03089e-07	Effector T
CARD91	4.77226e-11	-0.039788	0.001	0.014	8.71462e-07	Effector T
AL135905.21	5.0023e-11	-0.0661431	0.014	0.04	9.13469e-07	Effector T
SPSB31	5.29817e-11	0.149796	0.495	0.423	9.67498e-07	Effector T
ADGRE51	5.32055e-11	0.157689	0.622	0.57	9.71586e-07	Effector T
SPART1	5.34192e-11	0.0469312	0.022	0.004	9.75488e-07	Effector T
DHRS31	5.63707e-11	-0.0779335	0.039	0.075	1.02939e-06	Effector T
AL365361.11	5.63895e-11	0.0878434	0.067	0.033	1.02973e-06	Effector T
COL4A3BP1	5.66529e-11	0.105291	0.109	0.065	1.03454e-06	Effector T
COL4A31	5.66529e-11	0.105291	0.109	0.065	1.03454e-06	Effector T
ZC3HAV11	5.8715e-11	0.143266	0.407	0.341	1.0722e-06	Effector T
HAVCR21	5.96225e-11	0.0533846	0.029	0.008	1.08877e-06	Effector T
DDX171	6.13837e-11	0.143826	0.427	0.358	1.12093e-06	Effector T
CPQ1	6.63743e-11	0.101049	0.098	0.056	1.21206e-06	Effector T
RAP2A1	6.83675e-11	0.110028	0.117	0.071	1.24846e-06	Effector T
TRAC1	7.03291e-11	0.146653	0.43	0.363	1.28428e-06	Effector T
TRBV4-2	7.3432e-11	0.382534	0.036	0.012	1.34094e-06	Effector T
CIRBP1	7.48415e-11	-0.107683	0.775	0.827	1.36668e-06	Effector T
BOLA21	7.65749e-11	-0.0563323	0.007	0.028	1.39833e-06	Effector T
HEIH1	7.95891e-11	-0.0578799	0.01	0.032	1.45338e-06	Effector T
SNRNP701	8.47744e-11	-0.136888	0.246	0.312	1.54807e-06	Effector T
XPO61	8.92799e-11	0.105048	0.103	0.061	1.63034e-06	Effector T
TRAV161	8.94e-11	-0.418922	0.051	0.088	1.63253e-06	Effector T
KCNQ1OT11	9.03493e-11	-0.0961418	0.045	0.084	1.64987e-06	Effector T
IER5L1	9.11631e-11	-0.0606918	0.018	0.045	1.66473e-06	Effector T
MMP241	9.18614e-11	-0.123698	0.064	0.107	1.67748e-06	Effector T
ANKRD441	9.40821e-11	0.155273	0.415	0.347	1.71803e-06	Effector T
CD71	9.87693e-11	0.135597	0.69	0.637	1.80363e-06	Effector T
PAK21	1.01211e-10	0.1439	0.426	0.356	1.84822e-06	Effector T
PDCD41	1.01372e-10	-0.126258	0.335	0.407	1.85115e-06	Effector T
IKZF31	1.01385e-10	0.158429	0.467	0.397	1.85138e-06	Effector T
SNHG81	1.02687e-10	-0.129773	0.305	0.377	1.87518e-06	Effector T
PABPC41	1.03904e-10	-0.0993094	0.085	0.133	1.8974e-06	Effector T
SRSF31	1.04671e-10	-0.11776	0.593	0.656	1.91139e-06	Effector T
SMARCA21	1.22624e-10	0.131243	0.226	0.165	2.23924e-06	Effector T
ARHGDIB1	1.24358e-10	-0.0625283	0.974	0.984	2.27089e-06	Effector T
MIF1	1.26003e-10	-0.0941133	0.795	0.837	2.30093e-06	Effector T
FAM96A1	1.29753e-10	0.124687	0.232	0.172	2.36943e-06	Effector T
KAT2B1	1.31974e-10	0.108712	0.1	0.059	2.40998e-06	Effector T
VPS4B1	1.32976e-10	0.150319	0.325	0.259	2.42828e-06	Effector T
SSR21	1.39533e-10	-0.0916299	0.746	0.796	2.54802e-06	Effector T
ACTR21	1.40325e-10	0.154983	0.54	0.483	2.56248e-06	Effector T
DENND31	1.40586e-10	0.0759188	0.051	0.022	2.56724e-06	Effector T
GPATCH2L1	1.44161e-10	0.101976	0.105	0.062	2.63253e-06	Effector T
ARF51	1.46145e-10	0.123894	0.594	0.535	2.66876e-06	Effector T
LRCH41	1.49994e-10	-0.107616	0.088	0.136	2.73904e-06	Effector T
SYNE11	1.5845e-10	0.165109	0.597	0.549	2.89346e-06	Effector T
EFCAB21	1.59748e-10	-0.067764	0.016	0.043	2.91716e-06	Effector T
AC091271.11	1.60761e-10	-0.107941	0.059	0.1	2.93566e-06	Effector T
RNF19A1	1.62073e-10	0.142062	0.254	0.192	2.95962e-06	Effector T
CARD8-AS11	1.64615e-10	0.0896928	0.091	0.051	3.00603e-06	Effector T
RAB5C1	1.67383e-10	-0.106661	0.403	0.475	3.05659e-06	Effector T
AF165147.11	1.75734e-10	-0.0447287	0.004	0.022	3.20909e-06	Effector T
RAPGEF11	1.76146e-10	0.11678	0.153	0.102	3.2166e-06	Effector T
PPAN1	1.76776e-10	-0.0667524	0.022	0.052	3.22811e-06	Effector T
DDX241	1.81946e-10	0.13649	0.564	0.5	3.32252e-06	Effector T
LARP11	1.82066e-10	0.102366	0.116	0.071	3.32471e-06	Effector T
NFATC31	1.85033e-10	0.154645	0.374	0.309	3.37889e-06	Effector T
MAPKAP11	1.91555e-10	-0.102645	0.078	0.124	3.49798e-06	Effector T
SLC47A11	2.06793e-10	0.0407946	0.015	0.001	3.77625e-06	Effector T
RCSD11	2.16078e-10	-0.125432	0.446	0.513	3.9458e-06	Effector T
EIF2S31	2.28977e-10	-0.119271	0.34	0.407	4.18135e-06	Effector T
PSMB91	2.33348e-10	0.106856	0.819	0.81	4.26117e-06	Effector T
TM4SF191	2.4134e-10	0.125862	0.157	0.106	4.40711e-06	Effector T
TRDV11	2.44272e-10	0.0682377	0.024	0.006	4.46066e-06	Effector T
KRAS1	2.46951e-10	0.149499	0.357	0.291	4.50958e-06	Effector T
ARAP21	2.47424e-10	0.131949	0.271	0.207	4.51821e-06	Effector T
SET1	2.49208e-10	0.156723	0.475	0.412	4.55079e-06	Effector T
EFHD21	2.5534e-10	0.148979	0.635	0.591	4.66276e-06	Effector T
APC1	2.69149e-10	0.111062	0.114	0.071	4.91493e-06	Effector T
PPP2CA1	2.73473e-10	-0.113152	0.232	0.3	4.99389e-06	Effector T
DCAF71	2.8788e-10	0.134682	0.315	0.246	5.25697e-06	Effector T
RFLNB1	2.8927e-10	0.0901748	0.076	0.04	5.28236e-06	Effector T
ACIN11	2.90809e-10	0.142401	0.286	0.221	5.31045e-06	Effector T
C7orf261	2.93045e-10	-0.0881748	0.074	0.119	5.3513e-06	Effector T
RIF11	2.95712e-10	0.125873	0.136	0.089	5.39999e-06	Effector T
NUP421	2.96338e-10	-0.0564043	0.012	0.035	5.41144e-06	Effector T
MORF4L11	3.10071e-10	0.133145	0.629	0.582	5.66221e-06	Effector T
RNMT1	3.13477e-10	0.1201	0.204	0.145	5.7244e-06	Effector T
SYTL31	3.14072e-10	0.150504	0.351	0.284	5.73527e-06	Effector T
VCPIP1	3.14183e-10	0.130735	0.174	0.121	5.7373e-06	Effector T
SLC4A71	3.19331e-10	0.146453	0.219	0.162	5.83131e-06	Effector T
TP53TG11	3.35698e-10	0.130931	0.215	0.157	6.13017e-06	Effector T
RBM431	3.57999e-10	0.0989262	0.076	0.041	6.53742e-06	Effector T
HNRNPU1	3.59678e-10	0.149377	0.551	0.494	6.56808e-06	Effector T
MBD21	3.6884e-10	0.0912271	0.095	0.055	6.73538e-06	Effector T
ARPC1A1	3.71411e-10	-0.0814147	0.028	0.059	6.78234e-06	Effector T
TRIM331	3.75637e-10	0.09588	0.107	0.065	6.85951e-06	Effector T
GBP31	3.86346e-10	0.106028	0.122	0.077	7.05506e-06	Effector T
MAP111	4.05705e-10	-0.0324892	0.002	0.016	7.40858e-06	Effector T
EI241	4.0977e-10	-0.0952264	0.07	0.112	7.48281e-06	Effector T
ORMDL31	4.18725e-10	0.138211	0.33	0.263	7.64635e-06	Effector T
ELF11	4.27265e-10	0.138203	0.412	0.349	7.80228e-06	Effector T
MAP4K41	4.33418e-10	0.0858301	0.083	0.046	7.91465e-06	Effector T
AC010422.31	4.5132e-10	-0.0523934	0.022	0.051	8.24156e-06	Effector T
SBK11	4.90156e-10	0.10259	0.121	0.076	8.95074e-06	Effector T
IMP31	5.03215e-10	0.127892	0.452	0.385	9.18921e-06	Effector T
CMKLR11	5.22289e-10	0.103857	0.122	0.077	9.53751e-06	Effector T
IFIT21	5.24597e-10	-0.145582	0.079	0.124	9.57967e-06	Effector T
UBB1	5.34687e-10	-0.0944967	0.899	0.927	9.76393e-06	Effector T
CCDC88A1	5.3505e-10	0.0789184	0.052	0.024	9.77056e-06	Effector T
BHLHE401	5.38476e-10	0.126208	0.253	0.191	9.83311e-06	Effector T
ANXA51	5.44274e-10	0.151546	0.476	0.418	9.939e-06	Effector T
TTC39C1	5.53252e-10	-0.101931	0.131	0.186	1.01029e-05	Effector T
LIMA11	5.59745e-10	0.127778	0.143	0.096	1.02215e-05	Effector T
PCBP1-AS11	5.79797e-10	-0.0474249	0.008	0.028	1.05877e-05	Effector T
ADGRG11	5.81865e-10	0.134082	0.699	0.663	1.06254e-05	Effector T
METTL131	5.92391e-10	0.0831167	0.07	0.037	1.08177e-05	Effector T
TMEM1291	5.97539e-10	-0.0785972	0.046	0.082	1.09117e-05	Effector T
HNRNPD1	6.54165e-10	0.137705	0.276	0.216	1.19457e-05	Effector T
PRDX21	6.60634e-10	-0.113609	0.364	0.434	1.20638e-05	Effector T
SAMD91	7.53028e-10	0.146668	0.237	0.18	1.3751e-05	Effector T
LNPEP1	7.67506e-10	0.156032	0.355	0.291	1.40154e-05	Effector T
DNAJB21	7.71123e-10	-0.0802871	0.052	0.091	1.40815e-05	Effector T
BBC31	7.76966e-10	-0.0876012	0.052	0.091	1.41882e-05	Effector T
GOPC1	7.79902e-10	0.134313	0.215	0.16	1.42418e-05	Effector T
PSMA71	8.3781e-10	0.115099	0.746	0.712	1.52992e-05	Effector T
PHF31	8.69722e-10	0.136009	0.286	0.224	1.5882e-05	Effector T
TAP11	9.04956e-10	0.134358	0.588	0.534	1.65254e-05	Effector T
PRPF181	9.53072e-10	-0.0879803	0.082	0.127	1.7404e-05	Effector T
GIMAP41	9.64513e-10	0.105308	0.732	0.689	1.7613e-05	Effector T
CENPK1	1.00005e-09	0.117902	0.14	0.094	1.8262e-05	Effector T
HERPUD21	1.03456e-09	-0.111318	0.284	0.349	1.88922e-05	Effector T
RGS11	1.04457e-09	-0.0739431	0.027	0.057	1.90749e-05	Effector T
MTRES11	1.0493e-09	-0.0455238	0.005	0.022	1.91612e-05	Effector T
ANKRD36C1	1.08631e-09	0.111591	0.147	0.099	1.98371e-05	Effector T
DBI1	1.13066e-09	0.126947	0.716	0.683	2.0647e-05	Effector T
SGSM31	1.13811e-09	-0.0907491	0.077	0.121	2.07831e-05	Effector T
GSC1	1.18606e-09	0.0439756	0.019	0.004	2.16587e-05	Effector T
TSPAN2	1.19117e-09	0.128989	0.211	0.155	2.1752e-05	Effector T
EFR3A1	1.21996e-09	0.114727	0.196	0.142	2.22776e-05	Effector T
SETD21	1.2342e-09	0.127	0.206	0.151	2.25377e-05	Effector T
HPS31	1.24341e-09	0.110599	0.152	0.103	2.27059e-05	Effector T
SNHG171	1.31196e-09	-0.0534883	0.009	0.029	2.39576e-05	Effector T
BTG21	1.32033e-09	-0.149448	0.218	0.276	2.41106e-05	Effector T
AGBL51	1.3766e-09	-0.0434496	0.027	0.057	2.51381e-05	Effector T
PTGDS1	1.38802e-09	0.035929	0.122	0.078	2.53467e-05	Effector T
PPP1R12A1	1.47446e-09	0.149352	0.495	0.435	2.69251e-05	Effector T
ENPP41	1.52017e-09	0.111083	0.119	0.077	2.77599e-05	Effector T
SON1	1.60694e-09	0.102496	0.818	0.805	2.93443e-05	Effector T
UBE3A1	1.62383e-09	0.128525	0.268	0.208	2.96528e-05	Effector T
SIRPG1	1.63078e-09	-0.0770636	0.022	0.049	2.97797e-05	Effector T
HNRNPA2B11	1.65732e-09	-0.0772283	0.905	0.935	3.02643e-05	Effector T
USP17	1.66917e-09	0.124735	0.214	0.159	3.04806e-05	Effector T
SEPTIN111	1.68926e-09	-0.0602015	0.013	0.035	3.08475e-05	Effector T
RNPEPL11	1.6937e-09	-0.113619	0.167	0.223	3.09287e-05	Effector T
TECR1	1.7007e-09	-0.102551	0.407	0.476	3.10566e-05	Effector T
FN3KRP1	1.76721e-09	0.0899814	0.111	0.069	3.22711e-05	Effector T
PABPC11	1.7719e-09	-0.0934779	0.897	0.922	3.23567e-05	Effector T
TRIM141	1.77537e-09	0.106163	0.146	0.098	3.24201e-05	Effector T
CD271	1.84393e-09	-0.100608	0.071	0.113	3.36721e-05	Effector T
CD1011	1.87531e-09	0.10457	0.096	0.059	3.42451e-05	Effector T
TTC35	1.8855e-09	0.150937	0.29	0.232	3.44312e-05	Effector T
AL499604.11	1.90819e-09	-0.0580849	0.009	0.029	3.48454e-05	Effector T
PARL1	1.92303e-09	-0.0768961	0.038	0.07	3.51165e-05	Effector T
STIMATE1	2.04117e-09	-0.0463382	0.007	0.026	3.72737e-05	Effector T
SF3B21	2.17552e-09	0.114433	0.634	0.573	3.97271e-05	Effector T
LINC00469	2.22139e-09	-0.0310097	0.001	0.012	4.05648e-05	Effector T
RAP1B1	2.2537e-09	0.104897	0.858	0.869	4.11548e-05	Effector T
RGPD81	2.28701e-09	-0.0520199	0.014	0.037	4.17631e-05	Effector T
CXXC51	2.30885e-09	-0.0551967	0.012	0.034	4.21618e-05	Effector T
COX7C1	2.33499e-09	-0.0714711	0.882	0.915	4.26392e-05	Effector T
TRANK11	2.34175e-09	0.127088	0.216	0.162	4.27626e-05	Effector T
RPL311	2.41802e-09	-0.0638889	0.956	0.971	4.41554e-05	Effector T
BIRC61	2.42309e-09	0.127593	0.254	0.195	4.4248e-05	Effector T
NUAK11	2.51573e-09	0.0610065	0.03	0.01	4.59397e-05	Effector T
CXCR31	2.56817e-09	-0.100562	0.099	0.147	4.68974e-05	Effector T
AHCTF11	2.66225e-09	0.0974108	0.112	0.071	4.86153e-05	Effector T
EEF1B21	2.6922e-09	-0.0723882	0.945	0.956	4.91623e-05	Effector T
SNHG191	2.7678e-09	-0.0726476	0.021	0.047	5.05428e-05	Effector T
BORCS71	2.80445e-09	-0.0912393	0.122	0.174	5.1212e-05	Effector T
ZNF1071	2.80879e-09	-0.0735518	0.067	0.108	5.12913e-05	Effector T
PTPN111	2.958e-09	0.114573	0.137	0.092	5.4016e-05	Effector T
ATP5S1	3.03871e-09	0.0939759	0.1	0.062	5.54898e-05	Effector T
LETM21	3.05959e-09	-0.0565932	0.013	0.034	5.58712e-05	Effector T
CDK121	3.12709e-09	0.115919	0.193	0.14	5.71038e-05	Effector T
CNOT6L1	3.26953e-09	0.123198	0.237	0.179	5.97049e-05	Effector T
RHOH1	3.51043e-09	0.141739	0.392	0.332	6.41041e-05	Effector T
PLEKHA11	3.66229e-09	0.134166	0.284	0.224	6.68771e-05	Effector T
MCUB1	3.91036e-09	-0.0939987	0.218	0.284	7.14072e-05	Effector T
PPP1CB1	3.96041e-09	0.102838	0.165	0.116	7.23211e-05	Effector T
IGF2R1	3.98593e-09	0.130848	0.241	0.183	7.27871e-05	Effector T
SLC12A91	3.99472e-09	-0.0824812	0.043	0.077	7.29476e-05	Effector T
SYTL21	4.03079e-09	0.133014	0.232	0.176	7.36063e-05	Effector T
TIMM10B1	4.13488e-09	-0.0747237	0.053	0.089	7.5507e-05	Effector T
LINC003421	4.15912e-09	0.0550038	0.041	0.017	7.59496e-05	Effector T
HSPA1B1	4.55182e-09	-0.0846065	0.03	0.059	8.31207e-05	Effector T
GBP41	4.86695e-09	0.126348	0.199	0.148	8.88753e-05	Effector T
TRIP111	4.86942e-09	0.147083	0.188	0.139	8.89205e-05	Effector T
TRGV31	4.87066e-09	0.175195	0.245	0.195	8.89431e-05	Effector T
HSPA51	4.87981e-09	-0.130906	0.582	0.639	8.91101e-05	Effector T
SLC39A31	5.23881e-09	-0.0712906	0.04	0.073	9.5666e-05	Effector T
HSPA1A1	5.4842e-09	0.110973	0.19	0.137	0.000100147	Effector T
TMF11	5.60097e-09	0.140504	0.231	0.177	0.000102279	Effector T
DNAJC27-AS11	5.65012e-09	-0.0384787	0.006	0.023	0.000103177	Effector T
AL121944.11	5.68038e-09	-0.0604409	0.018	0.042	0.000103729	Effector T
SRSF51	6.04771e-09	0.0913134	0.784	0.745	0.000110437	Effector T
PSMD91	6.08467e-09	-0.0956645	0.204	0.265	0.000111112	Effector T
FAM193A1	6.46503e-09	0.0718439	0.065	0.035	0.000118058	Effector T
NRDC1	6.48953e-09	0.134591	0.244	0.188	0.000118505	Effector T
ZMYND111	6.56216e-09	0.113515	0.139	0.095	0.000119832	Effector T
TASOR1	6.68513e-09	-0.0544572	0.015	0.038	0.000122077	Effector T
PHB21	6.78534e-09	-0.102614	0.398	0.456	0.000123907	Effector T
TLNRD11	6.81728e-09	-0.0746766	0.044	0.077	0.00012449	Effector T
BCL9L1	6.9637e-09	0.102802	0.191	0.138	0.000127164	Effector T
TSHZ11	7.0972e-09	0.0971153	0.115	0.074	0.000129602	Effector T
AOAH1	7.1146e-09	0.118702	0.271	0.211	0.00012992	Effector T
SMC1A1	7.13344e-09	0.107616	0.217	0.163	0.000130264	Effector T
NXF11	7.20826e-09	-0.100598	0.103	0.149	0.00013163	Effector T
LCP11	7.25742e-09	0.107905	0.827	0.806	0.000132528	Effector T
CLCN31	7.3205e-09	0.0858466	0.082	0.048	0.00013368	Effector T
CHST111	7.38917e-09	-0.0992538	0.112	0.16	0.000134934	Effector T
EZR1	7.48499e-09	0.123137	0.617	0.575	0.000136683	Effector T
RAD51C1	7.50152e-09	0.0927134	0.129	0.086	0.000136985	Effector T
TUSC31	7.59939e-09	0.0229286	0.009	0	0.000138772	Effector T
LINC014651	7.60254e-09	-0.0409691	0.007	0.024	0.00013883	Effector T
PPM1G1	7.6856e-09	0.14324	0.418	0.362	0.000140347	Effector T
APLP21	7.6881e-09	0.137286	0.237	0.184	0.000140392	Effector T
PSMA11	8.14437e-09	-0.102243	0.313	0.38	0.000148724	Effector T
C8orf821	8.66839e-09	-0.0551826	0.016	0.038	0.000158293	Effector T
PARP91	8.82587e-09	0.108916	0.144	0.099	0.000161169	Effector T
TMBIM11	9.74089e-09	-0.106126	0.315	0.377	0.000177878	Effector T
PARVB1	9.76875e-09	0.0625737	0.053	0.026	0.000178387	Effector T
CNN21	9.96654e-09	-0.0893245	0.627	0.682	0.000181999	Effector T
NFKBIE1	1.00045e-08	-0.0535501	0.011	0.03	0.000182692	Effector T
CSNK1G31	1.01473e-08	0.0915126	0.104	0.066	0.0001853	Effector T
HLTF1	1.01666e-08	0.0852856	0.072	0.04	0.000185653	Effector T
RPL22L11	1.0301e-08	-0.103446	0.318	0.385	0.000188107	Effector T
CFAP4101	1.03236e-08	-0.0455799	0.009	0.027	0.00018852	Effector T
MYADM1	1.05451e-08	-0.119374	0.257	0.314	0.000192563	Effector T
CTR91	1.0571e-08	0.114271	0.21	0.156	0.000193036	Effector T
BDP11	1.05765e-08	0.144918	0.277	0.222	0.000193138	Effector T
LSM14A1	1.06464e-08	0.131796	0.448	0.391	0.000194414	Effector T
NOTCH2NL1	1.07456e-08	-0.0662606	0.033	0.062	0.000196226	Effector T
SLC39A61	1.07701e-08	0.092332	0.109	0.07	0.000196672	Effector T
APAF11	1.10359e-08	0.0837439	0.077	0.045	0.000201526	Effector T
FAU1	1.11331e-08	-0.0403818	0.999	1	0.000203301	Effector T
AC004854.21	1.11724e-08	-0.0434712	0.006	0.023	0.000204018	Effector T
NOCT	1.12041e-08	-0.0412262	0.007	0.023	0.000204598	Effector T
WDR441	1.12273e-08	0.0750387	0.059	0.031	0.000205022	Effector T
NUP581	1.12329e-08	-0.0970981	0.12	0.168	0.000205123	Effector T
PPIAL4G1	1.14223e-08	0.0265258	0.01	0	0.000208582	Effector T
MYBL11	1.14891e-08	0.135239	0.266	0.21	0.000209803	Effector T
TGS11	1.16611e-08	0.109876	0.238	0.182	0.000212944	Effector T
TYMP1	1.2125e-08	0.0912774	0.117	0.076	0.000221414	Effector T
BMS11	1.23107e-08	0.0771074	0.088	0.053	0.000224806	Effector T
PCNT1	1.24532e-08	0.101851	0.127	0.084	0.000227408	Effector T
HEBP21	1.26299e-08	0.0762396	0.073	0.042	0.000230634	Effector T
CCDC85C1	1.26452e-08	-0.0542207	0.019	0.043	0.000230914	Effector T
HNRNPM1	1.28174e-08	-0.0912833	0.434	0.502	0.000234058	Effector T
VPS9D11	1.33098e-08	0.0519245	0.035	0.014	0.00024305	Effector T
AC116366.31	1.3672e-08	0.110705	0.328	0.263	0.000249664	Effector T
SREBF2-AS11	1.3865e-08	-0.0289731	0.001	0.013	0.00025319	Effector T
PPP3R11	1.39846e-08	-0.089212	0.058	0.094	0.000255372	Effector T
WSB11	1.42658e-08	-0.113785	0.402	0.465	0.000260508	Effector T
LINC009441	1.42673e-08	-0.0841195	0.076	0.116	0.000260534	Effector T
MAN1A11	1.44532e-08	0.0858838	0.095	0.059	0.00026393	Effector T
CTDSP11	1.47162e-08	-0.115864	0.28	0.339	0.000268733	Effector T
ORAI31	1.47974e-08	-0.0753145	0.036	0.066	0.000270215	Effector T
MAP2K11	1.50279e-08	-0.112371	0.112	0.156	0.000274425	Effector T
ITGB2-AS11	1.52621e-08	0.1195	0.185	0.137	0.000278701	Effector T
RBM71	1.62949e-08	-0.0819462	0.058	0.094	0.000297561	Effector T
CERT11	1.72092e-08	-0.049638	0.008	0.026	0.000314258	Effector T
LSP11	1.7292e-08	-0.0668251	0.932	0.963	0.00031577	Effector T
CCND31	1.73288e-08	0.0982063	0.8	0.781	0.000316441	Effector T
MINOS11	1.74697e-08	0.112762	0.394	0.327	0.000319014	Effector T
GPRIN31	1.77444e-08	0.110698	0.168	0.12	0.000324031	Effector T
BTBD71	1.79059e-08	0.0758699	0.062	0.033	0.00032698	Effector T
CTBP21	1.81688e-08	0.061775	0.04	0.018	0.000331781	Effector T
CLOCK	1.85511e-08	0.068404	0.055	0.028	0.000338761	Effector T
LAPTM51	1.8767e-08	-0.0739549	0.874	0.911	0.000342705	Effector T
THEMIS21	1.8813e-08	0.124492	0.188	0.138	0.000343543	Effector T
RNPEP1	1.89757e-08	-0.0869372	0.07	0.109	0.000346515	Effector T
PPP1R181	1.91949e-08	0.10972	0.706	0.681	0.000350518	Effector T
HIPK21	1.92669e-08	0.0690364	0.046	0.022	0.000351833	Effector T
RARA1	1.97335e-08	-0.0740681	0.05	0.084	0.000360354	Effector T
ATP8A11	2.00332e-08	0.109765	0.188	0.137	0.000365827	Effector T
ACSS11	2.09373e-08	-0.0695951	0.061	0.098	0.000382336	Effector T
GBP21	2.16226e-08	0.137933	0.335	0.275	0.00039485	Effector T
OGA1	2.16229e-08	0.142224	0.311	0.254	0.000394856	Effector T
SARNP1	2.25373e-08	-0.0974575	0.186	0.242	0.000411554	Effector T
GRK21	2.26158e-08	0.103599	0.208	0.155	0.000412987	Effector T
MAP7D11	2.32576e-08	-0.106054	0.19	0.245	0.000424707	Effector T
NR4A11	2.50536e-08	-0.0401463	0.009	0.026	0.000457504	Effector T
SYNRG1	2.60535e-08	0.134976	0.334	0.276	0.000475762	Effector T
CBFA2T21	2.64286e-08	-0.0786713	0.055	0.089	0.000482613	Effector T
ANKIB11	2.6716e-08	0.085017	0.092	0.057	0.000487862	Effector T
ITPR21	2.70884e-08	0.0947045	0.108	0.07	0.000494661	Effector T
PSD41	2.70928e-08	0.117549	0.191	0.142	0.000494741	Effector T
LBR1	2.71828e-08	0.12739	0.303	0.246	0.000496385	Effector T
HIST1H1D1	2.80802e-08	0.111569	0.157	0.112	0.000512772	Effector T
RPL36AL1	2.91214e-08	-0.0681886	0.918	0.935	0.000531785	Effector T
GNAL1	2.92135e-08	0.043052	0.019	0.004	0.000533467	Effector T
TRIP121	3.07662e-08	0.110051	0.165	0.12	0.000561821	Effector T
GLRX51	3.11652e-08	-0.0775388	0.051	0.085	0.000569108	Effector T
PSMA3-AS11	3.2204e-08	0.107593	0.19	0.14	0.000588077	Effector T
TRBV19	3.2277e-08	0.588189	0.139	0.101	0.00058941	Effector T
ETS11	3.31086e-08	0.127202	0.417	0.357	0.000604597	Effector T
MTRNR2L121	3.34259e-08	-0.0530276	0.024	0.049	0.00061039	Effector T
MTRNR2L11	3.34259e-08	-0.0530276	0.024	0.049	0.00061039	Effector T
ATG4D1	3.44226e-08	-0.10563	0.102	0.144	0.000628592	Effector T
PRDM21	3.45001e-08	0.119552	0.175	0.129	0.000630007	Effector T
AC058791.11	3.4505e-08	0.0397227	0.025	0.008	0.000630095	Effector T
SNHG301	3.46891e-08	-0.0428918	0.007	0.023	0.000633457	Effector T
MRTFA1	3.48466e-08	-0.0420215	0.008	0.026	0.000636334	Effector T
ARID5A1	3.58071e-08	0.1099	0.233	0.178	0.000653873	Effector T
NIN1	3.65421e-08	-0.122086	0.149	0.196	0.000667295	Effector T
XRN21	3.657e-08	0.120502	0.318	0.26	0.000667805	Effector T
ZC3H181	3.68687e-08	0.102259	0.164	0.118	0.00067326	Effector T
PPP2R5E1	3.69876e-08	0.11888	0.203	0.153	0.000675431	Effector T
PLA2G161	3.74697e-08	0.112997	0.215	0.163	0.000684235	Effector T
TSPAN321	3.781e-08	0.142764	0.314	0.258	0.000690449	Effector T
TNRC6B1	3.79579e-08	0.147318	0.351	0.296	0.00069315	Effector T
SLC12A71	3.93651e-08	-0.0728616	0.036	0.064	0.000718847	Effector T
IRF41	4.04846e-08	0.0467665	0.028	0.01	0.00073929	Effector T
SEPT111	4.18281e-08	0.0989917	0.129	0.088	0.000763822	Effector T
MLYCD1	4.24044e-08	-0.0536801	0.022	0.045	0.000774347	Effector T
SLC1A4	4.29472e-08	0.0584177	0.054	0.028	0.000784259	Effector T
GCC21	4.30557e-08	0.13105	0.377	0.322	0.000786241	Effector T
CENPV1	4.33375e-08	-0.046835	0.014	0.034	0.000791387	Effector T
AC087623.21	4.44542e-08	-0.0370445	0.004	0.017	0.000811779	Effector T
TSEN341	4.63875e-08	0.09506	0.145	0.101	0.000847082	Effector T
EIF51	4.69166e-08	-0.0973742	0.456	0.514	0.000856745	Effector T
GCH11	4.76314e-08	-0.0884471	0.077	0.115	0.000869798	Effector T
MLLT61	4.94165e-08	0.134387	0.303	0.249	0.000902395	Effector T
HSPA21	4.97447e-08	-0.0430061	0.009	0.026	0.000908388	Effector T
EIF4G31	4.98895e-08	0.102606	0.132	0.091	0.000911031	Effector T
F2RL2	5.02988e-08	0.0282384	0.014	0.002	0.000918506	Effector T
SSSCA11	5.03682e-08	0.0906384	0.139	0.097	0.000919774	Effector T
TENM11	5.17368e-08	0.0482358	0.03	0.011	0.000944765	Effector T
UBE2Q11	5.29138e-08	0.0756041	0.082	0.049	0.000966258	Effector T
CKS21	5.54577e-08	0.0763077	0.07	0.041	0.00101271	Effector T
CPSF21	5.62332e-08	0.0812374	0.09	0.056	0.00102687	Effector T
NDUFC11	5.68328e-08	0.119889	0.398	0.341	0.00103782	Effector T
TMEM1811	5.68421e-08	0.102668	0.146	0.103	0.00103799	Effector T
WTAP1	5.70547e-08	-0.101131	0.215	0.269	0.00104188	Effector T
DDX461	5.73145e-08	0.137846	0.426	0.373	0.00104662	Effector T
AP3B11	5.73354e-08	0.111006	0.174	0.128	0.001047	Effector T
NDUFS51	6.09036e-08	0.109926	0.564	0.501	0.00111216	Effector T
CD61	6.11927e-08	0.0989864	0.584	0.525	0.00111744	Effector T
TNRC6C1	6.24826e-08	0.109015	0.162	0.118	0.00114099	Effector T
RASSF11	6.36225e-08	0.126273	0.522	0.469	0.00116181	Effector T
ISY11	6.43661e-08	-0.084697	0.129	0.175	0.00117539	Effector T
FBXO61	6.54145e-08	0.111467	0.156	0.112	0.00119453	Effector T
AC016405.31	6.61733e-08	-0.0417759	0.004	0.018	0.00120839	Effector T
USP241	6.66874e-08	0.0888743	0.125	0.085	0.00121778	Effector T
DOCK21	6.86442e-08	0.113329	0.225	0.172	0.00125351	Effector T
SART11	6.97497e-08	-0.0860548	0.099	0.141	0.0012737	Effector T
ZNF72	7.05829e-08	0.0791567	0.079	0.048	0.00128891	Effector T
LINC003391	7.13463e-08	-0.034748	0.004	0.017	0.00130286	Effector T
RAB341	7.5815e-08	0.026926	0.012	0.001	0.00138446	Effector T
CNPY21	7.59292e-08	-0.0871232	0.11	0.154	0.00138654	Effector T
MUC20-OT11	7.66981e-08	0.0951688	0.126	0.087	0.00140058	Effector T
DHX91	7.71115e-08	0.108676	0.184	0.137	0.00140813	Effector T
CTBP11	7.78796e-08	0.100337	0.193	0.143	0.00142216	Effector T
C21orf21	8.04809e-08	0.0885791	0.102	0.067	0.00146966	Effector T
UNC1191	8.13035e-08	-0.0800465	0.081	0.12	0.00148468	Effector T
CELF11	8.28486e-08	0.120044	0.215	0.166	0.0015129	Effector T
CLTC1	8.29839e-08	0.10919	0.201	0.153	0.00151537	Effector T
NDST21	8.34056e-08	-0.0530721	0.015	0.035	0.00152307	Effector T
TRBV91	8.47059e-08	-0.303566	0.03	0.056	0.00154681	Effector T
ACAP21	8.60706e-08	0.116669	0.381	0.323	0.00157174	Effector T
GYPC1	8.62532e-08	-0.0896289	0.544	0.599	0.00157507	Effector T
SH2D2A1	8.69031e-08	0.145096	0.476	0.425	0.00158694	Effector T
EP3001	8.84954e-08	0.0908885	0.136	0.096	0.00161602	Effector T
BAZ1B1	9.05388e-08	0.126834	0.238	0.189	0.00165333	Effector T
CCL31	9.37866e-08	-0.0847515	0.032	0.059	0.00171264	Effector T
TFDP21	9.50934e-08	0.122756	0.289	0.232	0.0017365	Effector T
CYCS1	9.60176e-08	-0.116554	0.386	0.441	0.00175338	Effector T
ARPC51	9.72597e-08	0.112502	0.677	0.639	0.00177606	Effector T
FAM214A1	9.86834e-08	0.0817146	0.091	0.058	0.00180206	Effector T
FBXO111	1.00757e-07	0.0677382	0.066	0.038	0.00183993	Effector T
CYLD1	1.01399e-07	0.10485	0.216	0.166	0.00185164	Effector T
IBTK1	1.02216e-07	0.0948139	0.128	0.089	0.00186657	Effector T
PPP1R371	1.02403e-07	-0.0705471	0.039	0.068	0.00186998	Effector T
HLA-DPB11	1.05908e-07	0.0902763	0.816	0.79	0.00193398	Effector T
S100A101	1.06965e-07	-0.0647826	0.901	0.931	0.00195328	Effector T
MAP2K21	1.07035e-07	-0.0880365	0.081	0.119	0.00195456	Effector T
ATP2B1-AS11	1.08313e-07	-0.100366	0.097	0.138	0.00197791	Effector T
MCRIP11	1.16047e-07	0.113335	0.319	0.262	0.00211914	Effector T
MADD1	1.16131e-07	0.0878718	0.115	0.077	0.00212067	Effector T
AES1	1.20927e-07	0.0517202	0.749	0.63	0.00220825	Effector T
DOCK101	1.21959e-07	0.112327	0.197	0.15	0.00222708	Effector T
TJP31	1.22749e-07	0.0424461	0.027	0.01	0.00224152	Effector T
ATF51	1.26095e-07	-0.0805657	0.035	0.062	0.00230263	Effector T
INTS31	1.26499e-07	0.0646575	0.064	0.036	0.00231001	Effector T
ASNA11	1.27953e-07	0.0995045	0.268	0.214	0.00233654	Effector T
DCXR1	1.28043e-07	0.130531	0.318	0.264	0.0023382	Effector T
ATP6V1C11	1.34584e-07	-0.0732782	0.042	0.071	0.00245764	Effector T
TCAF11	1.35751e-07	0.0749243	0.065	0.037	0.00247895	Effector T
ARPC1B1	1.37689e-07	-0.0844065	0.789	0.822	0.00251434	Effector T
PTPN121	1.37738e-07	0.0957357	0.136	0.095	0.00251524	Effector T
WIPI21	1.38636e-07	-0.0974071	0.159	0.208	0.00253163	Effector T
THOC31	1.39657e-07	0.109359	0.181	0.136	0.00255028	Effector T
LINC015781	1.40001e-07	-0.0407558	0.007	0.023	0.00255656	Effector T
SCAMP21	1.4063e-07	0.113814	0.454	0.396	0.00256804	Effector T
TAB21	1.41762e-07	0.0701328	0.079	0.048	0.00258872	Effector T
COL6A21	1.41792e-07	-0.119447	0.114	0.155	0.00258925	Effector T
PADI61	1.42831e-07	0.0214621	0.009	0.001	0.00260823	Effector T
GALNT13	1.42884e-07	0.0663493	0.07	0.041	0.0026092	Effector T
SETBP11	1.53296e-07	0.0648448	0.064	0.037	0.00279934	Effector T
EEF1AKNMT1	1.55182e-07	-0.0354106	0.005	0.018	0.00283379	Effector T
ZMYND81	1.56582e-07	0.0804136	0.102	0.067	0.00285934	Effector T
RBM251	1.62884e-07	0.140212	0.401	0.348	0.00297442	Effector T
JARID21	1.63617e-07	0.0747372	0.089	0.057	0.00298781	Effector T
CRLS11	1.64513e-07	-0.067986	0.045	0.075	0.00300416	Effector T
TUFM1	1.64614e-07	-0.094897	0.416	0.473	0.00300602	Effector T
RAB30-DT1	1.65026e-07	-0.0287513	0.002	0.013	0.00301354	Effector T
PHF111	1.71011e-07	0.125044	0.317	0.262	0.00312282	Effector T
CCP1101	1.71684e-07	0.068128	0.054	0.029	0.00313512	Effector T
KIDINS2201	1.74026e-07	0.0940015	0.157	0.114	0.00317788	Effector T
BCLAF11	1.77304e-07	0.13044	0.395	0.341	0.00323776	Effector T
FAM107B1	1.77484e-07	0.122868	0.377	0.32	0.00324104	Effector T
FTSJ31	1.83469e-07	0.0850608	0.111	0.075	0.00335033	Effector T
FAM160B11	1.83844e-07	0.0844329	0.104	0.069	0.00335718	Effector T
KIR2DL31	1.85442e-07	0.0968072	0.053	0.028	0.00338636	Effector T
ZNF7701	1.92796e-07	0.0788851	0.095	0.061	0.00352064	Effector T
MAP3K22	1.96824e-07	0.0881911	0.11	0.074	0.00359421	Effector T
LIX1L1	1.97212e-07	-0.0827807	0.101	0.142	0.00360128	Effector T
TRBV281	1.98507e-07	0.0859929	0.084	0.052	0.00362493	Effector T
SLC25A201	2.07407e-07	0.0900598	0.184	0.138	0.00378746	Effector T
EP4001	2.08419e-07	0.0947569	0.155	0.112	0.00380593	Effector T
ATP6V0C1	2.10076e-07	-0.0845183	0.519	0.58	0.00383621	Effector T
EEA11	2.13597e-07	0.105129	0.119	0.081	0.00390049	Effector T
DOCK5	2.1431e-07	0.0461506	0.026	0.009	0.00391352	Effector T
HRAS1	2.14555e-07	-0.049555	0.015	0.035	0.003918	Effector T
RCOR11	2.14947e-07	-0.0427508	0.016	0.036	0.00392515	Effector T
ARF4-AS11	2.15217e-07	-0.04339	0.013	0.032	0.00393007	Effector T
FAF11	2.16096e-07	-0.0530747	0.028	0.053	0.00394613	Effector T
GOLT1B1	2.17017e-07	-0.07486	0.096	0.137	0.00396295	Effector T
FAM45A1	2.22146e-07	0.0900435	0.128	0.089	0.00405661	Effector T
DICER1	2.24363e-07	0.0909591	0.095	0.062	0.0040971	Effector T
AC099343.31	2.24408e-07	-0.0321804	0.003	0.014	0.00409791	Effector T
PRKD21	2.2464e-07	-0.0872466	0.154	0.201	0.00410215	Effector T
IRAK41	2.27598e-07	0.120999	0.244	0.194	0.00415617	Effector T
GLRX1	2.28117e-07	-0.100701	0.24	0.292	0.00416565	Effector T
NBN1	2.29911e-07	0.0982104	0.148	0.107	0.0041984	Effector T
GATAD11	2.3023e-07	0.0606302	0.068	0.04	0.00420423	Effector T
ILRUN1	2.37623e-07	-0.0348509	0.007	0.022	0.00433923	Effector T
RFTN11	2.42128e-07	0.116922	0.224	0.176	0.0044215	Effector T
ZXDA1	2.45164e-07	-0.0340484	0.004	0.016	0.00447694	Effector T
NDUFV11	2.45387e-07	0.105271	0.423	0.365	0.00448101	Effector T
TPGS11	2.50422e-07	-0.0945926	0.136	0.179	0.00457295	Effector T
AC012146.11	2.50867e-07	-0.0338066	0.004	0.016	0.00458108	Effector T
C3orf581	2.54176e-07	0.0524425	0.041	0.02	0.00464152	Effector T
CHCHD101	2.59524e-07	-0.0915495	0.251	0.308	0.00473916	Effector T
FXN1	2.61868e-07	-0.0618323	0.032	0.058	0.00478197	Effector T
CAMK1D1	2.67478e-07	-0.0788291	0.068	0.103	0.00488442	Effector T
AL021453.11	2.67785e-07	-0.0552387	0.018	0.038	0.00489003	Effector T
AKAP131	2.69909e-07	0.120587	0.499	0.452	0.0049288	Effector T
FTX1	2.70142e-07	0.0689812	0.069	0.041	0.00493307	Effector T
REXO11	2.7295e-07	0.0595252	0.055	0.03	0.00498434	Effector T
NCKAP1L1	2.79722e-07	0.108757	0.304	0.25	0.005108	Effector T
TARDBP1	2.86553e-07	-0.0677724	0.079	0.115	0.00523275	Effector T
C6orf891	2.89612e-07	0.110997	0.193	0.148	0.0052886	Effector T
TTC371	2.90371e-07	0.085291	0.106	0.071	0.00530246	Effector T
IDI11	2.916e-07	0.109922	0.251	0.2	0.00532491	Effector T
ABLIM11	2.92908e-07	-0.0797822	0.092	0.13	0.0053488	Effector T
BORCS81	2.93063e-07	-0.0527204	0.036	0.063	0.00535163	Effector T
C19orf241	2.94915e-07	0.104949	0.243	0.193	0.00538545	Effector T
SNX181	2.98962e-07	0.085571	0.124	0.086	0.00545934	Effector T
NLRC51	2.99028e-07	0.0922582	0.249	0.197	0.00546055	Effector T
RTL8A1	3.07682e-07	0.0846917	0.113	0.077	0.00561858	Effector T
ADD11	3.08919e-07	0.120532	0.262	0.211	0.00564118	Effector T
GMEB21	3.09105e-07	-0.0554628	0.021	0.043	0.00564457	Effector T
AKT11	3.10654e-07	0.0758689	0.092	0.06	0.00567286	Effector T
MT-ND4L1	3.13464e-07	0.0542908	0.997	0.999	0.00572417	Effector T
NMUR11	3.17103e-07	0.0938916	0.147	0.106	0.00579062	Effector T
SBNO11	3.24081e-07	0.109292	0.203	0.157	0.00591805	Effector T
RBM261	3.25108e-07	0.0943489	0.124	0.086	0.0059368	Effector T
CASC41	3.27732e-07	0.0953372	0.145	0.104	0.00598472	Effector T
LCP21	3.33131e-07	-0.074711	0.536	0.603	0.00608331	Effector T
DGKD1	3.33333e-07	0.101688	0.19	0.143	0.006087	Effector T
CPTP1	3.36655e-07	-0.0772749	0.056	0.087	0.00614765	Effector T
CENPB1	3.3971e-07	0.0626878	0.061	0.035	0.00620345	Effector T
MCM31	3.44093e-07	0.103395	0.159	0.118	0.00628348	Effector T
HSPA81	3.46391e-07	-0.0707477	0.93	0.946	0.00632544	Effector T
TRBC11	3.58033e-07	-0.036225	0.401	0.483	0.00653803	Effector T
PRORP1	3.59469e-07	-0.0391712	0.009	0.025	0.00656426	Effector T
DGKQ1	3.77263e-07	0.0583173	0.059	0.034	0.00688921	Effector T
ASCL21	3.77564e-07	0.118023	0.343	0.287	0.0068947	Effector T
TENT4B1	3.80108e-07	0.0726882	0.075	0.046	0.00694116	Effector T
TTL1	3.80825e-07	0.0511543	0.032	0.014	0.00695425	Effector T
GIMAP11	3.84034e-07	-0.100391	0.411	0.467	0.00701284	Effector T
LAIR11	3.90428e-07	0.113461	0.268	0.215	0.00712961	Effector T
NBPF201	3.98467e-07	0.0382361	0.022	0.008	0.00727641	Effector T
RLF	4.00346e-07	0.0887206	0.097	0.065	0.00731071	Effector T
PDIA61	4.0955e-07	0.114451	0.433	0.381	0.00747879	Effector T
IFI27L21	4.12768e-07	0.113981	0.386	0.331	0.00753756	Effector T
RASAL31	4.2384e-07	-0.0923627	0.484	0.531	0.00773974	Effector T
TRAV13-21	4.24743e-07	0.096907	0.048	0.025	0.00775624	Effector T
TRIM251	4.30877e-07	0.0733564	0.073	0.045	0.00786825	Effector T
ZNF3181	4.46297e-07	0.0648593	0.069	0.041	0.00814983	Effector T
WDR371	4.48205e-07	0.0865045	0.138	0.099	0.00818467	Effector T
E2F41	4.48944e-07	-0.0878761	0.11	0.15	0.00819817	Effector T
RASSF21	4.49458e-07	-0.0501505	0.019	0.039	0.00820756	Effector T
GPR89B1	4.52449e-07	-0.063292	0.056	0.088	0.00826217	Effector T
DDX28	4.53149e-07	0.0603015	0.053	0.029	0.00827495	Effector T
GABPB21	4.55347e-07	0.0659659	0.076	0.047	0.00831508	Effector T
FAM3C1	4.66797e-07	-0.0626287	0.05	0.08	0.00852419	Effector T
GOLGA8B1	4.67763e-07	-0.0740827	0.058	0.089	0.00854183	Effector T
UXT1	4.77762e-07	-0.0837143	0.533	0.587	0.00872441	Effector T
TPM41	4.83288e-07	0.164562	0.364	0.317	0.00882532	Effector T
PHOSPHO21	4.86334e-07	-0.0437794	0.02	0.041	0.00888095	Effector T
ZKSCAN11	4.86478e-07	0.104831	0.172	0.129	0.00888358	Effector T
CCDC143	4.8852e-07	0.0741768	0.078	0.049	0.00892087	Effector T
BRD41	4.89717e-07	0.112155	0.241	0.192	0.00894273	Effector T
SRSF101	4.92394e-07	-0.0713671	0.43	0.498	0.0089916	Effector T
COMMD51	5.01013e-07	0.0861425	0.145	0.105	0.009149	Effector T
ITGB1BP11	5.07075e-07	-0.0913619	0.236	0.288	0.00925969	Effector T
SHPRH1	5.08504e-07	0.0750833	0.105	0.071	0.00928579	Effector T
TMED91	5.10231e-07	0.114724	0.483	0.439	0.00931733	Effector T
GET11	5.19523e-07	-0.038374	0.005	0.018	0.00948701	Effector T
SYPL11	5.20286e-07	-0.0751223	0.061	0.093	0.00950094	Effector T
PAXBP11	5.24156e-07	0.0664241	0.056	0.031	0.00957162	Effector T
RSRC21	5.27822e-07	-0.0954921	0.269	0.323	0.00963856	Effector T
SAP30L1	5.34146e-07	0.0410937	0.031	0.013	0.00975404	Effector T
CSNK1G21	5.43581e-07	0.0852052	0.12	0.084	0.00992634	Effector T
NDUFB21	5.44172e-07	0.108719	0.655	0.631	0.00993713	Effector T
SLCO4C1	5.50185e-07	0.066907	0.082	0.052	0.0100469	Effector T
KLF131	5.55624e-07	0.0985537	0.228	0.181	0.0101462	Effector T
RRBP11	5.57674e-07	0.099605	0.167	0.125	0.0101837	Effector T
PKN21	5.62071e-07	0.0894635	0.124	0.087	0.010264	Effector T
KLRD11	5.62365e-07	-0.0692737	0.83	0.868	0.0102693	Effector T
SUGP21	5.69796e-07	0.0817203	0.127	0.089	0.010405	Effector T
LEMD21	5.93753e-07	-0.0676221	0.056	0.087	0.0108425	Effector T
PDXP1	5.94893e-07	-0.0224497	0.001	0.01	0.0108633	Effector T
PHRF11	5.98676e-07	0.0722396	0.092	0.06	0.0109324	Effector T
DNAJC101	6.0354e-07	0.0734834	0.092	0.06	0.0110212	Effector T
TMEM1311	6.07857e-07	0.067824	0.082	0.052	0.0111001	Effector T
NPRL31	6.11343e-07	0.0841373	0.114	0.079	0.0111637	Effector T
HPGD1	6.16273e-07	0.0808295	0.079	0.05	0.0112538	Effector T
PLXDC11	6.18616e-07	0.040239	0.023	0.008	0.0112966	Effector T
TBC1D2B1	6.20035e-07	0.0676808	0.063	0.037	0.0113225	Effector T
FLOT11	6.30412e-07	-0.0889552	0.248	0.298	0.0115119	Effector T
TAOK31	6.34667e-07	0.122567	0.39	0.341	0.0115897	Effector T
LYST1	6.40635e-07	0.115549	0.202	0.157	0.0116986	Effector T
MCM61	6.47903e-07	0.0765877	0.068	0.041	0.0118314	Effector T
NUTM2A-AS11	6.55225e-07	-0.0869041	0.156	0.2	0.0119651	Effector T
EXOC31	6.57236e-07	0.0716656	0.084	0.054	0.0120018	Effector T
U2AF11	6.82386e-07	-0.0687775	0.122	0.166	0.0124611	Effector T
FCRL31	6.88074e-07	-0.0809429	0.091	0.128	0.0125649	Effector T
NT5C1	7.01828e-07	0.112043	0.297	0.245	0.0128161	Effector T
CLN31	7.22122e-07	-0.0854191	0.102	0.14	0.0131867	Effector T
SAMHD11	7.40553e-07	0.119845	0.434	0.386	0.0135232	Effector T
AL163973.2	7.44665e-07	-0.0260008	0.002	0.012	0.0135983	Effector T
EFNB11	7.5054e-07	0.0417525	0.024	0.009	0.0137056	Effector T
DDX3Y1	7.69835e-07	0.0813384	0.117	0.082	0.014058	Effector T
WDR14	7.89435e-07	0.106866	0.661	0.628	0.0144159	Effector T
TMEM183	7.9336e-07	0.0929709	0.163	0.12	0.0144875	Effector T
HNRNPK1	8.00124e-07	-0.0783685	0.741	0.773	0.0146111	Effector T
EVL1	8.04221e-07	0.0875468	0.853	0.84	0.0146859	Effector T
PLCB11	8.43156e-07	-0.0481358	0.016	0.035	0.0153969	Effector T
EPRS1	8.4558e-07	0.116429	0.229	0.183	0.0154411	Effector T
JAML1	8.55063e-07	0.075164	0.056	0.032	0.0156143	Effector T
CYTH11	8.64029e-07	0.10489	0.497	0.438	0.015778	Effector T
SLC35A11	8.73751e-07	-0.0639571	0.059	0.09	0.0159556	Effector T
BAX1	8.86399e-07	-0.0771578	0.36	0.415	0.0161865	Effector T
AC025219.1	9.02463e-07	0.0208753	0.009	0.001	0.0164799	Effector T
ASCC3	9.04415e-07	0.080446	0.12	0.084	0.0165155	Effector T
AC005332.41	9.05396e-07	-0.0343957	0.004	0.016	0.0165334	Effector T
ATF7IP1	9.21824e-07	0.11246	0.292	0.241	0.0168334	Effector T
MYO5A1	9.54877e-07	0.0665866	0.088	0.057	0.017437	Effector T
TRIM52-AS11	9.598e-07	-0.0454232	0.009	0.025	0.0175269	Effector T
PYHIN11	9.75119e-07	0.109648	0.497	0.445	0.0178066	Effector T
IP6K21	9.87407e-07	0.0926735	0.197	0.152	0.018031	Effector T
NSD11	9.87703e-07	0.102552	0.212	0.167	0.0180364	Effector T
STARD71	9.90851e-07	-0.088379	0.216	0.266	0.0180939	Effector T
TAF1D1	1.00662e-06	-0.0926286	0.339	0.394	0.018382	Effector T
AL627171.11	1.01191e-06	-0.0546291	0.028	0.051	0.0184784	Effector T
PPT11	1.04144e-06	-0.0692796	0.119	0.161	0.0190177	Effector T
SF3B11	1.04951e-06	0.119381	0.476	0.426	0.0191652	Effector T
CTNNA11	1.08214e-06	0.0730568	0.088	0.058	0.019761	Effector T
XCL11	1.10257e-06	0.0953623	0.154	0.115	0.0201341	Effector T
LINC022561	1.1088e-06	-0.0680614	0.082	0.118	0.0202477	Effector T
ATXN7L3B1	1.11594e-06	0.086803	0.145	0.106	0.0203782	Effector T
CDC14A1	1.12485e-06	-0.0577637	0.045	0.072	0.020541	Effector T
ACLY1	1.13118e-06	0.0769328	0.142	0.103	0.0206565	Effector T
AL157394.31	1.13725e-06	-0.0265724	0.002	0.012	0.0207674	Effector T
MSH21	1.1488e-06	0.0609924	0.071	0.044	0.0209782	Effector T
TGFB11	1.15358e-06	0.10888	0.537	0.485	0.0210656	Effector T
AC253572.21	1.16848e-06	-0.0992114	0.019	0.039	0.0213375	Effector T
ITK1	1.19523e-06	0.122445	0.349	0.302	0.0218261	Effector T
POLR1B	1.20716e-06	0.0512027	0.039	0.02	0.022044	Effector T
SLFN12L1	1.21878e-06	0.0942069	0.182	0.14	0.0222562	Effector T
FBXO321	1.25161e-06	-0.110007	0.155	0.198	0.0228557	Effector T
2020-09-21	1.26296e-06	0.101972	0.286	0.234	0.0230629	Effector T
AQR1	1.26596e-06	0.0827894	0.112	0.078	0.0231176	Effector T
AGO21	1.26827e-06	0.064668	0.062	0.037	0.0231599	Effector T
SPG111	1.2764e-06	0.0882787	0.164	0.123	0.0233083	Effector T
ARHGAP251	1.28156e-06	0.118537	0.431	0.383	0.0234026	Effector T
RAB6A1	1.28303e-06	0.111684	0.286	0.237	0.0234293	Effector T
KMT2C1	1.29996e-06	0.117506	0.237	0.191	0.0237385	Effector T
IRF91	1.30266e-06	-0.101689	0.109	0.147	0.0237879	Effector T
SMAD31	1.31362e-06	-0.076707	0.077	0.111	0.023988	Effector T
BET11	1.32792e-06	-0.0656214	0.063	0.094	0.0242491	Effector T
SRP541	1.32939e-06	0.0932437	0.174	0.131	0.0242761	Effector T
EHMT11	1.36375e-06	0.109672	0.183	0.142	0.0249035	Effector T
SRRM11	1.36851e-06	0.103365	0.584	0.54	0.0249904	Effector T
HDLBP1	1.37749e-06	0.0966861	0.139	0.102	0.0251544	Effector T
VAMP81	1.38022e-06	0.105469	0.645	0.614	0.0252042	Effector T
GCN11	1.38194e-06	0.0634304	0.076	0.048	0.0252356	Effector T
TBKBP11	1.38881e-06	-0.0617164	0.05	0.079	0.025361	Effector T
EEF21	1.40786e-06	-0.064982	0.935	0.948	0.0257089	Effector T
EDEM31	1.41756e-06	0.0930765	0.115	0.081	0.0258861	Effector T
MED13L1	1.45548e-06	0.0805381	0.076	0.049	0.0265786	Effector T
ENDOD11	1.45825e-06	0.0779321	0.088	0.058	0.0266291	Effector T
FRYL1	1.46259e-06	0.10435	0.218	0.172	0.0267083	Effector T
CYB5611	1.46279e-06	-0.0597446	0.029	0.052	0.026712	Effector T
AC093512.21	1.47332e-06	-0.0453776	0.024	0.045	0.0269043	Effector T
ZNF801	1.48148e-06	0.0551166	0.036	0.018	0.0270533	Effector T
GLOD41	1.50129e-06	0.110697	0.258	0.215	0.027415	Effector T
WRB1	1.50198e-06	0.058731	0.055	0.032	0.0274277	Effector T
DGKK1	1.53946e-06	0.0189255	0.009	0.001	0.028112	Effector T
ZNF7091	1.54434e-06	-0.0212886	0.001	0.009	0.0282012	Effector T
RAN1	1.56253e-06	0.0926706	0.701	0.657	0.0285333	Effector T
SMC51	1.5669e-06	0.0934189	0.163	0.123	0.0286132	Effector T
SNX151	1.57674e-06	-0.0517911	0.018	0.037	0.0287929	Effector T
TSPAN141	1.57987e-06	0.107285	0.384	0.33	0.02885	Effector T
KIF20B1	1.58269e-06	0.0831512	0.075	0.048	0.0289014	Effector T
CCDC821	1.60257e-06	0.0936029	0.178	0.136	0.0292645	Effector T
VAC141	1.62824e-06	-0.0668303	0.043	0.069	0.0297333	Effector T
RASGRP21	1.65351e-06	0.10385	0.427	0.374	0.0301947	Effector T
TMEM185B1	1.68428e-06	-0.0470763	0.02	0.039	0.0307567	Effector T
IL27RA1	1.70134e-06	-0.0990049	0.237	0.284	0.0310682	Effector T
CRTAP1	1.72733e-06	-0.0796705	0.131	0.171	0.0315429	Effector T
LTB1	1.7335e-06	-0.0524358	0.157	0.205	0.0316555	Effector T
ALOX12-AS11	1.75115e-06	-0.0566871	0.054	0.084	0.0319778	Effector T
PHLDA11	1.7521e-06	-0.0645413	0.03	0.052	0.0319951	Effector T
RRAGA1	1.75878e-06	0.0910162	0.201	0.156	0.0321171	Effector T
ACSL41	1.77769e-06	0.066985	0.09	0.06	0.0324623	Effector T
NLRC3	1.78534e-06	0.108124	0.275	0.225	0.0326021	Effector T
MYO1F1	1.87849e-06	0.101752	0.547	0.508	0.034303	Effector T
SSFA21	1.87944e-06	0.0460711	0.038	0.019	0.0343205	Effector T
MRPL20-AS11	1.88158e-06	-0.0394662	0.008	0.023	0.0343596	Effector T
SCFD11	1.88872e-06	0.0764019	0.107	0.074	0.0344898	Effector T
HERC11	1.88917e-06	0.111339	0.202	0.159	0.0344982	Effector T
TRGV5P	1.97984e-06	-0.0292846	0.003	0.013	0.0361539	Effector T
TFEB1	2.00095e-06	0.0651983	0.063	0.038	0.0365393	Effector T
CFAP971	2.00483e-06	0.0961448	0.197	0.154	0.0366101	Effector T
HSD11B11	2.01984e-06	0.0168696	0.006	0	0.0368843	Effector T
ZNF6381	2.02549e-06	0.105114	0.203	0.16	0.0369876	Effector T
FOXK21	2.06589e-06	0.0449545	0.039	0.02	0.0377253	Effector T
PIK3R21	2.07879e-06	-0.0255613	0.003	0.014	0.0379608	Effector T
ZEB21	2.10795e-06	0.123852	0.604	0.57	0.0384934	Effector T
PDCD21	2.14134e-06	-0.0722328	0.208	0.258	0.039103	Effector T
AL157402.21	2.15806e-06	0.0330946	0.021	0.008	0.0394083	Effector T
FIBP1	2.25034e-06	0.0968427	0.247	0.2	0.0410935	Effector T
MIR497HG1	2.27117e-06	-0.025461	0.007	0.021	0.0414739	Effector T
DHRS131	2.27379e-06	-0.0637694	0.05	0.078	0.0415216	Effector T
ZNF1481	2.28664e-06	0.0921407	0.205	0.161	0.0417563	Effector T
TAOK11	2.4001e-06	0.0867885	0.125	0.09	0.0438282	Effector T
TUT41	2.41105e-06	0.107108	0.217	0.173	0.0440282	Effector T
KIF1B1	2.42543e-06	0.0505188	0.034	0.016	0.0442907	Effector T
NR4A21	2.43089e-06	-0.0901722	0.117	0.155	0.0443904	Effector T
GPAA11	2.44522e-06	0.104549	0.29	0.241	0.0446521	Effector T
KIAA11471	2.46883e-06	0.0408664	0.028	0.012	0.0450834	Effector T
R3HDM21	2.50668e-06	0.0567974	0.054	0.031	0.0457746	Effector T
SRP141	2.54706e-06	-0.0475747	0.894	0.922	0.0465118	Effector T
SMARCD21	2.55328e-06	0.0554802	0.057	0.034	0.0466254	Effector T
CTDNEP11	2.56392e-06	0.0789482	0.113	0.079	0.0468198	Effector T
REC81	2.57211e-06	0.0628189	0.062	0.038	0.0469694	Effector T
NHS1	2.60851e-06	0.0656979	0.072	0.046	0.047634	Effector T
NHSL21	2.60851e-06	0.0656979	0.072	0.046	0.047634	Effector T
RAD23B1	2.63065e-06	-0.0738544	0.133	0.173	0.0480383	Effector T
COPA1	2.68189e-06	0.0951219	0.193	0.152	0.0489741	Effector T
PPM1L1	2.69924e-06	0.067162	0.088	0.059	0.0492909	Effector T
RPS27	0	-0.813994	0.945	1	0	Effector memory T
KLF22	2.91591e-202	-0.672002	0.5	0.8	5.32475e-198	Effector memory T
RPL172	1.36145e-172	-0.36293	0.949	0.995	2.48615e-168	Effector memory T
DUSP17	5.02599e-168	-0.792613	0.629	0.827	9.17795e-164	Effector memory T
NFKBIA2	1.89015e-165	-0.760098	0.391	0.688	3.4516e-161	Effector memory T
CYBA2	1.24122e-153	-0.438888	0.768	0.936	2.26659e-149	Effector memory T
2020-06-02	1.19536e-147	-0.512457	0.677	0.897	2.18285e-143	Effector memory T
PNRC12	9.28199e-144	-0.439641	0.673	0.896	1.69498e-139	Effector memory T
RPL262	4.87251e-142	-0.233289	0.997	1	8.8977e-138	Effector memory T
FOS2	1.6595e-138	-0.666455	0.312	0.61	3.03042e-134	Effector memory T
MARCKS2	1.58394e-135	-0.575935	0.095	0.364	2.89243e-131	Effector memory T
RNF1872	4.15925e-132	-0.492797	0.077	0.329	7.5952e-128	Effector memory T
PPP1R15A2	4.1598e-127	-0.648111	0.313	0.584	7.59622e-123	Effector memory T
EEF1G2	7.62019e-117	-0.341844	0.767	0.926	1.39152e-112	Effector memory T
PCBP12	2.40849e-116	-0.508012	0.394	0.643	4.39814e-112	Effector memory T
EGR12	5.20167e-109	-0.766442	0.162	0.411	9.49877e-105	Effector memory T
MARCKSL12	8.11191e-97	-0.494611	0.135	0.364	1.48132e-92	Effector memory T
TRIR2	4.07809e-94	-0.368115	0.56	0.78	7.44701e-90	Effector memory T
IER22	1.06646e-92	-0.491539	0.799	0.908	1.94746e-88	Effector memory T
EIF12	9.41617e-89	-0.231164	0.985	0.998	1.71949e-84	Effector memory T
TRGV42	8.97584e-85	-0.677033	0.095	0.283	1.63908e-80	Effector memory T
MALAT11	2.7871e-81	0.232136	0.999	1	5.08952e-77	Effector memory T
GNB22	1.13332e-80	-0.366532	0.357	0.594	2.06955e-76	Effector memory T
IFITM32	1.77772e-79	0.522521	0.27	0.096	3.2463e-75	Effector memory T
FOSB2	4.95623e-78	-0.39623	0.169	0.388	9.05057e-74	Effector memory T
SRSF72	1.00426e-77	-0.341254	0.682	0.842	1.83387e-73	Effector memory T
RAC12	4.9867e-77	-0.386881	0.279	0.5	9.10622e-73	Effector memory T
MYLIP2	4.1076e-74	-0.448296	0.18	0.38	7.50088e-70	Effector memory T
HLA-B1	1.35412e-73	-0.265163	1	0.999	2.47276e-69	Effector memory T
GADD45B2	2.8306e-72	-0.353456	0.572	0.785	5.16897e-68	Effector memory T
RPL36A2	9.85915e-71	-0.245719	0.807	0.953	1.80038e-66	Effector memory T
MZT2A2	2.2311e-70	-0.367062	0.188	0.388	4.07422e-66	Effector memory T
HLA-DQA22	2.51979e-68	0.365723	0.16	0.034	4.60139e-64	Effector memory T
IL2RG2	1.45977e-67	-0.28725	0.574	0.782	2.66569e-63	Effector memory T
CCL4L22	9.06243e-67	-0.512575	0.229	0.427	1.65489e-62	Effector memory T
LAMP12	9.15799e-63	-0.332272	0.322	0.524	1.67234e-58	Effector memory T
SSU722	1.41954e-62	-0.341522	0.263	0.464	2.59222e-58	Effector memory T
YBX12	7.72799e-62	-0.273439	0.726	0.87	1.41121e-57	Effector memory T
TUBB4B2	1.49825e-61	-0.337393	0.323	0.531	2.73596e-57	Effector memory T
KMT2E-AS12	9.07736e-60	-0.33758	0.132	0.306	1.65762e-55	Effector memory T
RPL23A2	1.03204e-59	-0.147499	0.994	1	1.88462e-55	Effector memory T
RPS172	2.62459e-58	-0.258224	0.543	0.743	4.79277e-54	Effector memory T
HLA-DRB52	1.82489e-56	0.48481	0.498	0.338	3.33244e-52	Effector memory T
RPS292	9.98475e-56	-0.151609	0.997	1	1.82331e-51	Effector memory T
KLRC42	1.73489e-54	-0.312291	0.095	0.244	3.16808e-50	Effector memory T
Z93241.12	2.97957e-54	-0.465929	0.122	0.278	5.44099e-50	Effector memory T
CEMIP3	1.72958e-53	-0.279572	0.03	0.141	3.15838e-49	Effector memory T
SNHG72	1.94668e-53	-0.312931	0.111	0.264	3.55483e-49	Effector memory T
ARC2	7.87916e-52	0.176684	0.069	0.001	1.43881e-47	Effector memory T
TRAV8-32	4.17974e-51	-0.290445	0.017	0.11	7.63263e-47	Effector memory T
CMPK12	8.14773e-51	-0.312642	0.17	0.334	1.48786e-46	Effector memory T
UBC2	2.07051e-50	-0.217554	0.97	0.99	3.78096e-46	Effector memory T
PTPRC2	3.91154e-50	0.232746	0.941	0.946	7.14286e-46	Effector memory T
RARRES32	2.27274e-49	0.356375	0.689	0.581	4.15025e-45	Effector memory T
SLFN52	4.34978e-47	0.401009	0.449	0.307	7.94312e-43	Effector memory T
MT-ND42	5.74729e-47	0.239986	0.963	0.967	1.04951e-42	Effector memory T
PTOV12	6.07317e-47	-0.251258	0.064	0.185	1.10902e-42	Effector memory T
ODC12	1.51092e-46	-0.283155	0.122	0.266	2.75909e-42	Effector memory T
RPL152	1.89593e-46	-0.13258	0.988	0.997	3.46215e-42	Effector memory T
TPT12	2.57307e-46	-0.119931	0.999	1	4.69869e-42	Effector memory T
GZMB2	1.84894e-45	0.576728	0.399	0.26	3.37634e-41	Effector memory T
NENF2	2.42595e-45	-0.25463	0.055	0.167	4.43003e-41	Effector memory T
PTCH22	4.95482e-45	-0.330791	0.064	0.183	9.048e-41	Effector memory T
CCL42	1.31846e-43	0.434586	0.651	0.563	2.40764e-39	Effector memory T
RPL13A2	2.29753e-42	-0.141169	0.981	0.996	4.19553e-38	Effector memory T
SUN22	9.04437e-42	-0.290816	0.419	0.576	1.65159e-37	Effector memory T
CITED22	3.28968e-41	-0.366121	0.388	0.554	6.00729e-37	Effector memory T
STUB12	4.17616e-41	-0.260347	0.196	0.347	7.62609e-37	Effector memory T
SNHG122	5.32044e-41	-0.256212	0.208	0.363	9.71566e-37	Effector memory T
SOCS12	7.90004e-41	-0.255951	0.074	0.19	1.44263e-36	Effector memory T
TRBC22	3.99746e-40	0.346574	0.701	0.607	7.29977e-36	Effector memory T
TMEM1072	5.49713e-40	-0.313033	0.182	0.326	1.00383e-35	Effector memory T
UBA522	2.09329e-39	-0.137027	0.974	0.995	3.82256e-35	Effector memory T
WDR742	5.41639e-39	-0.299056	0.225	0.373	9.89087e-35	Effector memory T
UBE2V12	7.97466e-39	-0.228669	0.293	0.461	1.45625e-34	Effector memory T
DDX57	1.20297e-37	-0.183363	0.928	0.968	2.19675e-33	Effector memory T
H2AFX2	1.34598e-37	-0.293127	0.291	0.446	2.45789e-33	Effector memory T
CRIP12	3.07089e-37	-0.228241	0.663	0.79	5.60775e-33	Effector memory T
[truncated: 3,741 more rows]

## Sheet: BD vs MDD
Supplementary Table 2:Positive value denotes genes upregulated in BD and negative value denotes upregulated in MDD
	p_val	avg_logFC	pct.1	pct.2	p_val_adj	celltype
RPS26	1.39304e-291	-1.08214	0.851	0.978	2.54384e-287	MAI T
RPS4X	1.50948e-99	-0.278965	0.994	0.999	2.75646e-95	MAI T
RPS4Y1	3.99227e-92	0.630015	0.721	0.305	7.29029e-88	MAI T
RPS3A	8.37897e-92	-0.274736	0.994	0.999	1.53008e-87	MAI T
RPS29	2.00228e-73	0.287018	0.995	0.996	3.65637e-69	MAI T
RPL38	4.44623e-40	0.231237	0.986	0.988	8.11926e-36	MAI T
RPL27A	6.62794e-38	0.272947	0.953	0.941	1.21033e-33	MAI T
CTSW	2.18319e-37	0.348087	0.855	0.762	3.98673e-33	MAI T
RPS20	2.32232e-36	0.301283	0.941	0.909	4.24079e-32	MAI T
MT-ND5	1.82799e-35	0.338107	0.976	0.971	3.33809e-31	MAI T
LINC01871	3.86846e-32	0.434961	0.567	0.414	7.0642e-28	MAI T
RPS10	4.10704e-31	0.256287	0.614	0.431	7.49987e-27	MAI T
GAPDH	1.17217e-29	-0.242246	0.879	0.953	2.1405e-25	MAI T
RACK1	1.04424e-28	-0.161511	0.978	0.993	1.90689e-24	MAI T
PLAAT2	1.64689e-27	0.255508	0.069	0.003	3.00739e-23	MAI T
RPS7	1.73356e-27	-0.131832	0.993	1	3.16565e-23	MAI T
IFIT2	1.30155e-26	0.868525	0.179	0.064	2.37676e-22	MAI T
PRKY	6.54629e-26	0.195993	0.057	0	1.19542e-21	MAI T
PPDPF	1.25987e-25	0.295139	0.828	0.792	2.30065e-21	MAI T
CCL3L1	5.06152e-25	0.327985	0.127	0.032	9.24285e-21	MAI T
SRSF2	1.2243e-24	0.41213	0.613	0.509	2.23569e-20	MAI T
RPL41	5.9555e-24	-0.448914	0.98	0.997	1.08753e-19	MAI T
HLA-E	1.53316e-23	-0.167499	0.955	0.985	2.79971e-19	MAI T
MT-ND3	7.75235e-23	0.239245	0.992	0.997	1.41566e-18	MAI T
TRBV6-1	3.63841e-22	-0.601963	0.096	0.227	6.6441e-18	MAI T
RPL7A	4.68755e-22	-0.118486	0.993	0.999	8.55993e-18	MAI T
ERN1	3.11191e-21	0.395314	0.43	0.297	5.68265e-17	MAI T
RPS14	3.54686e-21	-0.101297	0.998	1	6.47692e-17	MAI T
PLAAT4	4.34163e-21	-0.308066	0.27	0.446	7.92826e-17	MAI T
SPATA1	7.43646e-21	-0.176575	0.002	0.072	1.35797e-16	MAI T
MMP24	9.26875e-21	-0.248531	0.046	0.152	1.69257e-16	MAI T
CCNI	1.63784e-20	-0.234259	0.683	0.831	2.99086e-16	MAI T
RPL11	2.95555e-20	-0.0947691	1	0.999	5.39714e-16	MAI T
ARHGEF10	3.0811e-19	-0.154443	0	0.061	5.62639e-15	MAI T
HLA-C	1.65271e-18	0.119649	0.994	0.997	3.01801e-14	MAI T
PRELID1	7.39899e-18	-0.256309	0.32	0.479	1.35113e-13	MAI T
CCDC167	8.64919e-18	-0.201758	0.115	0.244	1.57943e-13	MAI T
RPL3	3.35367e-17	-0.127147	0.985	0.999	6.12413e-13	MAI T
HSPA8	4.72396e-17	-0.213773	0.829	0.913	8.62643e-13	MAI T
USP9Y	7.14142e-17	0.239586	0.084	0.021	1.3041e-12	MAI T
PMAIP1	8.82617e-17	0.543388	0.291	0.183	1.61175e-12	MAI T
IFITM3	1.14374e-16	-0.238911	0.108	0.228	2.08859e-12	MAI T
GSTM1	1.48766e-16	0.129377	0.078	0.017	2.71662e-12	MAI T
UCP2	1.83651e-16	-0.240974	0.455	0.614	3.35365e-12	MAI T
RPL36A	2.43062e-16	0.182475	0.979	0.944	4.43855e-12	MAI T
RPL18	2.53336e-16	-0.0984979	0.992	1	4.62618e-12	MAI T
TPT1	2.7918e-16	0.0947746	1	0.999	5.09811e-12	MAI T
RPL30	3.5647e-16	-0.0814631	0.999	1	6.50949e-12	MAI T
RPL8	1.67363e-15	-0.0939702	0.993	0.998	3.05621e-11	MAI T
WDR86-AS1	1.91672e-15	-0.17973	0.037	0.12	3.50013e-11	MAI T
FHL3	3.37631e-15	-0.212709	0.071	0.167	6.16548e-11	MAI T
RPL10A	4.44596e-15	-0.115844	0.976	0.991	8.11877e-11	MAI T
ZNF433	5.09972e-15	0.10401	0.034	0.001	9.31259e-11	MAI T
XRCC5	1.44428e-14	-0.217968	0.317	0.467	2.6374e-10	MAI T
AC007952.4	1.86809e-14	-0.130586	0.186	0.323	3.41133e-10	MAI T
CD3E	2.21666e-14	-0.141988	0.91	0.968	4.04785e-10	MAI T
RPS27A	5.02124e-14	-0.0847062	0.999	1	9.1693e-10	MAI T
RPL26	5.41344e-14	0.088799	0.998	0.999	9.88548e-10	MAI T
RPS3	6.2932e-14	-0.0977115	0.993	0.999	1.1492e-09	MAI T
PPP1CA	1.50236e-13	-0.188765	0.502	0.656	2.74346e-09	MAI T
ANTKMT	2.08314e-13	-0.182076	0.079	0.173	3.80403e-09	MAI T
RPLP0	2.23481e-13	-0.107532	0.985	0.996	4.08099e-09	MAI T
RPS18	2.66996e-13	0.0855279	1	0.998	4.87562e-09	MAI T
GYG1	3.08378e-13	-0.187708	0.272	0.415	5.63129e-09	MAI T
RHOA	3.99027e-13	-0.166406	0.667	0.813	7.28663e-09	MAI T
CCL5	7.74055e-13	0.207901	0.982	0.958	1.4135e-08	MAI T
RPS17	9.65008e-13	0.221778	0.742	0.709	1.7622e-08	MAI T
RPL12	1.08736e-12	0.103134	1	0.999	1.98562e-08	MAI T
AQP3	1.13671e-12	-0.198142	0.486	0.635	2.07575e-08	MAI T
DDX5	1.61078e-12	0.170166	0.896	0.899	2.94145e-08	MAI T
SEPTIN7	1.70955e-12	-0.165299	0.262	0.406	3.12181e-08	MAI T
PVR	2.03189e-12	0.0787823	0.026	0	3.71044e-08	MAI T
SHFL	2.24946e-12	-0.15993	0.141	0.254	4.10773e-08	MAI T
MT-ND6	2.50125e-12	0.26963	0.616	0.548	4.56753e-08	MAI T
DDX3Y	3.23794e-12	0.228411	0.145	0.073	5.9128e-08	MAI T
CD7	7.14885e-12	-0.174424	0.699	0.793	1.30545e-07	MAI T
RPL5	9.39335e-12	-0.100192	0.984	0.997	1.71532e-07	MAI T
ID2	9.94963e-12	0.275113	0.798	0.789	1.8169e-07	MAI T
TOMM7	1.10052e-11	-0.140662	0.865	0.926	2.00966e-07	MAI T
TTC28	1.16899e-11	0.0923263	0.029	0.002	2.13469e-07	MAI T
TRAV1-2	1.94693e-11	-0.166614	0.615	0.748	3.55528e-07	MAI T
RPL37A	2.62041e-11	0.0956354	0.998	0.994	4.78512e-07	MAI T
EIF3F	2.82064e-11	-0.155157	0.633	0.78	5.15077e-07	MAI T
EIF1AY	2.91111e-11	0.180659	0.097	0.04	5.31598e-07	MAI T
IRF9	3.45703e-11	-0.154202	0.119	0.216	6.31289e-07	MAI T
LDHB	4.16456e-11	-0.168181	0.587	0.733	7.60491e-07	MAI T
IFITM1	4.49983e-11	-0.140794	0.939	0.972	8.21714e-07	MAI T
FTL	4.54893e-11	-0.136303	0.947	0.981	8.3068e-07	MAI T
HOPX	4.96114e-11	-0.199706	0.386	0.511	9.05953e-07	MAI T
TAGLN2	5.19777e-11	-0.195197	0.623	0.737	9.49165e-07	MAI T
PACRG	5.27925e-11	0.0715574	0.024	0.001	9.64043e-07	MAI T
SEPTIN6	5.84802e-11	-0.183864	0.182	0.295	1.06791e-06	MAI T
LCK	6.15454e-11	-0.165027	0.618	0.748	1.12388e-06	MAI T
GIMAP5	7.07323e-11	-0.181694	0.341	0.475	1.29164e-06	MAI T
SNHG5	7.15991e-11	-0.162098	0.242	0.369	1.30747e-06	MAI T
RPS5	8.64949e-11	-0.0919462	0.969	0.988	1.57948e-06	MAI T
MNDA	1.03399e-10	-0.101854	0.01	0.055	1.88816e-06	MAI T
RPLP2	1.46749e-10	0.08399	1	0.998	2.67979e-06	MAI T
ARC	1.57669e-10	-0.062527	0.011	0.056	2.8792e-06	MAI T
MT-ATP8	1.82846e-10	0.22654	0.952	0.969	3.33896e-06	MAI T
ITM2A	2.30479e-10	-0.180258	0.186	0.29	4.20878e-06	MAI T
S100A10	2.85873e-10	-0.160198	0.786	0.869	5.22034e-06	MAI T
KDM5D	2.96277e-10	0.152875	0.07	0.024	5.41032e-06	MAI T
ACOT1	3.2995e-10	0.0891331	0.034	0.005	6.02522e-06	MAI T
KLRF1	3.84405e-10	-0.159689	0.069	0.142	7.01962e-06	MAI T
LGALS3	4.17992e-10	-0.219309	0.123	0.211	7.63295e-06	MAI T
RPL31	4.23453e-10	0.122446	0.978	0.98	7.73267e-06	MAI T
TWF2	6.04145e-10	-0.155152	0.263	0.39	1.10323e-05	MAI T
SF3B2	6.15857e-10	-0.1443	0.407	0.542	1.12462e-05	MAI T
TRIR	6.31057e-10	-0.11259	0.55	0.692	1.15237e-05	MAI T
AC010422.3	1.05894e-09	0.104858	0.062	0.02	1.93372e-05	MAI T
TSPO	1.09743e-09	-0.159944	0.278	0.397	2.00402e-05	MAI T
GOLGA8B	1.42398e-09	0.230248	0.164	0.096	2.60034e-05	MAI T
FERMT3	1.78602e-09	-0.150185	0.3	0.427	3.26145e-05	MAI T
WDR1	2.17052e-09	-0.154014	0.344	0.47	3.96358e-05	MAI T
CCL3	2.21155e-09	0.101287	0.042	0.01	4.0385e-05	MAI T
EIF3K	2.36018e-09	-0.154109	0.697	0.791	4.30992e-05	MAI T
GAS5	2.36668e-09	-0.116296	0.322	0.455	4.3218e-05	MAI T
NKG7	2.3797e-09	-0.125114	0.954	0.962	4.34557e-05	MAI T
RMRP	2.51482e-09	0.240863	0.117	0.059	4.59232e-05	MAI T
ICAM3	2.59841e-09	-0.154681	0.534	0.665	4.74496e-05	MAI T
CDKN2D	2.78078e-09	-0.128332	0.135	0.228	5.07799e-05	MAI T
BTF3	3.68741e-09	-0.103488	0.904	0.96	6.73358e-05	MAI T
RNF17	4.58641e-09	0.0536827	0.018	0	8.37524e-05	MAI T
RAB24	4.61507e-09	-0.12459	0.105	0.185	8.42758e-05	MAI T
DUSP1	5.1235e-09	0.0732612	0.934	0.922	9.35603e-05	MAI T
BIN1	5.35549e-09	-0.134114	0.338	0.471	9.77966e-05	MAI T
ARID4B	5.59615e-09	-0.137537	0.273	0.387	0.000102191	MAI T
PLXDC1	5.6658e-09	-0.0814716	0.006	0.039	0.000103463	MAI T
GET3	5.8592e-09	-0.127039	0.053	0.116	0.000106995	MAI T
NDUFV1	6.07645e-09	-0.147104	0.267	0.384	0.000110962	MAI T
ANXA6	6.31329e-09	-0.144206	0.455	0.58	0.000115287	MAI T
PLAAT3	6.38968e-09	-0.125286	0.033	0.085	0.000116682	MAI T
PPP1R15A	6.95063e-09	0.270066	0.622	0.56	0.000126925	MAI T
CNPY2	7.78573e-09	-0.129894	0.138	0.229	0.000142175	MAI T
IFI44L	9.18743e-09	-0.145817	0.047	0.105	0.000167772	MAI T
PGGHG	9.98332e-09	0.187481	0.144	0.083	0.000182305	MAI T
2020-09-01	1.03886e-08	0.214089	0.33	0.246	0.000189706	MAI T
APOBEC3G	1.06855e-08	-0.146942	0.311	0.431	0.000195127	MAI T
RPS10-NUDT3	1.07971e-08	-0.132471	0.082	0.153	0.000197165	MAI T
CCT8	1.11961e-08	-0.14214	0.234	0.343	0.000204451	MAI T
JUN	1.16059e-08	0.0967222	0.948	0.877	0.000211936	MAI T
MRPL10	1.38409e-08	-0.12693	0.186	0.285	0.000252749	MAI T
BST2	1.42658e-08	-0.160578	0.308	0.421	0.000260508	MAI T
COX4I1	1.44242e-08	-0.11191	0.865	0.938	0.0002634	MAI T
RALY	1.49682e-08	-0.134021	0.342	0.467	0.000273334	MAI T
ARPC1B	1.56982e-08	-0.154179	0.682	0.792	0.000286664	MAI T
FN3KRP	1.6392e-08	-0.110361	0.058	0.12	0.000299333	MAI T
JAK1	1.63923e-08	-0.145577	0.544	0.652	0.00029934	MAI T
RPL35A	1.66982e-08	-0.065578	0.995	0.998	0.000304925	MAI T
GSTP1	1.85987e-08	-0.160353	0.318	0.426	0.00033963	MAI T
CALM1	1.8893e-08	-0.0866522	0.966	0.979	0.000345005	MAI T
CNBP	2.00007e-08	-0.141257	0.654	0.779	0.000365233	MAI T
VIM	2.35295e-08	-0.151573	0.867	0.912	0.000429671	MAI T
RSRP1	2.38299e-08	0.232209	0.612	0.563	0.000435158	MAI T
CCNG2	2.50987e-08	-0.0958217	0.031	0.081	0.000458327	MAI T
ACTG1	2.55327e-08	-0.117109	0.936	0.969	0.000466253	MAI T
GYPC	3.25878e-08	-0.15401	0.539	0.663	0.000595086	MAI T
NBPF14	3.60511e-08	-0.0965655	0.033	0.082	0.00065833	MAI T
EIF1AX	3.6348e-08	-0.137878	0.259	0.371	0.000663751	MAI T
PTPRC	3.65614e-08	-0.115391	0.78	0.861	0.000667648	MAI T
PTGES3	3.71755e-08	-0.146738	0.509	0.636	0.000678862	MAI T
MORF4L1	3.89405e-08	-0.135387	0.451	0.567	0.000711093	MAI T
CIAO2B	3.98609e-08	-0.100671	0.138	0.225	0.000727901	MAI T
KMT2E-AS1	4.84286e-08	0.235742	0.27	0.198	0.000884354	MAI T
SEPTIN1	4.99516e-08	-0.112009	0.229	0.338	0.000912165	MAI T
SYAP1	5.57535e-08	-0.132668	0.09	0.159	0.00101811	MAI T
IFNG-AS1	5.7049e-08	-0.134193	0.053	0.109	0.00104177	MAI T
GNB2	5.77749e-08	-0.106064	0.329	0.457	0.00105503	MAI T
CMTM3	6.3689e-08	-0.13733	0.202	0.3	0.00116302	MAI T
TOMM22	6.48952e-08	-0.105997	0.259	0.37	0.00118505	MAI T
ARPC4	6.53631e-08	-0.135999	0.31	0.415	0.0011936	MAI T
CD48	6.91845e-08	-0.114413	0.741	0.833	0.00126338	MAI T
PNPLA2	7.78797e-08	-0.124993	0.213	0.312	0.00142216	MAI T
CCT7	7.84912e-08	-0.138432	0.298	0.404	0.00143333	MAI T
HLA-DQB1	7.93104e-08	0.0906914	0.051	0.017	0.00144829	MAI T
PARP1	8.71603e-08	-0.146541	0.222	0.318	0.00159163	MAI T
ICAM2	9.13137e-08	-0.149236	0.403	0.512	0.00166748	MAI T
AC244213.1	1.01458e-07	0.0552406	0.015	0	0.00185272	MAI T
PYURF	1.03847e-07	-0.12926	0.331	0.451	0.00189635	MAI T
KRT10	1.05322e-07	-0.101386	0.331	0.449	0.00192329	MAI T
RO60	1.08935e-07	-0.0840713	0.054	0.111	0.00198926	MAI T
TKT	1.12537e-07	-0.133939	0.203	0.298	0.00205503	MAI T
AP2M1	1.14377e-07	-0.140172	0.305	0.42	0.00208864	MAI T
TRBV6-4	1.16894e-07	0.278968	0.263	0.185	0.00213461	MAI T
CORO1A	1.19637e-07	-0.0873958	0.9	0.951	0.00218468	MAI T
ATP5PO	1.2085e-07	-0.125786	0.268	0.369	0.00220684	MAI T
PRMT2	1.22441e-07	-0.135468	0.407	0.526	0.00223589	MAI T
COA3	1.24727e-07	-0.118935	0.131	0.209	0.00227763	MAI T
PSMB1	1.32944e-07	-0.115668	0.381	0.505	0.00242769	MAI T
NME4	1.3747e-07	0.167529	0.127	0.074	0.00251035	MAI T
TATDN1	1.50038e-07	-0.104967	0.057	0.112	0.00273984	MAI T
EIF3E	1.81962e-07	-0.122945	0.576	0.695	0.00332281	MAI T
SDF4	1.86377e-07	-0.120623	0.215	0.311	0.00340342	MAI T
CAPG	2.00503e-07	-0.0957867	0.014	0.049	0.00366138	MAI T
TENT5C	2.02023e-07	-0.102903	0.102	0.174	0.00368913	MAI T
ATP5F1B	2.03681e-07	-0.101985	0.455	0.59	0.00371943	MAI T
PIM2	2.10328e-07	-0.139254	0.277	0.382	0.0038408	MAI T
ANXA1	2.27229e-07	-0.1532	0.726	0.807	0.00414942	MAI T
ABHD14B	2.31849e-07	-0.112418	0.318	0.433	0.0042338	MAI T
SRI	2.71325e-07	-0.112823	0.266	0.37	0.00495466	MAI T
SLFN5	2.73209e-07	-0.152729	0.268	0.363	0.00498907	MAI T
SNX17	2.7841e-07	-0.129323	0.209	0.299	0.00508404	MAI T
MTMR14	2.84461e-07	-0.117679	0.092	0.157	0.00519455	MAI T
DCP1B	2.92805e-07	-0.113113	0.043	0.092	0.0053469	MAI T
TRAT1	3.05978e-07	-0.0998078	0.194	0.289	0.00558747	MAI T
FCMR	3.0977e-07	-0.138634	0.432	0.552	0.0056567	MAI T
LAT	3.21342e-07	-0.123212	0.399	0.526	0.00586803	MAI T
OFD1	3.38291e-07	-0.11502	0.233	0.331	0.00617753	MAI T
ARPC1A	3.4249e-07	-0.0846909	0.052	0.104	0.00625422	MAI T
ALOX5AP	3.50397e-07	-0.119916	0.537	0.655	0.00639859	MAI T
ATP6V0E1	3.60787e-07	-0.11195	0.458	0.593	0.00658833	MAI T
LRPAP1	3.67508e-07	-0.115172	0.187	0.274	0.00671106	MAI T
NDUFB11	3.67907e-07	-0.124869	0.476	0.597	0.00671836	MAI T
FTH1	3.93224e-07	-0.0896408	0.935	0.973	0.00718067	MAI T
SEPTIN9	3.96465e-07	-0.0977743	0.209	0.305	0.00723985	MAI T
HINT2	4.04103e-07	-0.110218	0.106	0.176	0.00737933	MAI T
MYL12A	4.11165e-07	-0.0865243	0.929	0.964	0.00750828	MAI T
PA2G4	4.12928e-07	-0.126131	0.421	0.532	0.00754047	MAI T
HLA-DPB1	4.145e-07	-0.105527	0.22	0.317	0.00756918	MAI T
ATP5F1D	4.47649e-07	-0.111416	0.557	0.674	0.00817452	MAI T
TPM3	4.54244e-07	-0.0951169	0.682	0.791	0.00829496	MAI T
TALDO1	4.60988e-07	-0.0893755	0.244	0.348	0.00841809	MAI T
ACTB	4.64816e-07	-0.0876237	0.994	0.999	0.00848801	MAI T
PSMB8-AS1	5.39366e-07	-0.121454	0.241	0.34	0.00984935	MAI T
CALM3	5.40639e-07	-0.100245	0.336	0.45	0.00987261	MAI T
NFKBIA	5.41865e-07	0.142179	0.737	0.702	0.009895	MAI T
ENTPD1	5.78971e-07	-0.0474799	0.002	0.023	0.0105726	MAI T
EIF4EBP2	5.82992e-07	-0.0973874	0.121	0.194	0.010646	MAI T
ERP29	6.11442e-07	-0.123587	0.508	0.639	0.0111655	MAI T
ZNF622	6.52977e-07	-0.107124	0.087	0.15	0.011924	MAI T
SOD1	6.80895e-07	-0.103748	0.477	0.6	0.0124338	MAI T
THOC3	6.82965e-07	-0.0846419	0.108	0.178	0.0124716	MAI T
RAC2	6.83804e-07	-0.103737	0.858	0.916	0.0124869	MAI T
CD247	6.96076e-07	-0.121111	0.558	0.68	0.012711	MAI T
IFI27L2	7.05828e-07	-0.0835011	0.142	0.22	0.0128891	MAI T
CD27	7.16771e-07	-0.130415	0.373	0.483	0.013089	MAI T
EIF3I	7.70799e-07	-0.119529	0.322	0.432	0.0140756	MAI T
COMMD7	7.95659e-07	-0.0925887	0.105	0.172	0.0145295	MAI T
BCL2A1	7.99009e-07	-0.0961803	0.039	0.084	0.0145907	MAI T
CLIC1	8.29567e-07	-0.0979146	0.752	0.835	0.0151487	MAI T
RPL9	8.44154e-07	-0.0957851	0.976	0.993	0.0154151	MAI T
RNF187	9.36903e-07	-0.0927076	0.106	0.174	0.0171088	MAI T
PSMF1	9.5589e-07	-0.10558	0.213	0.305	0.0174555	MAI T
RPS11	9.64287e-07	0.115603	0.94	0.952	0.0176088	MAI T
LGALS1	9.91243e-07	-0.171578	0.109	0.172	0.0181011	MAI T
C17orf97	9.99944e-07	-0.0545742	0.003	0.026	0.01826	MAI T
SLC12A7	1.00564e-06	0.0909569	0.046	0.016	0.0183639	MAI T
PRICKLE1	1.04265e-06	-0.0475348	0	0.019	0.0190399	MAI T
ANXA7	1.11203e-06	-0.107406	0.186	0.27	0.0203068	MAI T
CTSD	1.12055e-06	-0.125462	0.197	0.28	0.0204624	MAI T
CALHM2	1.1378e-06	-0.114676	0.132	0.204	0.0207775	MAI T
GADD45G	1.15431e-06	0.0877975	0.071	0.033	0.0210788	MAI T
BLOC1S4	1.20483e-06	-0.0877196	0.123	0.196	0.0220014	MAI T
CCDC85B	1.32142e-06	-0.107385	0.473	0.605	0.0241305	MAI T
ZFP36L2	1.36197e-06	-0.112889	0.933	0.959	0.0248709	MAI T
EIF3L	1.38365e-06	-0.110354	0.547	0.674	0.0252669	MAI T
TPGS1	1.42124e-06	-0.0864198	0.11	0.18	0.0259532	MAI T
PRDX6	1.42565e-06	-0.118479	0.28	0.38	0.0260339	MAI T
LAIR1	1.42661e-06	-0.102125	0.144	0.217	0.0260513	MAI T
ATP6V0C	1.50715e-06	-0.107752	0.456	0.578	0.027522	MAI T
VAMP8	1.53406e-06	-0.10066	0.442	0.57	0.0280135	MAI T
ARL6IP6	1.54462e-06	-0.0801792	0.094	0.156	0.0282064	MAI T
PLAC8	1.5835e-06	-0.126119	0.318	0.423	0.0289162	MAI T
PGK1	1.61302e-06	-0.13203	0.403	0.512	0.0294554	MAI T
TMEM219	1.62042e-06	-0.118341	0.202	0.286	0.0295905	MAI T
RAP1B	1.68643e-06	-0.113232	0.488	0.613	0.0307959	MAI T
CYTIP	1.72346e-06	-0.123079	0.381	0.487	0.031472	MAI T
ARPC2	1.75735e-06	-0.0999892	0.718	0.826	0.032091	MAI T
METTL5	1.78484e-06	-0.0995915	0.167	0.245	0.0325931	MAI T
MEAF6	1.83982e-06	-0.0906469	0.274	0.375	0.0335969	MAI T
ATP6V1F	1.93307e-06	-0.118536	0.297	0.4	0.0352998	MAI T
LYPLA2	1.96267e-06	-0.105689	0.175	0.254	0.0358404	MAI T
BCAP31	2.05214e-06	-0.0963417	0.38	0.5	0.0374742	MAI T
TMEM109	2.0589e-06	-0.117857	0.275	0.371	0.0375975	MAI T
MRPS12	2.06735e-06	-0.10795	0.149	0.223	0.0377519	MAI T
IGFLR1	2.10394e-06	-0.114448	0.137	0.209	0.03842	MAI T
ANXA5	2.14836e-06	-0.148632	0.276	0.368	0.0392312	MAI T
SNHG9	2.15966e-06	0.224935	0.259	0.198	0.0394375	MAI T
MAL	2.21358e-06	-0.0777573	0.009	0.037	0.0404223	MAI T
GHITM	2.28186e-06	-0.125312	0.316	0.413	0.041669	MAI T
RPS2	2.29254e-06	-0.0482776	0.976	0.986	0.0418641	MAI T
CCT5	2.58971e-06	-0.093078	0.227	0.323	0.0472908	MAI T
RPL36A1	0	0.818005	0.961	0.755	0	Effector T
RPS291	0	0.539854	1	0.993	0	Effector T
RPL411	0	-0.7626	0.992	1	0	Effector T
SELP1	2.45804e-213	0.840149	0.451	0.089	4.48862e-209	Effector T
2020-06-01	2.43186e-188	0.912042	0.876	0.538	4.44081e-184	Effector T
IFITM31	3.08501e-168	-0.888426	0.078	0.413	5.63354e-164	Effector T
RPL171	1.88832e-164	0.406176	0.989	0.926	3.44826e-160	Effector T
RPS261	5.55122e-163	-0.523257	0.92	0.964	1.01371e-158	Effector T
RPL261	6.88976e-157	0.284441	0.998	0.999	1.25814e-152	Effector T
EEF1G1	5.11155e-131	0.460213	0.87	0.703	9.3342e-127	Effector T
DUSP13	3.89566e-110	0.755675	0.69	0.448	7.11387e-106	Effector T
KLRK11	7.89808e-104	0.636877	0.45	0.195	1.44227e-99	Effector T
CRIP11	4.74946e-100	0.446165	0.906	0.818	8.67299e-96	Effector T
RPS201	1.06356e-99	0.39666	0.895	0.816	1.94216e-95	Effector T
TLE51	1.19817e-94	0.696497	0.284	0.079	2.18798e-90	Effector T
RPL381	6.64052e-94	0.268751	0.987	0.978	1.21263e-89	Effector T
TRAV13-11	6.20097e-93	-0.833784	0.016	0.202	1.13236e-88	Effector T
RARRES31	4.51059e-91	-0.423026	0.505	0.786	8.23679e-87	Effector T
FOS1	6.96793e-91	1.01628	0.468	0.236	1.27241e-86	Effector T
PLAAT41	1.33585e-89	0.552992	0.29	0.082	2.4394e-85	Effector T
RPS171	3.7736e-89	0.415069	0.713	0.518	6.89097e-85	Effector T
1971-09-01	2.38873e-88	-0.457484	0.427	0.706	4.36206e-84	Effector T
SNHG61	2.61107e-88	0.610728	0.236	0.056	4.76807e-84	Effector T
TRBV25-11	2.03169e-84	0.752618	0.122	0.004	3.71007e-80	Effector T
LINC018711	3.01724e-82	0.471339	0.637	0.432	5.50979e-78	Effector T
PCED1B-AS11	2.80001e-80	0.585034	0.257	0.073	5.1131e-76	Effector T
TRBV7-91	3.76313e-80	-1.46564	0.028	0.202	6.87186e-76	Effector T
GADD45B1	1.13921e-79	0.765619	0.703	0.554	2.0803e-75	Effector T
SNHG291	8.72851e-79	0.569473	0.244	0.069	1.59391e-74	Effector T
SEPTIN71	5.12116e-78	0.550297	0.245	0.069	9.35175e-74	Effector T
PPDPF1	8.46334e-78	0.345495	0.912	0.85	1.54549e-73	Effector T
IL2RG1	1.00107e-77	0.43301	0.729	0.55	1.82805e-73	Effector T
RPL13A	2.43272e-77	0.24612	0.993	0.983	4.44239e-73	Effector T
MT-CO2	7.06403e-77	-0.211473	0.999	1	1.28996e-72	Effector T
MT-ND31	1.50349e-76	0.385566	0.987	0.993	2.74552e-72	Effector T
SRSF71	1.68426e-76	0.504272	0.777	0.673	3.07562e-72	Effector T
IFIT21	5.40683e-75	1.0801	0.247	0.079	9.87341e-71	Effector T
IFITM11	2.22883e-71	-0.260095	0.972	0.992	4.07006e-67	Effector T
MARCKS1	1.0917e-70	0.52074	0.254	0.083	1.99355e-66	Effector T
TRBV20-11	1.55715e-70	-1.20737	0.022	0.176	2.84351e-66	Effector T
GAS51	2.37694e-70	0.483871	0.212	0.057	4.34053e-66	Effector T
FCGR3A1	2.18001e-69	-0.381307	0.49	0.737	3.98091e-65	Effector T
RPS211	4.50387e-69	0.172759	0.999	0.997	8.22452e-65	Effector T
CST71	4.75825e-69	-0.232949	0.981	0.993	8.68904e-65	Effector T
SEPTIN91	2.96584e-68	0.496585	0.211	0.059	5.41592e-64	Effector T
MT-CO31	3.412e-68	-0.211739	0.996	0.998	6.23065e-64	Effector T
NDUFA111	2.44147e-67	0.423381	0.404	0.205	4.45837e-63	Effector T
CCL41	3.13891e-67	-0.483003	0.556	0.752	5.73197e-63	Effector T
PPP1R15A1	4.32992e-67	0.708048	0.485	0.303	7.90687e-63	Effector T
DDIT41	3.36756e-66	-0.461995	0.238	0.472	6.1495e-62	Effector T
PRF11	1.12861e-65	-0.294327	0.943	0.968	2.06095e-61	Effector T
PMAIP11	2.01928e-65	0.667433	0.223	0.07	3.68741e-61	Effector T
NFKBIA1	1.80407e-64	0.805006	0.53	0.379	3.29441e-60	Effector T
NDUFB81	3.60827e-64	0.460022	0.284	0.114	6.58906e-60	Effector T
TUBB4B1	4.03902e-64	0.663168	0.52	0.362	7.37566e-60	Effector T
IER21	9.23128e-64	0.570409	0.848	0.772	1.68572e-59	Effector T
SEPTIN12	7.89751e-63	0.454776	0.203	0.058	1.44216e-58	Effector T
PLAAT21	1.50091e-62	0.26966	0.082	0	2.74082e-58	Effector T
CEMIP1	1.14134e-61	0.333131	0.131	0.02	2.0842e-57	Effector T
HLA-DQA21	2.59583e-61	-0.329517	0.015	0.146	4.74025e-57	Effector T
FGFBP21	1.71144e-60	-0.273468	0.92	0.957	3.12525e-56	Effector T
UCP21	9.17534e-60	-0.361971	0.662	0.813	1.67551e-55	Effector T
AL627171.21	1.68832e-59	0.571672	0.143	0.028	3.08305e-55	Effector T
AES1	2.04677e-58	-0.316539	0.502	0.749	3.7376e-54	Effector T
BLOC1S11	5.06058e-58	0.4184	0.37	0.195	9.24112e-54	Effector T
FOSB1	7.40003e-58	0.577816	0.29	0.126	1.35132e-53	Effector T
IFNG1	6.379e-57	0.782887	0.345	0.177	1.16487e-52	Effector T
RESF11	1.07183e-56	0.422035	0.17	0.045	1.95728e-52	Effector T
TOMM61	1.49068e-53	0.381983	0.172	0.048	2.72212e-49	Effector T
NDUFA131	1.51209e-53	0.358508	0.557	0.386	2.76123e-49	Effector T
GZMB1	3.43555e-53	-0.265677	0.898	0.944	6.27365e-49	Effector T
FLNA1	7.03327e-53	-0.31266	0.811	0.889	1.28435e-48	Effector T
PTPRC1	1.76534e-52	-0.229559	0.943	0.964	3.22368e-48	Effector T
EIF4A11	2.48151e-51	0.437144	0.486	0.326	4.53149e-47	Effector T
EGR11	1.39946e-50	0.683645	0.252	0.105	2.55555e-46	Effector T
GADD45G1	2.66673e-50	0.235739	0.081	0.005	4.86971e-46	Effector T
HLA-A1	1.81153e-49	-0.125555	1	0.999	3.30803e-45	Effector T
HLA-E1	5.72165e-49	-0.156773	0.992	0.997	1.04483e-44	Effector T
RPS22	6.17204e-48	0.463033	0.955	0.946	1.12708e-43	Effector T
CXCR41	5.79819e-47	-0.404654	0.382	0.581	1.05881e-42	Effector T
KIAA15511	6.55831e-47	-0.360889	0.314	0.516	1.19761e-42	Effector T
TRBV6-61	3.40559e-46	0.772761	0.082	0.008	6.21895e-42	Effector T
TRAV51	9.22412e-46	0.490777	0.082	0.008	1.68442e-41	Effector T
MT-ND4L1	1.27678e-45	-0.187328	0.974	0.997	2.33152e-41	Effector T
SNHG161	1.6226e-45	0.26047	0.102	0.017	2.96303e-41	Effector T
DUSP21	4.07541e-45	-0.50444	0.341	0.522	7.44211e-41	Effector T
ARC1	7.11559e-45	-0.210819	0.008	0.102	1.29938e-40	Effector T
NBPF141	9.67317e-45	-0.310673	0.044	0.168	1.76642e-40	Effector T
ARL4C1	5.89998e-44	-0.339716	0.551	0.712	1.07739e-39	Effector T
MICOS101	5.4047e-43	0.31912	0.142	0.041	9.86953e-39	Effector T
TRAV191	1.2451e-42	0.709337	0.146	0.043	2.27368e-38	Effector T
RNASEK1	3.36827e-42	0.302459	0.65	0.521	6.1508e-38	Effector T
MT-ATP81	1.09705e-41	-0.179135	0.936	0.987	2.00332e-37	Effector T
RPL37A1	2.17051e-41	0.148436	0.998	0.996	3.96356e-37	Effector T
MYOM21	2.34239e-41	-0.45309	0.056	0.18	4.27744e-37	Effector T
ATP5PO1	5.15649e-41	0.360354	0.257	0.126	9.41627e-37	Effector T
CAST1	7.31981e-41	-0.348082	0.465	0.634	1.33667e-36	Effector T
S100A61	8.59548e-41	-0.204969	0.976	0.986	1.56962e-36	Effector T
GAPDH1	1.16091e-40	-0.187617	0.97	0.983	2.11993e-36	Effector T
TPT11	1.30346e-40	0.130151	1	0.998	2.38024e-36	Effector T
C5orf561	6.48313e-40	0.323952	0.136	0.04	1.18388e-35	Effector T
TRAV26-11	1.36194e-39	0.3209	0.09	0.015	2.48703e-35	Effector T
CTSW1	2.5973e-39	0.239902	0.928	0.899	4.74293e-35	Effector T
TRGV21	2.60442e-39	0.513655	0.389	0.251	4.75593e-35	Effector T
KMT2E-AS11	4.40558e-39	0.354307	0.269	0.135	8.04503e-35	Effector T
TRBV5-11	2.3626e-37	0.567406	0.142	0.044	4.31435e-33	Effector T
RBIS1	2.69423e-37	0.268715	0.125	0.036	4.91993e-33	Effector T
PRKY1	3.00932e-37	0.143681	0.048	0	5.49532e-33	Effector T
HLA-B1	4.40949e-37	0.292752	0.996	1	8.05218e-33	Effector T
Z93241.11	7.00909e-37	0.462031	0.202	0.088	1.27993e-32	Effector T
IL7R1	7.53396e-37	0.427414	0.416	0.259	1.37578e-32	Effector T
S1PR11	7.68125e-37	0.342592	0.477	0.347	1.40267e-32	Effector T
TRAV26-21	2.18581e-36	-0.341566	0.002	0.073	3.99151e-32	Effector T
SYT12	3.50106e-36	0.266284	0.162	0.06	6.39328e-32	Effector T
1991-09-01	1.04262e-35	-0.235618	0.415	0.634	1.90393e-31	Effector T
TRAV25	1.27348e-35	0.272094	0.053	0.002	2.3255e-31	Effector T
RPL27A1	1.68153e-35	0.189571	0.947	0.932	3.07064e-31	Effector T
SNHG51	1.7037e-35	0.346135	0.149	0.052	3.11112e-31	Effector T
RPS4Y11	2.78583e-35	0.262158	0.739	0.564	5.08721e-31	Effector T
TRGV41	4.58806e-35	0.471604	0.223	0.106	8.37826e-31	Effector T
MICOS131	2.68021e-34	0.258059	0.114	0.033	4.89434e-30	Effector T
SLFN51	3.65285e-34	-0.330493	0.302	0.466	6.67048e-30	Effector T
SEPTIN61	6.7252e-34	0.256002	0.143	0.05	1.22809e-29	Effector T
PRELID11	9.3136e-34	-0.294853	0.382	0.558	1.70076e-29	Effector T
RPL91	1.05102e-33	-0.148439	0.978	0.99	1.91927e-29	Effector T
LAIR21	1.09964e-33	-0.314524	0.311	0.485	2.00806e-29	Effector T
ARPC41	1.34522e-33	0.335594	0.429	0.304	2.45652e-29	Effector T
TRAV8-41	1.38054e-33	-0.228136	0.005	0.074	2.52101e-29	Effector T
CLIC11	1.18609e-32	-0.2057	0.853	0.922	2.16591e-28	Effector T
CIAO2B1	1.25164e-32	0.24046	0.111	0.033	2.28561e-28	Effector T
UBC1	1.43105e-32	0.224575	0.98	0.981	2.61324e-28	Effector T
MBP1	1.5687e-32	-0.272895	0.577	0.72	2.8646e-28	Effector T
CSNK2B1	1.88746e-32	0.284578	0.457	0.325	3.44669e-28	Effector T
TRGV91	2.49093e-32	-0.553961	0.052	0.154	4.54868e-28	Effector T
SERPINB11	2.99887e-32	-0.296401	0.307	0.477	5.47623e-28	Effector T
1961-09-01	3.04155e-32	-0.281166	0.278	0.451	5.55417e-28	Effector T
NCBP2-AS21	4.6256e-32	-0.252895	0.116	0.249	8.44681e-28	Effector T
RSRP11	7.3594e-32	0.329664	0.585	0.489	1.3439e-27	Effector T
RPL32	1.88646e-31	0.0960945	0.999	1	3.44487e-27	Effector T
ID21	1.88898e-31	0.368023	0.777	0.764	3.44947e-27	Effector T
TRAV8-31	3.11044e-31	0.248382	0.084	0.019	5.67997e-27	Effector T
ATF31	6.5907e-31	0.314314	0.08	0.017	1.20353e-26	Effector T
PTCH21	1.85899e-30	0.301187	0.135	0.049	3.3947e-26	Effector T
HIGD1A1	2.32669e-30	0.261888	0.209	0.103	4.24876e-26	Effector T
TRAV12-31	3.95188e-30	0.413856	0.065	0.01	7.21653e-26	Effector T
PQLC31	1.01753e-29	-0.241954	0.13	0.26	1.85811e-25	Effector T
TLN11	1.28352e-29	-0.271043	0.352	0.515	2.34384e-25	Effector T
AL360012.11	1.30425e-29	0.186767	0.078	0.017	2.3817e-25	Effector T
UBE2V11	1.96041e-29	0.283268	0.433	0.315	3.5799e-25	Effector T
SERTAD11	2.89904e-29	0.413005	0.269	0.158	5.29394e-25	Effector T
RPL221	3.0506e-29	0.139615	0.985	0.983	5.57069e-25	Effector T
RPS281	3.16275e-29	0.100292	1	0.999	5.7755e-25	Effector T
C19orf701	3.77312e-29	-0.240127	0.187	0.335	6.89009e-25	Effector T
SMIM371	4.65993e-29	-0.244926	0.123	0.25	8.5095e-25	Effector T
TRBV4-11	5.66491e-29	-1.03611	0.008	0.071	1.03447e-24	Effector T
FAM96B1	5.85704e-29	-0.242381	0.235	0.395	1.06955e-24	Effector T
HCP51	5.98844e-29	0.210113	0.087	0.022	1.09355e-24	Effector T
RPS191	2.84162e-28	0.10144	0.999	1	5.18908e-24	Effector T
BRD21	3.25703e-28	0.334314	0.617	0.558	5.94766e-24	Effector T
CERCAM1	3.81546e-28	-0.199109	0.026	0.105	6.96742e-24	Effector T
COX8A1	4.88502e-28	-0.233375	0.554	0.7	8.92053e-24	Effector T
AC079781.51	8.66584e-28	0.183761	0.069	0.014	1.58247e-23	Effector T
AC253572.21	1.08264e-27	0.276425	0.079	0.019	1.97701e-23	Effector T
TNF1	1.39505e-27	0.842177	0.219	0.119	2.5475e-23	Effector T
SLC66A31	1.49653e-27	0.207604	0.086	0.023	2.73281e-23	Effector T
LGALS11	2.40687e-27	-0.23695	0.7	0.812	4.39519e-23	Effector T
AMD11	2.49969e-27	0.294478	0.321	0.211	4.56468e-23	Effector T
AC103591.31	3.27346e-27	0.3147	0.117	0.042	5.97766e-23	Effector T
SERPINB61	4.49399e-27	-0.201813	0.077	0.182	8.20647e-23	Effector T
CTSD1	4.61289e-27	0.322609	0.324	0.213	8.4236e-23	Effector T
H3F3A1	5.43488e-27	-0.152203	0.929	0.963	9.92463e-23	Effector T
MYO61	5.72984e-27	-0.198644	0.047	0.137	1.04633e-22	Effector T
PRKCQ-AS11	5.79277e-27	0.169253	0.068	0.014	1.05782e-22	Effector T
MYL61	4.10906e-26	-0.148017	0.951	0.966	7.50356e-22	Effector T
2020-09-12	5.85068e-26	-0.219376	0.376	0.552	1.06839e-21	Effector T
TRBV91	5.85378e-26	0.547403	0.096	0.03	1.06896e-21	Effector T
SNHG121	6.34739e-26	0.334276	0.293	0.19	1.1591e-21	Effector T
PSMA21	6.93884e-26	0.247278	0.223	0.122	1.2671e-21	Effector T
ARPC21	7.57641e-26	-0.179089	0.909	0.943	1.38353e-21	Effector T
PNP1	7.61237e-26	0.318208	0.278	0.174	1.39009e-21	Effector T
GZMM1	8.20906e-26	-0.185653	0.797	0.868	1.49906e-21	Effector T
BPTF1	9.22279e-26	-0.287893	0.274	0.412	1.68417e-21	Effector T
CITED21	9.29902e-26	0.395652	0.488	0.388	1.69809e-21	Effector T
JUNB1	1.0167e-25	0.320576	0.802	0.783	1.8566e-21	Effector T
KLF21	1.34185e-25	0.451917	0.566	0.503	2.45035e-21	Effector T
TRBV21-11	1.44713e-25	0.254476	0.046	0.005	2.6426e-21	Effector T
CES11	2.08979e-25	-0.227667	0.094	0.201	3.81616e-21	Effector T
CXCR31	3.30932e-25	0.232608	0.194	0.099	6.04316e-21	Effector T
MYH91	3.63316e-25	-0.244818	0.679	0.79	6.63452e-21	Effector T
IFI27L21	4.3309e-25	-0.226862	0.241	0.386	7.90866e-21	Effector T
SERF21	9.96667e-25	-0.123746	0.975	0.987	1.82001e-20	Effector T
NME41	2.4649e-24	0.220855	0.162	0.077	4.50116e-20	Effector T
KIR3DL11	4.35762e-24	-0.220992	0.014	0.075	7.95746e-20	Effector T
SYNE21	8.92603e-24	-0.252724	0.579	0.688	1.62998e-19	Effector T
AL021155.51	1.30931e-23	0.233817	0.072	0.019	2.39093e-19	Effector T
JAK11	1.58299e-23	-0.222737	0.551	0.683	2.89069e-19	Effector T
RNF171	1.88522e-23	0.0836047	0.029	0	3.4426e-19	Effector T
RUNX31	2.3456e-23	-0.219099	0.388	0.539	4.28331e-19	Effector T
RO601	3.28934e-23	0.165828	0.078	0.022	6.00667e-19	Effector T
ENTPD11	4.2083e-23	-0.110284	0.001	0.046	7.68478e-19	Effector T
DNAJA11	4.89444e-23	0.32664	0.439	0.347	8.93774e-19	Effector T
TRAV8-11	4.97901e-23	0.200845	0.045	0.006	9.09217e-19	Effector T
GOLGA8B1	4.98904e-23	0.211478	0.132	0.058	9.11048e-19	Effector T
DANCR1	6.50399e-23	0.190067	0.079	0.024	1.18769e-18	Effector T
GET31	6.96409e-23	0.16727	0.079	0.024	1.27171e-18	Effector T
SRGN1	7.33933e-23	-0.155468	0.894	0.936	1.34024e-18	Effector T
SNHG31	7.75765e-23	0.157435	0.062	0.014	1.41662e-18	Effector T
KLF61	8.33925e-23	0.243115	0.803	0.773	1.52283e-18	Effector T
CSGALNACT11	8.60643e-23	-0.131891	0.008	0.06	1.57162e-18	Effector T
TRAV38-2DV81	8.63615e-23	-0.450272	0.033	0.102	1.57705e-18	Effector T
SRSF51	9.99403e-23	-0.181175	0.655	0.784	1.82501e-18	Effector T
DIAPH11	1.12904e-22	-0.23188	0.326	0.47	2.06174e-18	Effector T
CCL51	1.35833e-22	0.15154	0.999	1	2.48046e-18	Effector T
CD831	1.39725e-22	0.192254	0.084	0.027	2.55151e-18	Effector T
LIME11	1.46649e-22	0.286575	0.59	0.516	2.67796e-18	Effector T
DNAJB41	1.6447e-22	0.185971	0.095	0.033	3.00339e-18	Effector T
ARL6IP1	2.02255e-22	0.217906	0.549	0.449	3.69339e-18	Effector T
FAM129A	2.36244e-22	-0.208038	0.12	0.227	4.31405e-18	Effector T
GATD3A1	2.38936e-22	-0.144146	0.022	0.085	4.36321e-18	Effector T
CEP781	3.94106e-22	-0.225179	0.226	0.358	7.19678e-18	Effector T
VAMP21	3.99744e-22	0.278635	0.519	0.441	7.29973e-18	Effector T
CCDC18-AS11	4.96783e-22	0.165258	0.066	0.017	9.07176e-18	Effector T
SEPTIN21	5.30799e-22	0.177888	0.077	0.023	9.69292e-18	Effector T
IFRD11	5.35246e-22	0.314829	0.235	0.142	9.77413e-18	Effector T
SHFL1	8.23266e-22	0.198715	0.104	0.04	1.50337e-17	Effector T
AC008875.31	1.99901e-21	0.179366	0.084	0.028	3.65039e-17	Effector T
C19orf241	2.0038e-21	-0.209085	0.135	0.243	3.65913e-17	Effector T
GIMAP51	2.2495e-21	0.269963	0.279	0.184	4.1078e-17	Effector T
LINC011381	2.40758e-21	0.152931	0.069	0.019	4.39648e-17	Effector T
GZMH1	2.52439e-21	-0.122639	0.985	0.989	4.60979e-17	Effector T
RAC21	2.90435e-21	-0.148022	0.916	0.955	5.30364e-17	Effector T
ZFP36L11	4.12976e-21	0.279001	0.625	0.559	7.54135e-17	Effector T
MARCKSL11	4.13756e-21	0.362045	0.254	0.164	7.5556e-17	Effector T
IER51	5.21237e-21	0.222457	0.146	0.071	9.51832e-17	Effector T
AC245014.31	8.51236e-21	0.295943	0.162	0.083	1.55444e-16	Effector T
RPLP21	9.20296e-21	0.097359	0.998	0.999	1.68055e-16	Effector T
PFN11	9.97923e-21	-0.119765	0.998	1	1.82231e-16	Effector T
CD61	1.19619e-20	-0.23259	0.457	0.584	2.18436e-16	Effector T
ASNA11	1.32279e-20	-0.189469	0.153	0.268	2.41555e-16	Effector T
CLSTN31	1.42166e-20	-0.166814	0.065	0.15	2.59609e-16	Effector T
TRAV14DV41	1.429e-20	-0.472907	0.04	0.108	2.60949e-16	Effector T
MOB21	1.62924e-20	-0.170402	0.122	0.226	2.97515e-16	Effector T
XCL21	1.82055e-20	0.198488	0.18	0.096	3.32451e-16	Effector T
PPP1R101	2.42213e-20	0.283588	0.3	0.207	4.42306e-16	Effector T
C8orf591	3.25708e-20	-0.188187	0.238	0.372	5.94776e-16	Effector T
H2AFX1	3.46653e-20	0.278429	0.364	0.266	6.33023e-16	Effector T
FHL31	4.45971e-20	-0.134472	0.021	0.079	8.14388e-16	Effector T
ACTA21	4.8987e-20	-0.173983	0.047	0.12	8.94552e-16	Effector T
PTPRCAP1	5.35812e-20	0.125654	0.972	0.961	9.78446e-16	Effector T
FAM174C1	6.5079e-20	0.175026	0.075	0.024	1.18841e-15	Effector T
DDX53	6.67516e-20	0.166913	0.941	0.936	1.21895e-15	Effector T
GSTM11	1.03672e-19	0.149105	0.092	0.034	1.89316e-15	Effector T
PSD1	1.15695e-19	-0.108213	0	0.037	2.1127e-15	Effector T
CD991	1.15947e-19	-0.131483	0.941	0.968	2.11731e-15	Effector T
GTF2I1	1.42848e-19	-0.200144	0.162	0.273	2.60854e-15	Effector T
C16orf541	1.93813e-19	0.262041	0.273	0.187	3.53921e-15	Effector T
HOPX1	1.97576e-19	0.23458	0.541	0.457	3.60793e-15	Effector T
TRBV11-21	2.09612e-19	0.521241	0.04	0.006	3.82772e-15	Effector T
TRBC21	2.67107e-19	-0.24096	0.64	0.741	4.87763e-15	Effector T
SRSF21	4.42583e-19	0.211275	0.62	0.562	8.08201e-15	Effector T
RHOA1	5.12614e-19	-0.14663	0.837	0.899	9.36084e-15	Effector T
DDX39B1	6.05604e-19	0.261369	0.283	0.196	1.10589e-14	Effector T
IQGAP21	6.51553e-19	-0.221793	0.257	0.385	1.1898e-14	Effector T
FAM96A1	7.90115e-19	-0.172132	0.131	0.232	1.44283e-14	Effector T
NIBAN11	1.68861e-18	0.131562	0.061	0.017	3.08357e-14	Effector T
CMC11	1.95503e-18	-0.266909	0.194	0.3	3.57008e-14	Effector T
WDR741	2.36042e-18	0.304269	0.286	0.2	4.31036e-14	Effector T
IFITM21	2.36338e-18	-0.137899	0.899	0.939	4.31577e-14	Effector T
TROVE21	2.36395e-18	-0.185091	0.147	0.252	4.31681e-14	Effector T
MTDH1	2.40621e-18	-0.199369	0.409	0.543	4.39398e-14	Effector T
PRSS231	3.31248e-18	-0.209115	0.519	0.636	6.04892e-14	Effector T
CYFIP21	4.2284e-18	-0.212323	0.396	0.521	7.72148e-14	Effector T
EIF4A21	4.34153e-18	0.190796	0.696	0.656	7.92807e-14	Effector T
ANTKMT1	4.48096e-18	0.145107	0.066	0.021	8.18268e-14	Effector T
TRAV241	5.05729e-18	0.180431	0.052	0.013	9.23512e-14	Effector T
NDUFC21	6.16728e-18	0.202128	0.304	0.21	1.12621e-13	Effector T
PLA2G161	7.39348e-18	-0.181732	0.12	0.215	1.35012e-13	Effector T
AC244213.11	9.07426e-18	0.0886626	0.022	0	1.65705e-13	Effector T
TSC22D31	1.02931e-17	-0.144582	0.801	0.899	1.87962e-13	Effector T
SNHG81	1.20727e-17	0.248663	0.39	0.305	2.2046e-13	Effector T
SUB11	1.3013e-17	-0.166032	0.726	0.818	2.3763e-13	Effector T
SLAMF11	1.46842e-17	0.173513	0.139	0.07	2.68148e-13	Effector T
SNHG321	1.78442e-17	0.125331	0.052	0.013	3.25852e-13	Effector T
SAT11	1.87308e-17	0.352604	0.595	0.561	3.42042e-13	Effector T
UBA521	2.17505e-17	0.112662	0.987	0.981	3.97186e-13	Effector T
GSTP11	2.95774e-17	-0.170713	0.649	0.757	5.40113e-13	Effector T
VCL1	3.20127e-17	-0.192856	0.245	0.364	5.84584e-13	Effector T
DBI1	4.217e-17	-0.181095	0.599	0.716	7.70067e-13	Effector T
NUTM2B1	5.21752e-17	0.155218	0.089	0.036	9.52772e-13	Effector T
OIP5-AS11	5.26351e-17	0.115772	0.045	0.01	9.61169e-13	Effector T
BOD1L11	5.52876e-17	-0.203919	0.139	0.232	1.00961e-12	Effector T
NCBP2AS21	7.42581e-17	0.135021	0.063	0.02	1.35603e-12	Effector T
TCF251	7.45232e-17	-0.193067	0.565	0.674	1.36087e-12	Effector T
PRKDC1	9.75036e-17	-0.197396	0.165	0.264	1.78051e-12	Effector T
CD691	9.93393e-17	0.340395	0.435	0.352	1.81403e-12	Effector T
PNRC11	1.02865e-16	0.275007	0.686	0.67	1.87842e-12	Effector T
ACOT12	1.03892e-16	0.0765769	0.032	0.004	1.89717e-12	Effector T
MTLN1	1.1199e-16	0.13987	0.066	0.022	2.04505e-12	Effector T
NCOA11	1.38646e-16	-0.142487	0.083	0.162	2.53182e-12	Effector T
KIR2DL1	1.42044e-16	-0.114417	0.003	0.037	2.59387e-12	Effector T
RPS10-NUDT31	1.8666e-16	0.150731	0.076	0.029	3.4086e-12	Effector T
SEPT111	1.97465e-16	-0.148651	0.06	0.129	3.60591e-12	Effector T
CD8B21	1.98967e-16	0.155583	0.102	0.046	3.63333e-12	Effector T
TUBA1A1	2.04883e-16	0.255308	0.57	0.513	3.74137e-12	Effector T
AHNAK	2.05058e-16	-0.186963	0.774	0.838	3.74457e-12	Effector T
RPS6KA11	2.07695e-16	-0.195561	0.307	0.432	3.79272e-12	Effector T
CZIB1	2.10694e-16	0.119772	0.058	0.018	3.84749e-12	Effector T
PECAM11	2.42947e-16	-0.157146	0.054	0.12	4.43645e-12	Effector T
RMRP1	2.6704e-16	0.198907	0.087	0.036	4.87643e-12	Effector T
UBE2S1	2.76741e-16	0.203265	0.131	0.069	5.05356e-12	Effector T
ACTG11	2.91788e-16	-0.149909	0.97	0.986	5.32834e-12	Effector T
SCAND11	3.01562e-16	-0.165382	0.366	0.504	5.50682e-12	Effector T
VNN21	3.66794e-16	-0.134803	0.054	0.12	6.69803e-12	Effector T
LINC015781	4.06633e-16	0.10463	0.038	0.007	7.42553e-12	Effector T
DHRS4L21	4.83376e-16	-0.124507	0.054	0.121	8.82693e-12	Effector T
PVR1	5.07901e-16	0.0604727	0.02	0	9.27477e-12	Effector T
SNHG13	5.45298e-16	0.168951	0.072	0.027	9.95769e-12	Effector T
PGAM11	6.88233e-16	-0.185698	0.546	0.664	1.25678e-11	Effector T
ATP5ME1	7.45004e-16	0.174061	0.656	0.614	1.36045e-11	Effector T
PALLD1	9.06269e-16	-0.165747	0.068	0.138	1.65494e-11	Effector T
CKLF1	1.14155e-15	0.212343	0.359	0.277	2.08459e-11	Effector T
ANXA21	1.24555e-15	-0.208034	0.49	0.599	2.2745e-11	Effector T
MT-ND11	1.67335e-15	-0.0802559	0.944	0.98	3.05571e-11	Effector T
GNPTAB1	1.72106e-15	-0.177308	0.235	0.348	3.14283e-11	Effector T
PPP1CA1	1.75469e-15	-0.143554	0.749	0.83	3.20424e-11	Effector T
FDFT11	1.76198e-15	-0.173379	0.241	0.356	3.21756e-11	Effector T
JAKMIP11	2.11861e-15	-0.141284	0.101	0.183	3.86879e-11	Effector T
SLA21	2.27888e-15	-0.164759	0.173	0.274	4.16146e-11	Effector T
CIAO2A1	2.37524e-15	0.130681	0.063	0.022	4.33742e-11	Effector T
SYNGR11	2.5801e-15	-0.197616	0.115	0.198	4.71152e-11	Effector T
H3F3B1	2.60341e-15	0.19018	0.976	0.983	4.75408e-11	Effector T
TTC281	2.67119e-15	0.0638597	0.022	0.001	4.87786e-11	Effector T
CHCHD21	2.69373e-15	-0.132447	0.761	0.848	4.91903e-11	Effector T
SPTBN11	2.77656e-15	-0.163083	0.115	0.197	5.07028e-11	Effector T
ILRUN1	2.81861e-15	0.0877226	0.037	0.007	5.14706e-11	Effector T
TRAV211	3.21629e-15	-0.361214	0.022	0.068	5.87326e-11	Effector T
ROCK11	3.44262e-15	-0.189923	0.322	0.436	6.28657e-11	Effector T
MT-ND41	3.73055e-15	-0.0956997	0.948	0.973	6.81235e-11	Effector T
SLC1A71	6.05416e-15	-0.163743	0.069	0.137	1.10555e-10	Effector T
ZFAS11	6.12488e-15	0.175158	0.556	0.5	1.11846e-10	Effector T
COMMD31	7.4899e-15	0.165863	0.11	0.055	1.36773e-10	Effector T
SLC2A31	8.22328e-15	0.329913	0.374	0.301	1.50165e-10	Effector T
KIR2DL31	8.54322e-15	-0.136874	0.013	0.053	1.56008e-10	Effector T
RPL311	8.80469e-15	0.118769	0.959	0.956	1.60782e-10	Effector T
PRR131	9.72528e-15	-0.155384	0.645	0.751	1.77593e-10	Effector T
MYL12B1	1.00925e-14	-0.131586	0.875	0.926	1.84299e-10	Effector T
NUTM2A1	1.01987e-14	0.116664	0.054	0.017	1.86238e-10	Effector T
ATRX1	1.02116e-14	-0.229051	0.383	0.484	1.86474e-10	Effector T
SMARCA21	1.054e-14	-0.16131	0.137	0.226	1.92471e-10	Effector T
MINOS11	1.06096e-14	-0.165305	0.274	0.394	1.93741e-10	Effector T
NFATC21	1.11215e-14	-0.184604	0.347	0.465	2.03089e-10	Effector T
CYTIP1	1.11528e-14	-0.171216	0.368	0.496	2.03661e-10	Effector T
ITGAL1	1.11594e-14	-0.18455	0.473	0.594	2.03782e-10	Effector T
RPS4X1	1.1377e-14	-0.104412	0.998	1	2.07756e-10	Effector T
C17orf491	1.17874e-14	0.215697	0.131	0.072	2.15249e-10	Effector T
SOCS11	1.42961e-14	0.209299	0.115	0.059	2.6106e-10	Effector T
TRGC21	1.53945e-14	-0.221803	0.254	0.358	2.81118e-10	Effector T
CISD31	1.56434e-14	-0.166815	0.212	0.317	2.85664e-10	Effector T
CTDSPL1	1.63425e-14	0.121188	0.063	0.023	2.98431e-10	Effector T
AC245407.21	1.66657e-14	0.112799	0.045	0.012	3.04333e-10	Effector T
RPL71	1.73798e-14	0.129103	0.922	0.926	3.17372e-10	Effector T
DMAC2L1	1.8372e-14	0.0810577	0.029	0.004	3.35492e-10	Effector T
GABPB1-IT11	1.89754e-14	0.0982997	0.041	0.01	3.4651e-10	Effector T
TSPAN21	1.95839e-14	-0.150844	0.127	0.211	3.57622e-10	Effector T
TOP2B1	2.33466e-14	-0.146231	0.085	0.157	4.26333e-10	Effector T
TRBV6-11	2.3601e-14	0.274721	0.037	0.008	4.30979e-10	Effector T
KDELR21	2.64939e-14	-0.157954	0.184	0.282	4.83805e-10	Effector T
CHI3L21	2.95797e-14	-0.144085	0.079	0.149	5.40155e-10	Effector T
ABHD14A1	2.97216e-14	0.130621	0.073	0.029	5.42746e-10	Effector T
ARID1A1	3.12349e-14	-0.150119	0.176	0.271	5.70381e-10	Effector T
SUPT16H1	3.30086e-14	-0.16615	0.152	0.243	6.02771e-10	Effector T
EIF3A1	3.45757e-14	-0.182814	0.33	0.445	6.31387e-10	Effector T
ATP5F1B1	3.76647e-14	-0.161965	0.57	0.682	6.87795e-10	Effector T
APLP21	4.3188e-14	-0.151424	0.148	0.237	7.88656e-10	Effector T
SCAMP21	5.19256e-14	-0.161432	0.335	0.454	9.48213e-10	Effector T
WDR14	5.26314e-14	-0.178391	0.545	0.661	9.61103e-10	Effector T
AC099343.31	5.42667e-14	0.0652803	0.024	0.003	9.90964e-10	Effector T
TGFB11	5.53561e-14	-0.165169	0.412	0.537	1.01086e-09	Effector T
PDGFRB1	6.14895e-14	-0.0985602	0.021	0.066	1.12286e-09	Effector T
SNRPN1	6.31345e-14	0.179165	0.353	0.275	1.1529e-09	Effector T
PARP13	6.65758e-14	-0.164977	0.274	0.384	1.21574e-09	Effector T
PRKCB1	7.36769e-14	-0.179846	0.278	0.384	1.34541e-09	Effector T
POLR2J3.11	7.37666e-14	-0.136561	0.053	0.112	1.34705e-09	Effector T
TRAV9-2	7.41189e-14	0.111611	0.041	0.01	1.35348e-09	Effector T
OSBPL81	7.80562e-14	-0.174053	0.275	0.386	1.42538e-09	Effector T
LY6E1	8.99709e-14	-0.137624	0.727	0.824	1.64296e-09	Effector T
AC116366.31	9.66737e-14	-0.150881	0.222	0.328	1.76536e-09	Effector T
SETX1	9.92757e-14	-0.169429	0.164	0.256	1.81287e-09	Effector T
CFL11	1.00695e-13	-0.0927924	0.989	0.988	1.83878e-09	Effector T
SSSCA11	1.11997e-13	-0.125913	0.072	0.139	2.04517e-09	Effector T
TASOR1	1.12082e-13	0.109246	0.049	0.015	2.04673e-09	Effector T
HP1BP31	1.17916e-13	-0.156064	0.419	0.534	2.15327e-09	Effector T
EMP31	1.1984e-13	-0.108523	0.928	0.953	2.18839e-09	Effector T
ITGB71	1.22601e-13	-0.169483	0.494	0.609	2.23882e-09	Effector T
ZNF4331	1.27269e-13	0.0503569	0.018	0.001	2.32406e-09	Effector T
NBPF191	1.42044e-13	-0.149846	0.097	0.171	2.59386e-09	Effector T
AC008555.41	1.48534e-13	0.101711	0.045	0.013	2.71237e-09	Effector T
DENND101	1.95931e-13	0.102819	0.044	0.013	3.5779e-09	Effector T
KRAS1	2.29742e-13	-0.15981	0.252	0.357	4.19532e-09	Effector T
RPL351	2.31032e-13	0.0910807	0.994	0.992	4.21888e-09	Effector T
GOLM1	2.37647e-13	-0.0957066	0.019	0.06	4.33967e-09	Effector T
MAK1	2.59111e-13	0.0508861	0.018	0.001	4.73162e-09	Effector T
TRGC11	2.87999e-13	-0.125355	0.05	0.106	5.25915e-09	Effector T
GNAI21	2.90658e-13	-0.174163	0.386	0.502	5.30771e-09	Effector T
TP53TG11	2.93629e-13	-0.140714	0.132	0.215	5.36196e-09	Effector T
POLR2A1	3.26988e-13	0.23944	0.359	0.292	5.97113e-09	Effector T
AL390728.51	3.38475e-13	0.116668	0.078	0.034	6.18089e-09	Effector T
MYLIP1	3.85179e-13	0.254746	0.264	0.194	7.03376e-09	Effector T
LYST1	4.34889e-13	-0.131	0.121	0.202	7.94152e-09	Effector T
CEP3501	4.3901e-13	-0.173118	0.177	0.266	8.01675e-09	Effector T
TC2N1	5.49451e-13	0.208062	0.396	0.33	1.00335e-08	Effector T
RPL51	5.67857e-13	0.0883274	0.986	0.989	1.03696e-08	Effector T
ARL6IP51	5.78231e-13	-0.136676	0.751	0.832	1.05591e-08	Effector T
ANKRD111	6.2728e-13	-0.169559	0.231	0.327	1.14548e-08	Effector T
AC004687.11	6.64344e-13	0.200727	0.394	0.328	1.21316e-08	Effector T
SLK1	8.10135e-13	-0.122741	0.051	0.107	1.47939e-08	Effector T
CDK131	8.60944e-13	-0.142179	0.12	0.198	1.57217e-08	Effector T
USP71	9.26346e-13	-0.119527	0.071	0.135	1.6916e-08	Effector T
CORO1A1	9.27067e-13	-0.113795	0.94	0.957	1.69292e-08	Effector T
FAM173A1	1.00318e-12	-0.117283	0.082	0.149	1.83191e-08	Effector T
FXN1	1.05828e-12	0.130666	0.073	0.032	1.93252e-08	Effector T
HNRNPR1	1.19587e-12	-0.159677	0.343	0.457	2.18378e-08	Effector T
CERT11	1.22942e-12	0.0865674	0.035	0.008	2.24504e-08	Effector T
NDUFB21	1.33094e-12	-0.161503	0.559	0.655	2.43042e-08	Effector T
IER5L	1.36553e-12	0.0958871	0.051	0.018	2.4936e-08	Effector T
TPD521	1.39818e-12	0.123271	0.092	0.045	2.55322e-08	Effector T
IGF2R1	1.43596e-12	-0.146622	0.155	0.241	2.6222e-08	Effector T
AL499604.11	1.46372e-12	0.0955484	0.036	0.009	2.6729e-08	Effector T
BRD41	1.79806e-12	-0.146204	0.156	0.241	3.28344e-08	Effector T
DCXR1	1.89077e-12	-0.161839	0.222	0.318	3.45273e-08	Effector T
NDUFS51	2.01105e-12	-0.151069	0.439	0.564	3.67239e-08	Effector T
NUPL2	2.38217e-12	-0.125502	0.077	0.14	4.35007e-08	Effector T
PFKP1	2.66055e-12	-0.120745	0.09	0.158	4.85844e-08	Effector T
ITM2A1	2.82095e-12	-0.180082	0.294	0.394	5.15133e-08	Effector T
VKORC11	2.82623e-12	0.14035	0.097	0.05	5.16098e-08	Effector T
ADD11	3.02215e-12	-0.147461	0.174	0.262	5.51874e-08	Effector T
PSMA71	3.03727e-12	-0.144211	0.652	0.746	5.54636e-08	Effector T
SSBP31	3.10372e-12	-0.126685	0.139	0.222	5.66771e-08	Effector T
NFKBIZ1	3.15115e-12	0.242878	0.154	0.096	5.75431e-08	Effector T
RPL231	3.60557e-12	0.134011	0.812	0.793	6.58414e-08	Effector T
USP9Y1	3.90936e-12	0.148527	0.094	0.049	7.13888e-08	Effector T
TRGV51	4.00188e-12	0.176733	0.069	0.03	7.30784e-08	Effector T
ERBIN1	4.12447e-12	-0.135632	0.137	0.217	7.5317e-08	Effector T
SUZ121	4.17326e-12	-0.114738	0.079	0.144	7.62079e-08	Effector T
ATP5S1	5.37754e-12	-0.106777	0.048	0.1	9.81993e-08	Effector T
LRRFIP11	5.49061e-12	-0.15653	0.604	0.693	1.00264e-07	Effector T
RAMAC1	5.63071e-12	0.0983597	0.044	0.014	1.02822e-07	Effector T
PRDM12	5.87001e-12	-0.15457	0.182	0.269	1.07192e-07	Effector T
XPO11	5.97273e-12	-0.1394	0.145	0.225	1.09068e-07	Effector T
SLC38A21	6.27108e-12	0.229233	0.306	0.239	1.14516e-07	Effector T
HCST1	6.3999e-12	-0.0986153	0.947	0.97	1.16869e-07	Effector T
ARF51	6.40094e-12	-0.156399	0.482	0.594	1.16887e-07	Effector T
EIF4G31	6.67035e-12	-0.11441	0.072	0.132	1.21807e-07	Effector T
DYNLT11	7.10332e-12	-0.12979	0.202	0.299	1.29714e-07	Effector T
RBMX1	7.20095e-12	0.17812	0.414	0.355	1.31497e-07	Effector T
CD71	8.25397e-12	-0.16418	0.592	0.69	1.50726e-07	Effector T
EIF11	9.03862e-12	0.117721	0.988	0.993	1.65054e-07	Effector T
RAP1B1	9.46196e-12	-0.120278	0.798	0.858	1.72785e-07	Effector T
CISH1	9.60277e-12	0.196205	0.222	0.156	1.75356e-07	Effector T
NBPF261	1.01626e-11	0.193953	0.22	0.158	1.8558e-07	Effector T
2020-09-21	1.07803e-11	-0.131515	0.193	0.286	1.96859e-07	Effector T
ODC11	1.15588e-11	0.245134	0.195	0.136	2.11075e-07	Effector T
CWF19L21	1.22515e-11	0.174492	0.194	0.133	2.23724e-07	Effector T
CD3D1	1.27588e-11	-0.105016	0.914	0.947	2.32988e-07	Effector T
IFI61	1.27685e-11	-0.156261	0.221	0.312	2.33166e-07	Effector T
A1BG1	1.44782e-11	-0.10133	0.033	0.078	2.64386e-07	Effector T
COL4A3BP1	1.45528e-11	-0.106478	0.055	0.109	2.65749e-07	Effector T
COL4A31	1.45528e-11	-0.106478	0.055	0.109	2.65749e-07	Effector T
MT2A1	1.55324e-11	-0.113394	0.441	0.561	2.83637e-07	Effector T
FAM53C1	1.56582e-11	0.146494	0.104	0.057	2.85934e-07	Effector T
IQGAP11	1.77822e-11	-0.14932	0.429	0.54	3.2472e-07	Effector T
LINC012781	1.80866e-11	0.0769768	0.032	0.008	3.3028e-07	Effector T
PYCR21	1.95705e-11	0.145341	0.206	0.142	3.57378e-07	Effector T
SAMD9L1	2.02013e-11	-0.129273	0.143	0.223	3.68896e-07	Effector T
RCSD11	2.0432e-11	0.165751	0.493	0.446	3.73108e-07	Effector T
ADGRE51	2.13466e-11	-0.1546	0.517	0.622	3.89811e-07	Effector T
UQCRB1	2.14633e-11	0.127604	0.867	0.853	3.91941e-07	Effector T
ATP5F1D1	2.16904e-11	-0.140569	0.565	0.68	3.96088e-07	Effector T
SMARCC11	2.17836e-11	-0.11555	0.114	0.186	3.97791e-07	Effector T
CYBA1	2.24506e-11	-0.0752676	0.777	0.853	4.09971e-07	Effector T
SERPINB91	2.36165e-11	-0.113557	0.182	0.273	4.31261e-07	Effector T
TRAV341	2.7122e-11	0.0713104	0.021	0.003	4.95274e-07	Effector T
UQCRFS11	2.81271e-11	-0.127214	0.327	0.445	5.1363e-07	Effector T
MACF11	2.99303e-11	-0.175251	0.388	0.487	5.46557e-07	Effector T
FXYD51	3.0469e-11	0.136241	0.814	0.799	5.56394e-07	Effector T
MSN1	3.10314e-11	-0.145158	0.666	0.752	5.66665e-07	Effector T
NACA1	3.28205e-11	0.0820561	0.997	0.994	5.99335e-07	Effector T
TRGV81	3.36024e-11	-0.229943	0.056	0.107	6.13614e-07	Effector T
PCM11	3.43191e-11	-0.15623	0.237	0.33	6.26701e-07	Effector T
EIF4A31	3.58132e-11	0.224373	0.229	0.171	6.53984e-07	Effector T
ATP5IF11	3.62348e-11	-0.138853	0.526	0.642	6.61684e-07	Effector T
C21orf21	3.65004e-11	-0.111169	0.052	0.102	6.66534e-07	Effector T
BUB31	3.94862e-11	-0.14886	0.414	0.524	7.21057e-07	Effector T
SARAF1	4.14541e-11	-0.119194	0.783	0.868	7.56993e-07	Effector T
ARHGAP301	4.22905e-11	-0.16894	0.483	0.575	7.72267e-07	Effector T
MGST31	4.34259e-11	-0.138644	0.296	0.4	7.93001e-07	Effector T
APBA21	4.7595e-11	-0.116247	0.06	0.113	8.69131e-07	Effector T
AGL1	4.96223e-11	-0.109283	0.053	0.104	9.06152e-07	Effector T
SMARCA51	5.0778e-11	-0.129792	0.186	0.274	9.27257e-07	Effector T
PACRG1	5.15761e-11	0.0383464	0.014	0	9.41831e-07	Effector T
SELENOW1	5.25013e-11	-0.145997	0.486	0.599	9.58726e-07	Effector T
HNRNPU1	5.49128e-11	-0.161476	0.445	0.551	1.00276e-06	Effector T
KIR3DX11	5.49802e-11	-0.0655923	0.007	0.033	1.00399e-06	Effector T
DCTN31	5.60095e-11	-0.155751	0.303	0.41	1.02279e-06	Effector T
FIBP1	5.64609e-11	-0.135781	0.167	0.247	1.03103e-06	Effector T
TFDP21	5.85559e-11	-0.143626	0.2	0.289	1.06929e-06	Effector T
SLC9A11	6.1156e-11	0.136038	0.094	0.05	1.11677e-06	Effector T
PRXL2C1	6.66976e-11	0.0853873	0.036	0.011	1.21796e-06	Effector T
ABT11	6.7846e-11	-0.117156	0.157	0.236	1.23894e-06	Effector T
RFTN11	7.12058e-11	-0.126821	0.146	0.224	1.30029e-06	Effector T
GIMAP11	7.24362e-11	0.163991	0.464	0.411	1.32276e-06	Effector T
MRPL20-AS11	8.30545e-11	0.0711153	0.032	0.008	1.51666e-06	Effector T
TTC381	8.33129e-11	-0.150155	0.355	0.461	1.52138e-06	Effector T
ORMDL31	8.79644e-11	-0.133678	0.237	0.33	1.60632e-06	Effector T
SDHAF21	9.30642e-11	0.159004	0.186	0.129	1.69945e-06	Effector T
NCR31	9.97257e-11	-0.157177	0.139	0.211	1.82109e-06	Effector T
PTGDS1	1.00676e-10	-0.260893	0.069	0.122	1.83844e-06	Effector T
NINJ21	1.04005e-10	-0.0836258	0.022	0.059	1.89923e-06	Effector T
C7orf501	1.04052e-10	-0.135413	0.158	0.236	1.9001e-06	Effector T
RNF1871	1.14402e-10	0.138261	0.107	0.061	2.08909e-06	Effector T
TRBV5-61	1.15445e-10	0.26595	0.03	0.008	2.10813e-06	Effector T
TGS11	1.19329e-10	-0.122791	0.159	0.238	2.17907e-06	Effector T
ATM1	1.21818e-10	-0.158295	0.339	0.437	2.22452e-06	Effector T
ATL11	1.28781e-10	-0.0843417	0.018	0.052	2.35168e-06	Effector T
SETBP11	1.29013e-10	-0.0796716	0.026	0.064	2.3559e-06	Effector T
GOLGA41	1.41323e-10	-0.152814	0.277	0.37	2.58069e-06	Effector T
C1orf1621	1.53309e-10	-0.164363	0.099	0.16	2.79957e-06	Effector T
COA81	1.61896e-10	0.0921522	0.041	0.014	2.95638e-06	Effector T
PALM2-AKAP21	1.73422e-10	0.0766146	0.032	0.009	3.16686e-06	Effector T
OXNAD11	1.74992e-10	0.144251	0.132	0.081	3.19554e-06	Effector T
NAPRT1	1.84661e-10	-0.090461	0.033	0.074	3.37209e-06	Effector T
PRPF81	1.88873e-10	-0.136791	0.245	0.338	3.44901e-06	Effector T
VAMP81	1.93869e-10	-0.138252	0.538	0.645	3.54023e-06	Effector T
TNFRSF1B1	1.97972e-10	-0.140828	0.457	0.562	3.61517e-06	Effector T
PTP4A21	1.98704e-10	-0.14305	0.425	0.531	3.62854e-06	Effector T
SRI1	1.99632e-10	-0.131274	0.313	0.416	3.64547e-06	Effector T
FAM208A1	2.02996e-10	-0.117685	0.108	0.173	3.70691e-06	Effector T
CMIP1	2.10674e-10	-0.103628	0.087	0.148	3.84711e-06	Effector T
AC087623.21	2.24382e-10	0.0680085	0.021	0.004	4.09744e-06	Effector T
SNAI11	2.30642e-10	0.0779334	0.038	0.012	4.21176e-06	Effector T
TAX1BP11	2.31131e-10	-0.151185	0.362	0.463	4.22069e-06	Effector T
TRBV7-71	2.39242e-10	0.185514	0.013	0	4.3688e-06	Effector T
LIMD21	2.42068e-10	-0.13464	0.721	0.78	4.4204e-06	Effector T
LILRB11	2.47679e-10	-0.117914	0.2	0.289	4.52287e-06	Effector T
SGK11	2.58566e-10	0.0797772	0.033	0.01	4.72168e-06	Effector T
PPM1G1	2.60191e-10	-0.140832	0.317	0.418	4.75134e-06	Effector T
RNF1451	2.72909e-10	0.173656	0.264	0.203	4.98358e-06	Effector T
TRAV12-11	2.75865e-10	0.148179	0.043	0.015	5.03758e-06	Effector T
RHOB1	2.94118e-10	0.313787	0.271	0.212	5.37089e-06	Effector T
ZNRD21	3.02634e-10	0.0871213	0.037	0.012	5.5264e-06	Effector T
SAMD31	3.11129e-10	0.159279	0.536	0.494	5.68152e-06	Effector T
AC239799.21	3.14222e-10	0.179235	0.045	0.017	5.73801e-06	Effector T
U2AF11	3.1725e-10	0.152303	0.178	0.122	5.79331e-06	Effector T
CCL3L11	3.20948e-10	0.077413	0.04	0.013	5.86084e-06	Effector T
ZC3H131	3.42718e-10	-0.145218	0.212	0.295	6.25836e-06	Effector T
LINC006651	3.4531e-10	0.0644568	0.029	0.007	6.3057e-06	Effector T
FOSL21	3.60954e-10	-0.110814	0.073	0.128	6.59138e-06	Effector T
CALR1	3.61185e-10	-0.137561	0.745	0.81	6.5956e-06	Effector T
HPRT11	3.61289e-10	-0.105609	0.101	0.164	6.59749e-06	Effector T
RPS111	4.13258e-10	0.103694	0.941	0.93	7.5465e-06	Effector T
GIMAP41	4.4104e-10	-0.131072	0.644	0.732	8.05383e-06	Effector T
LDLR1	4.41953e-10	-0.0974809	0.025	0.061	8.07051e-06	Effector T
CCNL11	4.43082e-10	0.200901	0.411	0.366	8.09113e-06	Effector T
NMU1	4.53456e-10	0.0857462	0.07	0.033	8.28055e-06	Effector T
TPR1	4.76547e-10	-0.157478	0.337	0.426	8.70222e-06	Effector T
RPL7A1	5.03209e-10	0.0575884	0.998	1	9.1891e-06	Effector T
MFSD51	5.10901e-10	-0.0960046	0.079	0.136	9.32957e-06	Effector T
CLSTN11	5.1489e-10	-0.111037	0.112	0.177	9.40241e-06	Effector T
AL157402.21	5.17573e-10	0.095553	0.051	0.021	9.45139e-06	Effector T
PGM11	5.33577e-10	-0.112575	0.106	0.17	9.74365e-06	Effector T
RPS27L1	5.47561e-10	-0.154679	0.398	0.501	9.99901e-06	Effector T
SP1401	5.49434e-10	0.180399	0.279	0.22	1.00332e-05	Effector T
MIR4435-2HG1	5.53316e-10	-0.126102	0.24	0.331	1.01041e-05	Effector T
AC007384.11	5.72917e-10	0.158019	0.127	0.078	1.0462e-05	Effector T
CEBPD1	6.2103e-10	0.0679123	0.029	0.007	1.13406e-05	Effector T
XRCC51	6.60504e-10	-0.144009	0.4	0.504	1.20615e-05	Effector T
BIRC61	6.7251e-10	-0.1216	0.176	0.254	1.22807e-05	Effector T
SF3B21	7.23923e-10	-0.133471	0.523	0.634	1.32196e-05	Effector T
HEXIM11	7.38206e-10	0.185688	0.187	0.133	1.34804e-05	Effector T
CHST121	8.43999e-10	-0.140628	0.461	0.568	1.54123e-05	Effector T
TRAV271	8.46359e-10	-0.0801364	0.013	0.042	1.54554e-05	Effector T
IGFBP31	8.62998e-10	-0.101067	0.024	0.059	1.57592e-05	Effector T
TRBV5-51	8.67592e-10	-0.137524	0.002	0.021	1.58431e-05	Effector T
HLA-DRB51	9.22535e-10	-0.118098	0.458	0.567	1.68464e-05	Effector T
AP002884.11	1.01983e-09	0.0377732	0.015	0.001	1.86231e-05	Effector T
CALM21	1.03052e-09	-0.120989	0.632	0.735	1.88183e-05	Effector T
TENM11	1.03126e-09	-0.0584059	0.006	0.03	1.88319e-05	Effector T
BAZ1B1	1.04152e-09	-0.124317	0.164	0.238	1.90193e-05	Effector T
TRGV101	1.07792e-09	-0.142779	0.114	0.177	1.9684e-05	Effector T
RBM431	1.10428e-09	-0.096047	0.036	0.076	2.01652e-05	Effector T
ARID4B1	1.1371e-09	-0.150946	0.351	0.446	2.07646e-05	Effector T
MIS18BP11	1.14624e-09	-0.112527	0.118	0.183	2.09316e-05	Effector T
LAT1	1.16399e-09	-0.134278	0.617	0.708	2.12556e-05	Effector T
CAPN21	1.24928e-09	-0.138255	0.484	0.582	2.28131e-05	Effector T
ERAP21	1.25036e-09	0.154194	0.135	0.087	2.28329e-05	Effector T
KDM5A1	1.31552e-09	-0.14482	0.257	0.343	2.40227e-05	Effector T
VCPIP11	1.31697e-09	-0.11665	0.112	0.174	2.40492e-05	Effector T
CENPK1	1.34149e-09	-0.117566	0.085	0.14	2.4497e-05	Effector T
MAF2	1.42637e-09	0.169754	0.156	0.106	2.60469e-05	Effector T
STAT31	1.49474e-09	-0.138245	0.352	0.456	2.72955e-05	Effector T
AC020911.21	1.50755e-09	0.089406	0.066	0.032	2.75293e-05	Effector T
YEATS41	1.50768e-09	-0.0937892	0.053	0.1	2.75318e-05	Effector T
ARPC31	1.54094e-09	-0.092194	0.851	0.9	2.8139e-05	Effector T
IER31	1.56522e-09	0.170059	0.084	0.045	2.85826e-05	Effector T
RPS101	1.60575e-09	-0.113096	0.619	0.481	2.93227e-05	Effector T
ARPC1A1	1.65179e-09	0.0988543	0.06	0.028	3.01633e-05	Effector T
HLA-DQA11	1.7523e-09	0.150383	0.298	0.235	3.19987e-05	Effector T
NEU11	1.75464e-09	0.179964	0.147	0.099	3.20415e-05	Effector T
MYCBP21	1.76604e-09	-0.138824	0.266	0.352	3.22496e-05	Effector T
HIST1H4J1	1.78883e-09	0.102407	0.058	0.027	3.26659e-05	Effector T
STAT11	1.80378e-09	-0.138607	0.206	0.283	3.29389e-05	Effector T
SNHG91	1.93247e-09	0.156789	0.226	0.169	3.52887e-05	Effector T
RTF21	2.0997e-09	-0.13142	0.23	0.315	3.83425e-05	Effector T
TRBV23-11	2.1277e-09	-0.0708944	0.003	0.023	3.88539e-05	Effector T
RAB5IF1	2.131e-09	-0.128071	0.266	0.357	3.89142e-05	Effector T
SNHG171	2.16333e-09	0.0700579	0.03	0.009	3.95045e-05	Effector T
BCL2L16	2.17668e-09	-0.112231	0.174	0.252	3.97483e-05	Effector T
TLK11	2.30536e-09	-0.0895667	0.105	0.168	4.20983e-05	Effector T
SETD21	2.46318e-09	-0.115867	0.139	0.206	4.49801e-05	Effector T
GRAMD1A1	2.61048e-09	0.106915	0.073	0.038	4.76699e-05	Effector T
KLRD11	2.65072e-09	0.12316	0.831	0.83	4.84048e-05	Effector T
GABARAP1	2.68556e-09	-0.114865	0.714	0.803	4.90409e-05	Effector T
NIPBL1	2.8804e-09	-0.134226	0.251	0.339	5.25989e-05	Effector T
ADAM101	2.9429e-09	-0.114799	0.209	0.292	5.37402e-05	Effector T
MFF1	2.96253e-09	-0.118127	0.203	0.284	5.40988e-05	Effector T
NMUR1	2.99137e-09	-0.110462	0.091	0.147	5.46254e-05	Effector T
STAG21	3.09927e-09	-0.12834	0.192	0.267	5.65958e-05	Effector T
NUP421	3.1582e-09	0.0677085	0.035	0.012	5.76718e-05	Effector T
NDUFAB11	3.15958e-09	-0.120884	0.279	0.374	5.76971e-05	Effector T
MEPCE1	3.38477e-09	0.133201	0.117	0.072	6.18093e-05	Effector T
SEPTIN111	3.43179e-09	0.0773298	0.037	0.013	6.2668e-05	Effector T
RPL361	3.50201e-09	0.0520348	0.996	0.997	6.39501e-05	Effector T
MORC31	3.59369e-09	-0.119724	0.126	0.191	6.56245e-05	Effector T
EFHD21	3.90795e-09	-0.141057	0.544	0.635	7.1363e-05	Effector T
MSRA1	3.9254e-09	-0.0710088	0.028	0.063	7.16818e-05	Effector T
ANXA61	4.38833e-09	-0.110966	0.679	0.761	8.01354e-05	Effector T
PSMA11	4.42555e-09	0.154671	0.367	0.313	8.0815e-05	Effector T
HINT21	4.46864e-09	-0.106801	0.136	0.203	8.16019e-05	Effector T
MORF4L11	4.62503e-09	-0.131863	0.531	0.629	8.44577e-05	Effector T
DDX3X1	4.66801e-09	0.200377	0.335	0.281	8.52425e-05	Effector T
PHF111	4.69819e-09	-0.110289	0.231	0.317	8.57937e-05	Effector T
PDIA31	5.0685e-09	-0.132772	0.63	0.716	9.25559e-05	Effector T
PSME41	5.16265e-09	-0.0966312	0.068	0.117	9.42751e-05	Effector T
LAMTOR41	5.17938e-09	-0.105971	0.465	0.579	9.45807e-05	Effector T
SNX151	5.20066e-09	0.0855919	0.044	0.018	9.49693e-05	Effector T
MON1A1	5.34815e-09	-0.0715735	0.031	0.068	9.76626e-05	Effector T
EMG11	5.38664e-09	0.118921	0.108	0.065	9.83654e-05	Effector T
CTNNA11	5.81167e-09	-0.0852196	0.046	0.088	0.000106127	Effector T
TM4SF191	5.81936e-09	-0.0993474	0.098	0.157	0.000106267	Effector T
ENO11	6.02204e-09	-0.130429	0.595	0.681	0.000109968	Effector T
CTCF1	6.09603e-09	-0.0882049	0.099	0.158	0.00011132	Effector T
CASC41	6.16503e-09	-0.0936654	0.09	0.145	0.00011258	Effector T
TEX2641	6.34512e-09	-0.105713	0.244	0.332	0.000115868	Effector T
LBH1	6.59363e-09	0.12102	0.679	0.653	0.000120406	Effector T
TERF2IP1	7.14919e-09	-0.111659	0.375	0.481	0.000130551	Effector T
GARS-DT1	7.20694e-09	0.044912	0.016	0.002	0.000131606	Effector T
FAM120A1	7.62678e-09	-0.0939068	0.103	0.162	0.000139273	Effector T
ITGB11	7.87905e-09	0.087672	0.754	0.694	0.000143879	Effector T
VPS251	7.97187e-09	-0.0874186	0.08	0.133	0.000145574	Effector T
DLEU11	8.02206e-09	0.0618976	0.025	0.007	0.000146491	Effector T
ID11	8.44373e-09	0.0603937	0.021	0.004	0.000154191	Effector T
CTBP2	8.63771e-09	-0.0640952	0.013	0.04	0.000157733	Effector T
HSPA1B1	8.66601e-09	0.112251	0.061	0.03	0.00015825	Effector T
RAMMET1	8.733e-09	-0.106201	0.089	0.142	0.000159473	Effector T
HLA-F1	8.766e-09	0.108653	0.705	0.695	0.000160076	Effector T
KIDINS2201	8.81459e-09	-0.1017	0.099	0.157	0.000160963	Effector T
FBXO61	8.87577e-09	-0.11078	0.1	0.156	0.000162081	Effector T
LTO11	9.88906e-09	0.0573544	0.021	0.005	0.000180584	Effector T
CD41	9.94203e-09	0.0413188	0.016	0.002	0.000181551	Effector T
JUND1	1.0072e-08	0.199924	0.24	0.188	0.000183925	Effector T
TRAV8-61	1.02163e-08	-0.0952286	0.011	0.035	0.00018656	Effector T
CCL4L21	1.07764e-08	0.199552	0.21	0.157	0.000196789	Effector T
UBE2F	1.16558e-08	0.147196	0.188	0.136	0.000212847	Effector T
ITM2B1	1.17797e-08	-0.0944266	0.861	0.917	0.00021511	Effector T
GTF3C11	1.19621e-08	-0.12907	0.143	0.207	0.000218439	Effector T
TASOR21	1.20328e-08	0.0548874	0.022	0.005	0.00021973	Effector T
PSMB41	1.22513e-08	0.148657	0.231	0.177	0.000223721	Effector T
AC020915.21	1.22514e-08	0.0525003	0.022	0.005	0.000223723	Effector T
SMC31	1.22637e-08	-0.121637	0.173	0.245	0.000223947	Effector T
BTG21	1.23909e-08	0.240908	0.269	0.218	0.000226271	Effector T
SMAP21	1.25036e-08	-0.0943276	0.116	0.177	0.000228327	Effector T
RAB30-DT1	1.27898e-08	0.0431168	0.015	0.002	0.000233555	Effector T
IFIT31	1.29271e-08	0.196799	0.072	0.039	0.000236062	Effector T
TRIM52-AS11	1.30173e-08	0.071595	0.029	0.009	0.000237708	Effector T
PGLS1	1.30182e-08	-0.117048	0.261	0.349	0.000237725	Effector T
PLIN21	1.30204e-08	-0.103979	0.118	0.178	0.000237765	Effector T
SDR42E21	1.34785e-08	0.0566115	0.029	0.009	0.000246131	Effector T
CREBBP1	1.3514e-08	-0.0802168	0.11	0.171	0.000246778	Effector T
BATF1	1.37118e-08	-0.130346	0.351	0.45	0.000250391	Effector T
RBM31	1.37171e-08	-0.107158	0.653	0.73	0.000250489	Effector T
AF213884.31	1.3796e-08	0.0660652	0.029	0.009	0.000251929	Effector T
SNU131	1.39148e-08	-0.126801	0.425	0.521	0.000254098	Effector T
ARPC5L1	1.39256e-08	-0.137335	0.429	0.525	0.000254296	Effector T
HNRNPD1	1.40481e-08	-0.113838	0.201	0.276	0.000256533	Effector T
HEIH1	1.46141e-08	0.0669908	0.03	0.01	0.000266868	Effector T
SMC41	1.47094e-08	-0.101049	0.094	0.149	0.000268609	Effector T
PCBP1-AS11	1.50285e-08	0.0621202	0.027	0.008	0.000274435	Effector T
PREX11	1.52175e-08	-0.114631	0.197	0.274	0.000277887	Effector T
NCK11	1.54707e-08	-0.102798	0.168	0.24	0.000282511	Effector T
EZR1	1.63815e-08	-0.126746	0.521	0.617	0.000299142	Effector T
CDKN2D1	1.67246e-08	-0.121406	0.174	0.245	0.000305409	Effector T
COMMD71	1.7631e-08	0.140353	0.123	0.081	0.000321959	Effector T
DDX3Y1	1.76883e-08	0.153907	0.165	0.117	0.000323006	Effector T
LAIR11	1.81945e-08	-0.106972	0.191	0.268	0.000332251	Effector T
TRBV6-51	1.92003e-08	-0.157906	0.007	0.029	0.000350616	Effector T
ATP5MC31	1.96443e-08	-0.112065	0.553	0.652	0.000358725	Effector T
TRAPPC14	2.04258e-08	-0.125165	0.521	0.619	0.000372995	Effector T
PIGT1	2.04605e-08	-0.116922	0.186	0.26	0.00037363	Effector T
PPIA1	2.04766e-08	-0.0716212	0.977	0.987	0.000373922	Effector T
TMEM1071	2.07488e-08	0.194621	0.254	0.203	0.000378894	Effector T
MT-CYB1	2.11007e-08	-0.051771	0.991	0.998	0.00038532	Effector T
DDX581	2.28097e-08	0.235574	0.176	0.13	0.000416527	Effector T
PDLIM21	2.28253e-08	-0.133494	0.277	0.363	0.000416812	Effector T
RBBP71	2.30024e-08	-0.104274	0.211	0.291	0.000420047	Effector T
CD38	2.31295e-08	-0.0687671	0.02	0.05	0.000422367	Effector T
SLC9A3R11	2.41148e-08	-0.0919193	0.829	0.88	0.000440361	Effector T
NR4A11	2.42502e-08	0.0527112	0.028	0.009	0.000442834	Effector T
LRP101	2.48593e-08	-0.114826	0.282	0.372	0.000453955	Effector T
CLECL11	2.53904e-08	-0.0614875	0.005	0.025	0.000463654	Effector T
PFKL1	2.54298e-08	-0.103263	0.153	0.221	0.000464373	Effector T
CSKMT1	2.55802e-08	0.162464	0.202	0.149	0.00046712	Effector T
ATXN101	2.61785e-08	-0.110596	0.164	0.231	0.000478045	Effector T
USP9X1	2.65765e-08	-0.0982875	0.074	0.121	0.000485313	Effector T
XRCC61	2.66617e-08	-0.117258	0.453	0.556	0.00048687	Effector T
PARK71	2.66877e-08	-0.103089	0.52	0.623	0.000487344	Effector T
BORCS81	2.6715e-08	0.0960764	0.068	0.036	0.000487842	Effector T
PGGHG1	2.68472e-08	0.1058	0.084	0.048	0.000490257	Effector T
COLGALT21	2.71136e-08	-0.0725449	0.02	0.049	0.000495122	Effector T
MRPL511	2.73176e-08	-0.0983705	0.26	0.35	0.000498846	Effector T
C11orf981	2.83111e-08	0.150595	0.225	0.176	0.000516988	Effector T
SNHG251	2.90088e-08	0.0464628	0.02	0.004	0.00052973	Effector T
LIMA11	2.9832e-08	-0.10182	0.091	0.143	0.000544762	Effector T
AC087239.11	3.05715e-08	0.111884	0.105	0.064	0.000558266	Effector T
GALNT13	3.1158e-08	-0.0696434	0.034	0.07	0.000568976	Effector T
SH3BGRL31	3.14155e-08	-0.0554409	0.997	0.999	0.000573679	Effector T
NDUFA71	3.32262e-08	0.121844	0.134	0.089	0.000606744	Effector T
RAN1	3.36293e-08	-0.105562	0.592	0.701	0.000614105	Effector T
RBBP61	3.39678e-08	-0.113321	0.19	0.262	0.000620286	Effector T
EML2-AS11	3.45636e-08	0.0352954	0.013	0.001	0.000631167	Effector T
USP471	3.47806e-08	-0.105488	0.137	0.199	0.000635128	Effector T
ARID1B1	3.50711e-08	-0.0938969	0.109	0.166	0.000640434	Effector T
C1orf2161	3.60348e-08	-0.0713573	0.053	0.094	0.000658032	Effector T
EIF2AK11	3.85462e-08	-0.0850754	0.157	0.227	0.000703892	Effector T
OTUD6B-AS11	3.95855e-08	0.149456	0.206	0.157	0.000722871	Effector T
UAP11	3.99011e-08	-0.0947669	0.093	0.145	0.000728634	Effector T
HLA-F-AS11	4.05358e-08	0.0464311	0.015	0.002	0.000740225	Effector T
UTP14C1	4.12399e-08	-0.0552612	0.013	0.038	0.000753083	Effector T
THEMIS21	4.24314e-08	-0.0995226	0.126	0.188	0.000774841	Effector T
HIST1H3D1	4.38359e-08	0.0665722	0.033	0.012	0.000800488	Effector T
GSC1	4.3849e-08	-0.0462837	0.003	0.019	0.000800726	Effector T
TLE41	4.39162e-08	0.183321	0.187	0.14	0.000801954	Effector T
SPATA11	4.49577e-08	-0.0457976	0.003	0.02	0.000820972	Effector T
COA31	4.50274e-08	-0.0997144	0.152	0.219	0.000822246	Effector T
FTL1	4.58301e-08	-0.0767191	0.977	0.99	0.000836903	Effector T
IMP31	4.68235e-08	-0.10715	0.356	0.452	0.000855044	Effector T
RNMT1	4.74997e-08	-0.0874621	0.139	0.204	0.000867391	Effector T
GSTM21	4.76485e-08	0.0606761	0.023	0.006	0.000870109	Effector T
OVCA21	4.88222e-08	-0.0962022	0.106	0.162	0.000891542	Effector T
PLCG21	4.91627e-08	-0.0636962	0.021	0.05	0.00089776	Effector T
XCL11	5.04045e-08	-0.112813	0.101	0.154	0.000920437	Effector T
DCAF71	5.32323e-08	-0.101877	0.231	0.315	0.000972074	Effector T
ROCK2	5.33988e-08	-0.0746177	0.029	0.062	0.000975116	Effector T
MGMT1	5.41381e-08	-0.0941495	0.167	0.238	0.000988616	Effector T
CLTC1	5.61841e-08	-0.104063	0.14	0.201	0.00102598	Effector T
PLXDC11	5.66494e-08	-0.0470851	0.004	0.023	0.00103447	Effector T
CIZ11	5.77938e-08	-0.0856409	0.047	0.085	0.00105537	Effector T
TMEM182	5.82658e-08	-0.0876542	0.106	0.163	0.00106399	Effector T
BAZ2A1	5.93433e-08	-0.10438	0.211	0.286	0.00108367	Effector T
C6orf1061	5.9398e-08	-0.0765481	0.041	0.078	0.00108467	Effector T
CFAP4101	6.08405e-08	0.0646066	0.027	0.009	0.00111101	Effector T
SGSM31	6.19589e-08	0.122109	0.118	0.077	0.00113143	Effector T
CCL31	6.20919e-08	0.093298	0.062	0.032	0.00113386	Effector T
TIMM8B1	6.60754e-08	-0.099939	0.145	0.207	0.0012066	Effector T
CDC42EP31	6.62762e-08	0.144734	0.414	0.373	0.00121027	Effector T
COX7C1	6.62814e-08	0.0920631	0.869	0.882	0.00121036	Effector T
ATXN71	6.82892e-08	0.0749191	0.033	0.012	0.00124703	Effector T
MRPL281	6.9102e-08	-0.0890739	0.145	0.21	0.00126187	Effector T
RPL23A1	7.01016e-08	0.0578207	0.998	0.996	0.00128013	Effector T
PRKAR2A1	7.18349e-08	-0.100275	0.125	0.184	0.00131178	Effector T
GOPC1	7.26074e-08	-0.108895	0.152	0.215	0.00132588	Effector T
TRIP111	7.57669e-08	-0.131823	0.132	0.188	0.00138358	Effector T
TMBIM41	7.6277e-08	0.131829	0.258	0.206	0.00139289	Effector T
FADS11	7.75054e-08	-0.0664949	0.03	0.063	0.00141533	Effector T
COMT1	7.7581e-08	-0.0960861	0.167	0.234	0.00141671	Effector T
HCLS11	8.28934e-08	-0.114464	0.665	0.759	0.00151372	Effector T
NDUFB101	8.34278e-08	-0.115256	0.485	0.595	0.00152348	Effector T
CD51	8.39364e-08	-0.149011	0.361	0.436	0.00153276	Effector T
CHD11	8.40474e-08	-0.10261	0.164	0.23	0.00153479	Effector T
ZNF801	8.62542e-08	-0.0650415	0.012	0.036	0.00157509	Effector T
COX10-AS11	8.63401e-08	0.0372141	0.012	0.001	0.00157666	Effector T
CMKLR11	8.63509e-08	-0.081983	0.075	0.122	0.00157685	Effector T
TYMP1	8.80179e-08	-0.0825632	0.071	0.117	0.0016073	Effector T
MNDA1	8.8414e-08	-0.0459472	0.003	0.02	0.00161453	Effector T
GSTM41	8.95026e-08	0.0823752	0.051	0.024	0.00163441	Effector T
ATP8A11	9.05104e-08	-0.0924798	0.127	0.188	0.00165281	Effector T
CDC421	9.09725e-08	-0.106641	0.65	0.741	0.00166125	Effector T
APH1B1	9.13579e-08	-0.0690737	0.022	0.051	0.00166829	Effector T
CCDC1521	9.26579e-08	-0.0611421	0.021	0.049	0.00169203	Effector T
PSMA61	9.30415e-08	-0.115181	0.378	0.476	0.00169903	Effector T
PNPLA21	9.51e-08	-0.111959	0.239	0.316	0.00173662	Effector T
RASGRP11	9.61629e-08	-0.107317	0.181	0.249	0.00175603	Effector T
SP1101	9.68542e-08	-0.115635	0.28	0.361	0.00176865	Effector T
SREBF21	9.81031e-08	-0.0710597	0.069	0.114	0.00179146	Effector T
RPS6	1.01693e-07	0.0458952	0.998	0.999	0.00185701	Effector T
LNPEP1	1.02945e-07	-0.112861	0.269	0.355	0.00187987	Effector T
GLOD41	1.05122e-07	-0.108072	0.19	0.258	0.00191963	Effector T
POLR2B1	1.07833e-07	-0.0946693	0.151	0.218	0.00196914	Effector T
RPS161	1.09306e-07	0.06141	0.994	0.991	0.00199605	Effector T
YWHAZ1	1.10504e-07	-0.0883542	0.854	0.891	0.00201791	Effector T
NPRL31	1.1101e-07	-0.0865495	0.069	0.114	0.00202715	Effector T
SRSF101	1.1141e-07	0.121798	0.465	0.43	0.00203447	Effector T
RASD11	1.1343e-07	0.126508	0.049	0.023	0.00207134	Effector T
LRP51	1.15043e-07	0.0262751	0.009	0	0.0021008	Effector T
IDH21	1.16498e-07	-0.125248	0.392	0.481	0.00212737	Effector T
FAM107B1	1.19177e-07	-0.110263	0.29	0.377	0.0021763	Effector T
RHOBTB31	1.21213e-07	-0.0486683	0.006	0.024	0.00221346	Effector T
APAF11	1.21719e-07	-0.0810819	0.041	0.077	0.00222271	Effector T
EIF3J1	1.22672e-07	0.160439	0.23	0.185	0.00224012	Effector T
GRN1	1.25883e-07	-0.0858861	0.079	0.126	0.00229876	Effector T
LINC003391	1.29539e-07	0.0454979	0.018	0.004	0.00236551	Effector T
CALM11	1.38091e-07	-0.0637084	0.983	0.988	0.00252168	Effector T
SLC25A291	1.43878e-07	-0.0510732	0.009	0.03	0.00262736	Effector T
GATD3B1	1.45293e-07	0.114574	0.121	0.081	0.0026532	Effector T
LINC009631	1.53972e-07	0.0470045	0.02	0.005	0.00281168	Effector T
EIF2AK41	1.57787e-07	-0.0873955	0.055	0.095	0.00288134	Effector T
TJP31	1.58275e-07	-0.0472087	0.007	0.027	0.00289027	Effector T
CNFN1	1.58296e-07	-0.0596469	0.009	0.03	0.00289065	Effector T
TNFAIP31	1.58336e-07	-0.104319	0.335	0.42	0.00289137	Effector T
SIN3A1	1.59445e-07	-0.0876823	0.088	0.137	0.00291163	Effector T
CHMP2A1	1.63116e-07	-0.105518	0.224	0.299	0.00297866	Effector T
LYAR1	1.63135e-07	0.15278	0.434	0.393	0.002979	Effector T
ADAR1	1.63445e-07	-0.107587	0.31	0.395	0.00298467	Effector T
KIFC31	1.63513e-07	-0.0705891	0.013	0.037	0.00298591	Effector T
DNM21	1.64493e-07	-0.0823367	0.117	0.174	0.0030038	Effector T
SORL11	1.6474e-07	-0.110023	0.248	0.325	0.00300831	Effector T
DUSP111	1.69261e-07	-0.0935422	0.103	0.155	0.00309087	Effector T
ATP6V0B1	1.76201e-07	-0.0997465	0.33	0.427	0.0032176	Effector T
TRBV281	1.76329e-07	-0.322003	0.048	0.084	0.00321995	Effector T
RSRC21	1.77157e-07	0.151792	0.317	0.269	0.00323507	Effector T
EBP1	1.79215e-07	-0.103562	0.191	0.26	0.00327265	Effector T
RECQL1	1.79965e-07	-0.112719	0.217	0.289	0.00328634	Effector T
VIRMA1	1.80103e-07	-0.065785	0.057	0.097	0.00328886	Effector T
ULBP21	1.80129e-07	0.0458495	0.02	0.005	0.00328934	Effector T
AOAH1	1.88448e-07	-0.0696448	0.199	0.271	0.00344125	Effector T
ACTR31	1.91588e-07	-0.117272	0.631	0.707	0.00349859	Effector T
ANKRD36C1	1.93523e-07	-0.0748474	0.096	0.147	0.00353392	Effector T
LRRC611	1.94446e-07	-0.0567295	0.023	0.051	0.00355077	Effector T
PTPN121	1.96884e-07	-0.0861617	0.088	0.136	0.0035953	Effector T
HSPA81	1.98365e-07	0.109008	0.924	0.93	0.00362234	Effector T
MAN1A21	1.98882e-07	-0.0932439	0.173	0.24	0.00363179	Effector T
TMEM1311	2.01616e-07	-0.0777538	0.045	0.082	0.00368171	Effector T
AC073111.41	2.03183e-07	0.0647154	0.027	0.009	0.00371033	Effector T
SPG111	2.08213e-07	-0.0924329	0.111	0.164	0.00380218	Effector T
CIAO31	2.12877e-07	0.0605906	0.028	0.01	0.00388734	Effector T
SHMT11	2.19051e-07	-0.0749068	0.032	0.063	0.00400009	Effector T
IKZF21	2.19188e-07	-0.065894	0.014	0.037	0.00400259	Effector T
XPO61	2.19237e-07	-0.0819934	0.062	0.103	0.00400349	Effector T
PPAN1	2.22175e-07	0.0766024	0.047	0.022	0.00405714	Effector T
ZNF6831	2.22963e-07	-0.122941	0.51	0.581	0.00407152	Effector T
PHB21	2.25125e-07	0.127031	0.429	0.398	0.00411101	Effector T
ELOB1	2.33005e-07	-0.0936642	0.677	0.765	0.0042549	Effector T
BOLA21	2.34016e-07	0.0568555	0.024	0.007	0.00427336	Effector T
HSPA1A1	2.36855e-07	-0.0830871	0.131	0.19	0.00432521	Effector T
KLRC41	2.40235e-07	0.139004	0.142	0.1	0.00438693	Effector T
TRBJ2-7	2.42776e-07	0.0418875	0.014	0.002	0.00443333	Effector T
FNBP11	2.44194e-07	-0.0998761	0.306	0.389	0.00445923	Effector T
HLTF1	2.46994e-07	-0.076118	0.038	0.072	0.00451037	Effector T
RELCH1	2.52321e-07	0.0536833	0.024	0.007	0.00460763	Effector T
GOLGB11	2.5413e-07	-0.11849	0.154	0.212	0.00464067	Effector T
PEX11B1	2.57994e-07	-0.0778486	0.084	0.131	0.00471123	Effector T
LAMTOR11	2.66745e-07	-0.103805	0.321	0.407	0.00487104	Effector T
GMPR1	2.67186e-07	-0.0841693	0.024	0.052	0.00487909	Effector T
LINC020551	2.68495e-07	-0.0318475	0	0.013	0.00490299	Effector T
CHD41	2.74111e-07	-0.113296	0.192	0.257	0.00500554	Effector T
SET1	2.77308e-07	-0.123821	0.391	0.475	0.00506392	Effector T
RPA21	2.794e-07	-0.096178	0.282	0.367	0.00510213	Effector T
LARP11	2.94035e-07	-0.0768298	0.072	0.116	0.00536938	Effector T
AATF1	2.94174e-07	-0.0975105	0.212	0.283	0.00537192	Effector T
MRTFA1	2.95436e-07	0.0544427	0.025	0.008	0.00539496	Effector T
AP2S11	2.96643e-07	-0.107707	0.319	0.407	0.005417	Effector T
SNHG141	3.05719e-07	0.0462828	0.018	0.004	0.00558274	Effector T
WASHC11	3.07879e-07	-0.0890663	0.158	0.222	0.00562219	Effector T
REL1	3.15663e-07	-0.113835	0.271	0.345	0.00576433	Effector T
MZT2A1	3.16624e-07	0.146481	0.214	0.169	0.00578186	Effector T
NDUFA41	3.25904e-07	-0.10051	0.589	0.685	0.00595133	Effector T
TAP21	3.28684e-07	0.174129	0.157	0.116	0.0060021	Effector T
PSMD21	3.31395e-07	-0.104718	0.223	0.296	0.00605161	Effector T
RAB2A1	3.39988e-07	-0.109547	0.321	0.407	0.00620852	Effector T
CHMP4A1	3.42301e-07	0.126036	0.203	0.156	0.00625075	Effector T
ADGRG11	3.44681e-07	-0.103069	0.616	0.699	0.00629422	Effector T
SLC39A61	3.51776e-07	-0.0763083	0.067	0.109	0.00642378	Effector T
ERO1B1	3.58081e-07	0.113248	0.082	0.05	0.00653891	Effector T
PRKCH1	3.61345e-07	-0.110247	0.429	0.524	0.00659853	Effector T
ARL2BP1	3.6349e-07	-0.0826952	0.229	0.308	0.00663768	Effector T
TCAF11	3.77263e-07	-0.0641504	0.033	0.065	0.0068892	Effector T
DHX91	3.79571e-07	-0.0896975	0.127	0.184	0.00693135	Effector T
MDH21	3.80466e-07	-0.119184	0.377	0.467	0.0069477	Effector T
PCSK71	3.82972e-07	-0.101358	0.282	0.364	0.00699345	Effector T
PWWP3A1	3.83634e-07	0.0507161	0.02	0.006	0.00700553	Effector T
AC243829.11	3.92286e-07	0.071758	0.043	0.02	0.00716354	Effector T
PSMB61	3.98324e-07	-0.0979787	0.362	0.456	0.00727379	Effector T
PABPN11	3.98606e-07	-0.0739546	0.155	0.217	0.00727894	Effector T
CSNK1A11	4.20077e-07	-0.106623	0.263	0.338	0.00767104	Effector T
TACC11	4.23151e-07	-0.0977781	0.178	0.244	0.00772715	Effector T
COMTD11	4.29503e-07	-0.0950395	0.119	0.173	0.00784315	Effector T
RPL211	4.30269e-07	0.0642182	0.992	0.991	0.00785715	Effector T
C12orf571	4.34896e-07	0.123614	0.8	0.812	0.00794164	Effector T
RBCK11	4.36438e-07	-0.101167	0.29	0.374	0.00796979	Effector T
TMUB11	4.38426e-07	-0.0889826	0.224	0.3	0.0080061	Effector T
STK41	4.41721e-07	-0.111465	0.531	0.629	0.00806626	Effector T
MRPL101	4.43725e-07	-0.117192	0.279	0.357	0.00810287	Effector T
PDCD61	4.44163e-07	-0.103428	0.316	0.409	0.00811086	Effector T
MON1B1	4.46385e-07	0.150367	0.154	0.114	0.00815144	Effector T
PDE6D1	4.55309e-07	-0.0931508	0.118	0.173	0.0083144	Effector T
LINC028021	4.59915e-07	0.0294487	0.01	0.001	0.00839851	Effector T
WARS2-AS11	4.61988e-07	0.0342215	0.01	0.001	0.00843636	Effector T
EPB411	4.62681e-07	-0.102698	0.261	0.341	0.00844902	Effector T
ATP1B31	4.67244e-07	-0.0990274	0.207	0.28	0.00853234	Effector T
KCTD181	4.71635e-07	-0.0701073	0.046	0.082	0.00861253	Effector T
S100P1	4.71977e-07	0.0290103	0.012	0.002	0.00861878	Effector T
ATP6V0D11	4.7554e-07	-0.0950751	0.228	0.304	0.00868383	Effector T
USP241	5.01749e-07	-0.086336	0.081	0.125	0.00916244	Effector T
NDUFC11	5.02834e-07	-0.0889171	0.308	0.398	0.00918224	Effector T
RAPGEF11	5.06439e-07	-0.0726727	0.102	0.153	0.00924808	Effector T
AL590550.1	5.29903e-07	0.029233	0.008	0	0.00967656	Effector T
SLC66A21	5.30804e-07	0.024575	0.008	0	0.00969302	Effector T
DCTN21	5.31945e-07	-0.0929954	0.243	0.323	0.00971385	Effector T
ATF41	5.4689e-07	0.179357	0.261	0.217	0.00998676	Effector T
LBR1	5.69509e-07	-0.0954815	0.229	0.303	0.0103998	Effector T
TTC28-AS11	5.73719e-07	0.0497149	0.022	0.007	0.0104767	Effector T
SPTAN11	5.91714e-07	-0.107065	0.284	0.366	0.0108053	Effector T
ANXA41	5.96397e-07	-0.0933467	0.166	0.228	0.0108908	Effector T
MAP3K22	6.04468e-07	-0.0745458	0.069	0.11	0.0110382	Effector T
CLIP11	6.12628e-07	-0.0974488	0.12	0.173	0.0111872	Effector T
AP002748.41	6.22443e-07	0.0276982	0.012	0.001	0.0113664	Effector T
AP002387.21	6.28698e-07	-0.0851952	0.068	0.109	0.0114807	Effector T
S1PR51	6.33851e-07	-0.109084	0.496	0.595	0.0115748	Effector T
TRAV61	6.35377e-07	0.149234	0.023	0.007	0.0116026	Effector T
AKNA1	6.43052e-07	-0.0830057	0.453	0.55	0.0117428	Effector T
GTF3A1	6.47123e-07	-0.110824	0.43	0.522	0.0118171	Effector T
PSMA41	6.53221e-07	-0.0908541	0.231	0.305	0.0119285	Effector T
ZNF3941	6.6349e-07	-0.0913799	0.127	0.181	0.012116	Effector T
PRORP1	6.81287e-07	0.0510689	0.026	0.009	0.012441	Effector T
TAF41	6.87336e-07	-0.0579149	0.019	0.044	0.0125514	Effector T
EIF3B1	6.91161e-07	-0.05826	0.048	0.083	0.0126213	Effector T
COMMD21	7.05446e-07	-0.0850746	0.148	0.208	0.0128822	Effector T
RNASEH2B1	7.06994e-07	-0.0974226	0.227	0.298	0.0129104	Effector T
TRAV1-21	7.19982e-07	-0.165316	0.049	0.084	0.0131476	Effector T
SLF21	7.31426e-07	-0.0699944	0.069	0.111	0.0133566	Effector T
RTL8A1	7.31692e-07	-0.0683625	0.07	0.113	0.0133614	Effector T
HLA-G1	7.41834e-07	0.0362969	0.018	0.004	0.0135466	Effector T
CD21	7.52813e-07	0.0896088	0.861	0.842	0.0137471	Effector T
ABR1	7.64118e-07	-0.0737779	0.073	0.116	0.0139536	Effector T
NHS1	7.78825e-07	-0.0670267	0.04	0.072	0.0142221	Effector T
GNG51	7.84043e-07	-0.0929135	0.522	0.622	0.0143174	Effector T
TSPYL21	7.97082e-07	0.159946	0.175	0.132	0.0145555	Effector T
RHOC1	8.05334e-07	0.147925	0.236	0.191	0.0147062	Effector T
DGCR81	8.08031e-07	-0.0624249	0.045	0.079	0.0147555	Effector T
CYB561D21	8.15949e-07	-0.0996134	0.271	0.35	0.0149001	Effector T
RTN41	8.1776e-07	-0.0978494	0.322	0.41	0.0149331	Effector T
SYNC1	8.17794e-07	0.0755249	0.041	0.019	0.0149337	Effector T
PRSS571	8.283e-07	-0.03964	0	0.011	0.0151256	Effector T
AKAP91	8.70588e-07	-0.115147	0.326	0.406	0.0158978	Effector T
MPST1	8.81754e-07	-0.0756099	0.061	0.099	0.0161017	Effector T
COX5A1	8.83944e-07	-0.0936524	0.427	0.53	0.0161417	Effector T
DDX281	9.0352e-07	-0.0592704	0.025	0.053	0.0164992	Effector T
RANBP21	9.08328e-07	-0.101273	0.153	0.211	0.016587	Effector T
MRPL111	9.17356e-07	-0.077451	0.155	0.217	0.0167518	Effector T
PSME21	9.24444e-07	-0.117359	0.573	0.658	0.0168813	Effector T
GGACT1	9.58792e-07	-0.0607046	0.028	0.056	0.0175085	Effector T
CD221	9.62953e-07	-0.0746165	0.18	0.246	0.0175845	Effector T
SELPLG1	9.6374e-07	-0.0894703	0.636	0.729	0.0175988	Effector T
RIN31	9.67681e-07	-0.0836231	0.129	0.184	0.0176708	Effector T
C19orf661	9.71233e-07	-0.0724864	0.239	0.317	0.0177357	Effector T
CAP11	9.71865e-07	-0.104395	0.726	0.782	0.0177472	Effector T
AC009041.1	9.78362e-07	0.0282011	0.013	0.002	0.0178659	Effector T
HDAC12	9.94132e-07	-0.119289	0.304	0.383	0.0181538	Effector T
DDX241	1.0132e-06	-0.104188	0.47	0.564	0.018502	Effector T
PARP41	1.01922e-06	-0.0919431	0.113	0.163	0.0186119	Effector T
CD481	1.03122e-06	0.104879	0.745	0.742	0.0188311	Effector T
PTTG11	1.05649e-06	-0.0638252	0.087	0.133	0.0192926	Effector T
MIF4GD1	1.06898e-06	-0.0786182	0.174	0.239	0.0195206	Effector T
OBI11	1.10769e-06	0.0460969	0.019	0.005	0.0202276	Effector T
MAT2A1	1.11086e-06	0.15412	0.252	0.209	0.0202854	Effector T
ZNF3181	1.11447e-06	-0.0542501	0.037	0.069	0.0203513	Effector T
GTPBP41	1.12177e-06	-0.0868839	0.086	0.131	0.0204846	Effector T
MCL11	1.14e-06	0.184803	0.416	0.388	0.0208176	Effector T
AL353807.51	1.15125e-06	0.0470247	0.022	0.007	0.021023	Effector T
SF3B31	1.15916e-06	-0.0712087	0.109	0.16	0.0211675	Effector T
BORCS61	1.16211e-06	-0.0886697	0.133	0.188	0.0212213	Effector T
TRAV1-11	1.17609e-06	-0.0445766	0.008	0.025	0.0214767	Effector T
SAMHD11	1.2008e-06	-0.113854	0.353	0.434	0.0219278	Effector T
SLCO4C11	1.2099e-06	-0.0595922	0.048	0.082	0.0220939	Effector T
GHITM1	1.21593e-06	-0.0966216	0.402	0.502	0.022204	Effector T
LINC020011	1.23739e-06	-0.0644866	0.046	0.08	0.022596	Effector T
TMEM2191	1.24011e-06	-0.102647	0.256	0.331	0.0226457	Effector T
BID1	1.24133e-06	-0.0781215	0.099	0.146	0.0226679	Effector T
SNHG71	1.24629e-06	0.1542	0.144	0.106	0.0227586	Effector T
ANXA51	1.24635e-06	-0.107543	0.392	0.476	0.0227596	Effector T
USP12	1.25558e-06	-0.0849075	0.154	0.214	0.0229282	Effector T
TSEN341	1.28026e-06	-0.0824777	0.098	0.145	0.0233788	Effector T
DOP1A1	1.28939e-06	0.0314876	0.011	0.001	0.0235456	Effector T
HDDC21	1.30044e-06	-0.0936705	0.18	0.243	0.0237474	Effector T
TUT71	1.30405e-06	-0.0691543	0.106	0.156	0.0238133	Effector T
ACBD31	1.33623e-06	-0.0631891	0.038	0.069	0.0244009	Effector T
AL157394.31	1.35844e-06	0.0360597	0.012	0.002	0.0248065	Effector T
EMD1	1.35891e-06	-0.0967249	0.348	0.437	0.024815	Effector T
TMEM1381	1.36094e-06	-0.0756508	0.088	0.133	0.0248522	Effector T
KMT2A1	1.36399e-06	-0.106191	0.252	0.327	0.0249078	Effector T
Z99127.41	1.36521e-06	0.0305406	0.012	0.002	0.0249301	Effector T
NCR11	1.3682e-06	-0.0535847	0.022	0.047	0.0249848	Effector T
CD300A1	1.37747e-06	0.138077	0.218	0.17	0.0251541	Effector T
SKAP21	1.41449e-06	-0.0817494	0.095	0.142	0.02583	Effector T
PPP2CA1	1.42312e-06	0.130356	0.274	0.232	0.0259876	Effector T
NBPF201	1.43004e-06	-0.0379552	0.006	0.022	0.0261139	Effector T
PRDX11	1.43993e-06	-0.0973552	0.376	0.472	0.0262945	Effector T
PYCARD1	1.462e-06	-0.0946349	0.323	0.409	0.0266977	Effector T
MALSU11	1.53041e-06	-0.0796097	0.089	0.134	0.0279469	Effector T
NCOR21	1.5339e-06	-0.0866861	0.08	0.122	0.0280106	Effector T
NENF1	1.54024e-06	0.11242	0.086	0.054	0.0281263	Effector T
HIST2H3D1	1.55921e-06	0.0607681	0.04	0.019	0.0284728	Effector T
LATS21	1.56542e-06	0.0619713	0.024	0.009	0.0285861	Effector T
NUAK21	1.57305e-06	0.0704536	0.045	0.023	0.0287254	Effector T
NDUFB12	1.61533e-06	0.139113	0.424	0.394	0.0294975	Effector T
AC090152.11	1.63022e-06	-0.0807031	0.098	0.146	0.0297694	Effector T
AL096870.81	1.65072e-06	0.0372251	0.014	0.003	0.0301437	Effector T
TUG1	1.65178e-06	0.0424268	0.016	0.004	0.0301632	Effector T
BLOC1S21	1.66063e-06	-0.0866627	0.148	0.205	0.0303248	Effector T
PXN1	1.68726e-06	-0.0896572	0.383	0.473	0.030811	Effector T
ST6GALNAC41	1.6896e-06	-0.0521007	0.023	0.048	0.0308539	Effector T
NFATC31	1.70085e-06	-0.11319	0.297	0.374	0.0310592	Effector T
CCDC321	1.71059e-06	-0.0764584	0.101	0.148	0.031237	Effector T
CORO71	1.71446e-06	0.129989	0.094	0.062	0.0313078	Effector T
CLTA1	1.71572e-06	-0.0957644	0.292	0.376	0.0313307	Effector T
PSMD71	1.75197e-06	-0.0943481	0.283	0.361	0.0319927	Effector T
JOSD21	1.75408e-06	-0.0639557	0.131	0.186	0.0320312	Effector T
CCPG11	1.80912e-06	-0.0840142	0.131	0.185	0.0330363	Effector T
KDM5D1	1.8274e-06	0.107625	0.083	0.053	0.0333701	Effector T
RABEP11	1.83509e-06	-0.0722822	0.103	0.152	0.0335106	Effector T
DYNLL11	1.8454e-06	0.135976	0.555	0.54	0.0336988	Effector T
CIAO11	1.92682e-06	-0.0927204	0.211	0.279	0.0351856	Effector T
TSN1	1.99095e-06	-0.079019	0.125	0.178	0.0363568	Effector T
RBX11	1.99846e-06	-0.101999	0.407	0.493	0.036494	Effector T
A2M-AS11	2.00161e-06	-0.0537098	0.022	0.047	0.0365514	Effector T
AC016831.71	2.00574e-06	-0.077956	0.13	0.182	0.0366269	Effector T
RPS91	2.02033e-06	-0.0533335	0.989	0.99	0.0368933	Effector T
WDR83OS1	2.02445e-06	-0.0997036	0.486	0.58	0.0369684	Effector T
RAP2C-AS11	2.09109e-06	0.0264399	0.009	0.001	0.0381853	Effector T
RPS131	2.11706e-06	0.0456024	0.997	0.998	0.0386596	Effector T
KXD11	2.1176e-06	-0.0925628	0.224	0.291	0.0386694	Effector T
FAM208B1	2.12036e-06	-0.0664239	0.034	0.063	0.03872	Effector T
KLRG11	2.12423e-06	-0.120471	0.542	0.618	0.0387906	Effector T
TRGV31	2.12495e-06	-0.257665	0.201	0.245	0.0388036	Effector T
CYBC11	2.15699e-06	-0.0820786	0.278	0.363	0.0393887	Effector T
HMOX21	2.15867e-06	-0.105061	0.364	0.45	0.0394194	Effector T
GPS21	2.16671e-06	0.144956	0.216	0.174	0.0395663	Effector T
PDCD21	2.16838e-06	-0.0907159	0.152	0.208	0.0395967	Effector T
MMADHC1	2.1849e-06	-0.073562	0.202	0.27	0.0398984	Effector T
PHLDA11	2.20413e-06	0.0876353	0.054	0.03	0.0402497	Effector T
POU2F21	2.21149e-06	-0.0839401	0.086	0.128	0.0403841	Effector T
ACOT21	2.21676e-06	-0.0810662	0.052	0.086	0.0404802	Effector T
CD2BP2	2.2235e-06	-0.0893166	0.174	0.234	0.0406034	Effector T
CD1011	2.26021e-06	-0.0791887	0.06	0.096	0.0412736	Effector T
SCML41	2.26082e-06	0.155166	0.382	0.352	0.0412848	Effector T
TRAV411	2.28297e-06	-0.060742	0.002	0.014	0.0416894	Effector T
CEMIP21	2.32526e-06	-0.0737274	0.187	0.251	0.0424616	Effector T
BET11	2.36067e-06	0.109718	0.095	0.063	0.0431083	Effector T
KLRF11	2.38028e-06	-0.107627	0.061	0.097	0.0434663	Effector T
MBD21	2.39785e-06	-0.0629046	0.059	0.095	0.0437872	Effector T
PPP4R3A1	2.46364e-06	-0.0671502	0.135	0.191	0.0449886	Effector T
KRT101	2.50049e-06	-0.0856214	0.282	0.363	0.0456615	Effector T
IFI161	2.50967e-06	-0.111047	0.384	0.464	0.0458291	Effector T
NUCB21	2.53102e-06	-0.117947	0.202	0.261	0.0462189	Effector T
REST1	2.54192e-06	-0.0849751	0.204	0.271	0.0464179	Effector T
PIM11	2.59351e-06	0.149168	0.447	0.415	0.0473601	Effector T
ITGAX	2.63417e-06	-0.0368863	0.006	0.022	0.0481026	Effector T
JAKMIP21	2.64156e-06	-0.0894123	0.082	0.123	0.0482375	Effector T
TTC321	2.66277e-06	-0.0752053	0.05	0.083	0.0486248	Effector T
BTG11	2.68161e-06	-0.021548	0.897	0.946	0.0489688	Effector T
RPS292	3.09169e-245	0.430996	1	0.997	5.64574e-241	Effector memory T
RPL412	1.18083e-224	-0.600329	0.988	0.997	2.15632e-220	Effector memory T
RPL36A2	1.50885e-176	0.565042	0.975	0.807	2.75531e-172	Effector memory T
RPS262	1.9835e-124	-0.532177	0.899	0.937	3.62207e-120	Effector memory T
CXCR42	1.61351e-99	-0.661862	0.414	0.675	2.94643e-95	Effector memory T
DUSP24	7.34709e-98	-0.698433	0.575	0.787	1.34165e-93	Effector memory T
RPL262	1.19662e-87	0.21677	1	0.997	2.18515e-83	Effector memory T
SELP2	2.74082e-78	0.526862	0.342	0.124	5.00502e-74	Effector memory T
RPS4Y12	3.38093e-77	0.433311	0.728	0.446	6.17392e-73	Effector memory T
PPDPF2	6.71481e-75	0.365021	0.881	0.797	1.22619e-70	Effector memory T
RPL172	2.3713e-72	0.26306	0.98	0.949	4.33023e-68	Effector memory T
RPL13A1	4.60135e-69	0.227396	0.992	0.981	8.40252e-65	Effector memory T
RPS202	9.23218e-69	0.327884	0.922	0.858	1.68589e-64	Effector memory T
RPS172	2.64672e-67	0.380368	0.733	0.543	4.83318e-63	Effector memory T
RPL382	5.38812e-67	0.242398	0.993	0.972	9.83925e-63	Effector memory T
HLA-DQA22	7.07138e-59	-0.3985	0.019	0.16	1.29131e-54	Effector memory T
IFITM32	7.77009e-58	-0.513089	0.09	0.27	1.4189e-53	Effector memory T
GADD45G2	6.74511e-55	0.260565	0.099	0.007	1.23172e-50	Effector memory T
CRIP12	2.27257e-53	0.361886	0.791	0.663	4.14993e-49	Effector memory T
2020-06-02	2.29637e-52	0.330183	0.876	0.677	4.1934e-48	Effector memory T
HLA-B2	6.8124e-51	0.283836	0.993	1	1.24401e-46	Effector memory T
CCL42	4.3061e-49	-0.467549	0.5	0.651	7.86337e-45	Effector memory T
DDIT42	1.9876e-48	-0.440419	0.14	0.323	3.62956e-44	Effector memory T
EEF1G2	5.80926e-47	0.243808	0.877	0.767	1.06083e-42	Effector memory T
BTG12	1.25789e-46	-0.2498	0.9	0.943	2.29703e-42	Effector memory T
ZFP36L22	4.83598e-46	-0.277619	0.913	0.949	8.83098e-42	Effector memory T
LINC018712	6.7556e-43	0.387643	0.493	0.331	1.23364e-38	Effector memory T
HLA-E2	9.91814e-42	-0.180995	0.976	0.986	1.81115e-37	Effector memory T
PLAAT22	1.56012e-39	0.213705	0.061	0.001	2.84893e-35	Effector memory T
FCGR3A2	3.43647e-38	-0.496277	0.144	0.294	6.27534e-34	Effector memory T
CTSW2	1.90926e-37	0.290394	0.848	0.768	3.4865e-33	Effector memory T
RPS4X2	3.96646e-37	-0.167835	0.997	0.998	7.24316e-33	Effector memory T
RPS3A1	8.48835e-37	-0.146707	0.992	0.996	1.55006e-32	Effector memory T
CCL3L12	1.05304e-36	0.33077	0.162	0.054	1.92296e-32	Effector memory T
TSC22D32	6.52875e-35	-0.270068	0.7	0.819	1.19221e-30	Effector memory T
KLRK12	5.80119e-33	0.359564	0.395	0.242	1.05935e-28	Effector memory T
BLOC1S12	8.71459e-33	0.336029	0.323	0.181	1.59137e-28	Effector memory T
IFITM12	5.28894e-32	-0.217923	0.95	0.968	9.65813e-28	Effector memory T
ATP5ME2	7.09973e-32	0.276217	0.665	0.556	1.29648e-27	Effector memory T
RPL27A2	1.38009e-31	0.182234	0.955	0.933	2.52018e-27	Effector memory T
RPL37A2	5.02322e-31	0.131045	0.995	0.989	9.1729e-27	Effector memory T
ARC2	6.41404e-31	-0.171757	0.002	0.069	1.17127e-26	Effector memory T
IFIT22	9.91885e-30	0.586336	0.139	0.051	1.81128e-25	Effector memory T
NFKBIA2	1.96374e-29	0.457851	0.523	0.391	3.58598e-25	Effector memory T
RPS212	3.30501e-28	0.102186	0.999	0.997	6.03528e-24	Effector memory T
PTPRC2	2.50737e-27	-0.1913	0.914	0.941	4.57871e-23	Effector memory T
RARRES32	4.40057e-27	-0.279889	0.575	0.689	8.03588e-23	Effector memory T
PRKY2	6.45687e-27	0.159971	0.038	0	1.17909e-22	Effector memory T
NKG71	6.97448e-26	-0.229272	0.982	0.969	1.27361e-21	Effector memory T
TNFAIP32	1.1517e-25	-0.31916	0.245	0.383	2.10312e-21	Effector memory T
ZFP362	2.9477e-25	-0.308967	0.693	0.781	5.38279e-21	Effector memory T
NDUFA112	5.21366e-25	0.248818	0.352	0.221	9.52066e-21	Effector memory T
NBPF142	4.17586e-24	-0.230701	0.048	0.135	7.62553e-20	Effector memory T
NDUFA132	5.60546e-24	0.231691	0.517	0.385	1.02361e-19	Effector memory T
SARAF2	1.22249e-23	-0.201532	0.8	0.88	2.2324e-19	Effector memory T
UCP22	3.22965e-23	-0.268851	0.534	0.662	5.89766e-19	Effector memory T
HLA-A2	3.28407e-22	-0.104413	0.997	0.999	5.99704e-18	Effector memory T
SYT13	5.55684e-22	0.177209	0.115	0.043	1.01473e-17	Effector memory T
CST72	1.22095e-21	-0.165211	0.943	0.941	2.22957e-17	Effector memory T
S1PR12	1.83051e-21	0.230303	0.426	0.311	3.34269e-17	Effector memory T
JUNB2	4.88691e-21	-0.290964	0.788	0.882	8.92399e-17	Effector memory T
UBE2V12	9.7048e-21	0.236753	0.409	0.293	1.77219e-16	Effector memory T
TRBV5-12	1.22103e-20	0.516628	0.112	0.043	2.22973e-16	Effector memory T
TRAV1-22	1.55237e-20	-0.328909	0.053	0.132	2.83478e-16	Effector memory T
1972-09-01	1.67465e-20	-0.238913	0.447	0.572	3.05808e-16	Effector memory T
DUSP15	3.38118e-20	0.291978	0.705	0.629	6.17438e-16	Effector memory T
CEMIP3	7.12013e-20	0.200582	0.089	0.03	1.30021e-15	Effector memory T
CMC12	7.17196e-20	-0.232428	0.55	0.668	1.30967e-15	Effector memory T
GOLGA8B2	1.84727e-19	0.207557	0.128	0.057	3.3733e-15	Effector memory T
RNF172	2.26279e-19	0.0836775	0.027	0	4.13208e-15	Effector memory T
PSD5	3.06741e-19	-0.141958	0.001	0.041	5.6014e-15	Effector memory T
C16orf542	3.85677e-19	0.230097	0.287	0.188	7.04285e-15	Effector memory T
SRSF52	5.95355e-19	-0.177509	0.7	0.795	1.08718e-14	Effector memory T
MBP2	9.5764e-19	-0.215552	0.521	0.62	1.74875e-14	Effector memory T
ARL4C2	1.21222e-18	-0.246138	0.506	0.609	2.21364e-14	Effector memory T
TPT12	1.89727e-18	0.0824603	1	0.999	3.4646e-14	Effector memory T
SRSF72	1.96535e-18	0.235232	0.747	0.682	3.58892e-14	Effector memory T
AC103591.32	2.49331e-18	0.240606	0.115	0.049	4.55303e-14	Effector memory T
CEMIP22	3.09404e-18	-0.226558	0.138	0.238	5.65003e-14	Effector memory T
FTL2	3.46974e-18	-0.145246	0.958	0.97	6.3361e-14	Effector memory T
NDUFB13	5.17414e-18	0.225168	0.472	0.376	9.4485e-14	Effector memory T
SPATA12	5.29009e-18	-0.125837	0.002	0.04	9.66023e-14	Effector memory T
NME42	5.71025e-18	0.185551	0.124	0.057	1.04275e-13	Effector memory T
RPL232	9.27155e-18	0.168615	0.832	0.769	1.69308e-13	Effector memory T
SNHG62	9.59856e-18	0.338291	0.204	0.119	1.75279e-13	Effector memory T
PRELID12	1.06491e-17	-0.223941	0.36	0.483	1.94464e-13	Effector memory T
PPP1R15A2	1.45861e-17	0.335376	0.411	0.313	2.66357e-13	Effector memory T
SLFN52	1.63435e-17	-0.258661	0.337	0.449	2.98449e-13	Effector memory T
KMT2E-AS12	1.65266e-17	0.222285	0.222	0.132	3.01792e-13	Effector memory T
TUBB4B2	3.20768e-17	0.330463	0.421	0.323	5.85754e-13	Effector memory T
DNAJB15	3.59329e-17	-0.238085	0.455	0.57	6.56171e-13	Effector memory T
TRBV272	4.02088e-17	0.397742	0.085	0.031	7.34253e-13	Effector memory T
NR4A22	4.14826e-17	-0.197169	0.065	0.141	7.57513e-13	Effector memory T
PMAIP12	8.44318e-17	0.378158	0.145	0.076	1.54181e-12	Effector memory T
GSTM12	9.62965e-17	0.120581	0.083	0.03	1.75847e-12	Effector memory T
GATD3A2	9.68043e-17	-0.138741	0.018	0.07	1.76774e-12	Effector memory T
RPL34	1.99504e-16	0.0686543	1	0.999	3.64314e-12	Effector memory T
RPS112	2.39886e-16	0.147483	0.935	0.915	4.38056e-12	Effector memory T
SRGN2	2.87465e-16	-0.173585	0.796	0.86	5.24941e-12	Effector memory T
SNHG292	3.44921e-16	0.316549	0.211	0.128	6.2986e-12	Effector memory T
PVR2	1.22302e-15	0.0765605	0.023	0.001	2.23336e-11	Effector memory T
RPL82	2.0412e-15	-0.101846	0.992	0.995	3.72743e-11	Effector memory T
RPL371	2.81549e-15	0.0643789	1	0.998	5.14137e-11	Effector memory T
NDUFB82	5.18215e-15	0.220959	0.253	0.165	9.46312e-11	Effector memory T
NBPF262	5.67956e-15	0.236859	0.239	0.159	1.03715e-10	Effector memory T
KDELR22	7.56969e-15	-0.209955	0.186	0.282	1.3823e-10	Effector memory T
RPL312	1.19635e-14	0.128698	0.96	0.938	2.18465e-10	Effector memory T
AL627171.22	1.27229e-14	0.400965	0.108	0.052	2.32332e-10	Effector memory T
IFNG2	1.5591e-14	0.462133	0.21	0.132	2.84706e-10	Effector memory T
ERAP22	1.62649e-14	0.198038	0.166	0.096	2.97013e-10	Effector memory T
DCXR2	2.20198e-14	-0.197587	0.2	0.297	4.02104e-10	Effector memory T
FOS2	2.63261e-14	0.344205	0.404	0.312	4.8074e-10	Effector memory T
CENPK2	2.7675e-14	-0.157586	0.066	0.134	5.05372e-10	Effector memory T
PTCH22	3.17955e-14	0.216163	0.126	0.064	5.80617e-10	Effector memory T
ATP5F1E2	3.76263e-14	0.11457	0.973	0.969	6.87094e-10	Effector memory T
ARPC42	4.28537e-14	0.204817	0.364	0.274	7.82551e-10	Effector memory T
SRSF22	4.4673e-14	0.196184	0.581	0.504	8.15774e-10	Effector memory T
MALAT1	4.66507e-14	-0.0648714	1	0.999	8.51888e-10	Effector memory T
CSNK2B2	4.73304e-14	0.177163	0.409	0.318	8.64301e-10	Effector memory T
1962-09-01	4.92652e-14	-0.207469	0.361	0.469	8.99633e-10	Effector memory T
PGGHG2	5.80533e-14	0.166159	0.124	0.064	1.06011e-09	Effector memory T
TLE52	6.24903e-14	0.289306	0.223	0.142	1.14113e-09	Effector memory T
RPL92	6.61516e-14	-0.10089	0.978	0.982	1.20799e-09	Effector memory T
RPS23	7.23786e-14	0.239671	0.967	0.945	1.32171e-09	Effector memory T
FHL32	8.45884e-14	-0.141491	0.035	0.089	1.54467e-09	Effector memory T
MARCKS2	1.04485e-13	0.255922	0.163	0.095	1.90799e-09	Effector memory T
GAS52	1.38019e-13	0.274078	0.187	0.115	2.52036e-09	Effector memory T
GNLY2	1.52245e-13	0.325623	0.369	0.279	2.78014e-09	Effector memory T
KDM5D2	1.62962e-13	0.161371	0.09	0.041	2.97586e-09	Effector memory T
C5orf562	1.67785e-13	0.192339	0.098	0.046	3.06392e-09	Effector memory T
CD8B3	1.70902e-13	-0.165344	0.807	0.883	3.12084e-09	Effector memory T
PSMB42	1.71949e-13	0.20734	0.246	0.169	3.13997e-09	Effector memory T
KIR2DL32	1.9734e-13	-0.115386	0.006	0.039	3.60362e-09	Effector memory T
SH3TC12	2.35671e-13	0.093758	0.051	0.015	4.30359e-09	Effector memory T
USP9Y2	2.36278e-13	0.184725	0.078	0.033	4.31467e-09	Effector memory T
RPL352	2.44065e-13	0.0909501	0.991	0.99	4.45688e-09	Effector memory T
MYL12B2	4.63525e-13	-0.140457	0.801	0.854	8.46443e-09	Effector memory T
ZBTB382	5.54371e-13	-0.203844	0.346	0.446	1.01234e-08	Effector memory T
EIF1AY2	5.86419e-13	0.17126	0.131	0.073	1.07086e-08	Effector memory T
CWF19L22	6.12733e-13	0.206874	0.203	0.133	1.11891e-08	Effector memory T
PPP1CA2	6.45055e-13	-0.161366	0.653	0.731	1.17793e-08	Effector memory T
RNASEK2	7.41491e-13	0.16043	0.613	0.531	1.35404e-08	Effector memory T
IL2RG2	1.05331e-12	0.146056	0.662	0.574	1.92344e-08	Effector memory T
RMRP2	1.19895e-12	0.164011	0.085	0.038	2.18941e-08	Effector memory T
CASP82	1.5831e-12	0.203057	0.308	0.23	2.89091e-08	Effector memory T
JAK12	1.65752e-12	-0.180182	0.566	0.65	3.02679e-08	Effector memory T
IL7R2	1.75001e-12	0.2316	0.596	0.498	3.1957e-08	Effector memory T
CYTIP2	1.80123e-12	-0.187414	0.363	0.464	3.28923e-08	Effector memory T
PLA2G162	1.9795e-12	-0.166956	0.094	0.164	3.61476e-08	Effector memory T
RGS15	2.13857e-12	-0.218544	0.064	0.124	3.90524e-08	Effector memory T
GYPC2	2.17453e-12	-0.182864	0.518	0.611	3.97091e-08	Effector memory T
RPL72	2.20212e-12	0.111682	0.922	0.912	4.02129e-08	Effector memory T
AMD12	2.47678e-12	0.202142	0.279	0.2	4.52286e-08	Effector memory T
CHI3L22	2.62191e-12	-0.147984	0.101	0.174	4.78786e-08	Effector memory T
ITGAD1	2.97352e-12	-0.0623778	0	0.023	5.42994e-08	Effector memory T
ARHGEF102	2.97352e-12	-0.0643217	0	0.023	5.42994e-08	Effector memory T
MAP3K82	2.99608e-12	-0.208319	0.172	0.254	5.47115e-08	Effector memory T
SEPTIN72	4.15223e-12	0.260002	0.19	0.122	7.58239e-08	Effector memory T
RSRP12	4.45416e-12	0.203693	0.551	0.482	8.13374e-08	Effector memory T
GZMM2	5.04655e-12	-0.136391	0.803	0.848	9.21551e-08	Effector memory T
NCR12	5.07259e-12	-0.115472	0.027	0.071	9.26306e-08	Effector memory T
LAPTM52	5.88125e-12	0.124432	0.835	0.803	1.07398e-07	Effector memory T
FOSB2	6.27821e-12	0.18123	0.248	0.169	1.14646e-07	Effector memory T
NUTM2B2	7.35824e-12	0.122533	0.098	0.048	1.34369e-07	Effector memory T
TRBV5-62	8.07246e-12	-0.376225	0.016	0.053	1.47411e-07	Effector memory T
LYST2	8.26522e-12	-0.190518	0.213	0.304	1.50931e-07	Effector memory T
FTH12	8.44438e-12	-0.095009	0.954	0.965	1.54203e-07	Effector memory T
AES2	9.42369e-12	-0.181133	0.487	0.582	1.72086e-07	Effector memory T
MORF4L12	1.06022e-11	-0.161371	0.469	0.571	1.93607e-07	Effector memory T
FLNA2	1.13004e-11	-0.179042	0.674	0.726	2.06356e-07	Effector memory T
ARL6IP11	1.18626e-11	0.137558	0.504	0.417	2.16622e-07	Effector memory T
KIR3DL12	1.24008e-11	-0.146201	0.012	0.046	2.26452e-07	Effector memory T
EIF4A12	1.721e-11	0.195037	0.448	0.37	3.14271e-07	Effector memory T
S1PR52	1.78981e-11	-0.197912	0.261	0.35	3.26838e-07	Effector memory T
MICOS102	1.92812e-11	0.201043	0.109	0.059	3.52094e-07	Effector memory T
ITM2A2	2.29242e-11	-0.200473	0.348	0.442	4.18619e-07	Effector memory T
KIR2DL11	2.75259e-11	-0.109582	0.006	0.035	5.02651e-07	Effector memory T
MT-CO32	2.90944e-11	-0.0555841	0.996	0.998	5.31293e-07	Effector memory T
CLDND12	3.47265e-11	0.26834	0.327	0.256	6.3414e-07	Effector memory T
AC004687.12	3.52225e-11	0.206609	0.328	0.255	6.43198e-07	Effector memory T
CKLF2	3.64664e-11	0.178353	0.426	0.345	6.65912e-07	Effector memory T
NCBP2-AS22	3.80309e-11	-0.162385	0.135	0.209	6.94482e-07	Effector memory T
XRCC52	4.35508e-11	-0.180315	0.367	0.463	7.95281e-07	Effector memory T
ZNF4332	4.42507e-11	0.0619034	0.017	0.001	8.08062e-07	Effector memory T
ENTPD12	4.68297e-11	-0.0777897	0.005	0.033	8.55158e-07	Effector memory T
MT-ND4L2	5.48019e-11	-0.0897808	0.98	0.994	1.00074e-06	Effector memory T
PIK3R12	5.57832e-11	-0.178298	0.35	0.441	1.01866e-06	Effector memory T
GZMB2	5.62978e-11	-0.286957	0.32	0.399	1.02805e-06	Effector memory T
ACOT14	5.75654e-11	0.0687319	0.026	0.005	1.0512e-06	Effector memory T
ATRX2	5.8044e-11	-0.176587	0.357	0.448	1.05994e-06	Effector memory T
SERPINB62	6.49969e-11	-0.130557	0.068	0.125	1.18691e-06	Effector memory T
ARPC22	7.33423e-11	-0.122065	0.84	0.86	1.3393e-06	Effector memory T
LCK2	7.36759e-11	-0.138352	0.719	0.779	1.3454e-06	Effector memory T
RPL310	7.55137e-11	-0.0769445	0.993	0.996	1.37896e-06	Effector memory T
RPLP22	8.23596e-11	0.0721997	0.999	0.997	1.50397e-06	Effector memory T
ATF32	8.90852e-11	0.137702	0.05	0.018	1.62679e-06	Effector memory T
SLC66A32	1.22444e-10	0.110284	0.061	0.025	2.23594e-06	Effector memory T
XCL12	1.44455e-10	-0.164821	0.128	0.199	2.6379e-06	Effector memory T
MT-ND52	1.57511e-10	0.127404	0.96	0.968	2.87631e-06	Effector memory T
TRBV4-12	1.60642e-10	-0.448627	0.014	0.046	2.93348e-06	Effector memory T
AAK12	1.79338e-10	0.172379	0.535	0.473	3.27489e-06	Effector memory T
RPS15A	1.94908e-10	0.0533674	1	0.999	3.55921e-06	Effector memory T
VAMP82	1.98261e-10	-0.162507	0.448	0.538	3.62045e-06	Effector memory T
DHRS4L22	1.99814e-10	-0.104386	0.048	0.098	3.64881e-06	Effector memory T
TTC282	2.00013e-10	0.052067	0.016	0.001	3.65243e-06	Effector memory T
AL021155.52	2.55724e-10	0.164566	0.057	0.023	4.66977e-06	Effector memory T
CD23	2.65314e-10	0.120642	0.821	0.769	4.84489e-06	Effector memory T
GAPDH2	2.6901e-10	-0.0757135	0.948	0.954	4.91239e-06	Effector memory T
UQCRB2	2.70437e-10	0.118391	0.86	0.832	4.93844e-06	Effector memory T
TRAV62	2.97494e-10	0.275723	0.053	0.021	5.43254e-06	Effector memory T
AL360012.12	3.11012e-10	0.114655	0.055	0.022	5.67939e-06	Effector memory T
S100P2	3.48264e-10	0.0508413	0.018	0.002	6.35965e-06	Effector memory T
NDUFA32	3.56385e-10	0.143134	0.631	0.566	6.50795e-06	Effector memory T
GNAI22	3.85799e-10	-0.144473	0.315	0.408	7.04508e-06	Effector memory T
TRBV12-41	3.95489e-10	0.302867	0.032	0.008	7.22203e-06	Effector memory T
PACRG2	4.17351e-10	0.0504065	0.015	0.001	7.62125e-06	Effector memory T
SPTBN12	4.18453e-10	-0.143159	0.144	0.218	7.64138e-06	Effector memory T
EZR2	4.39173e-10	-0.172316	0.477	0.561	8.01974e-06	Effector memory T
DDX39B2	4.46362e-10	0.183271	0.256	0.19	8.15101e-06	Effector memory T
TRBV22	4.71892e-10	-0.460906	0.014	0.046	8.61723e-06	Effector memory T
SEPTIN92	5.39286e-10	0.196932	0.147	0.092	9.84791e-06	Effector memory T
MNDA2	5.63277e-10	-0.0919668	0.011	0.04	1.0286e-05	Effector memory T
CXCR32	6.43948e-10	0.173547	0.363	0.288	1.17591e-05	Effector memory T
CNBP2	6.53669e-10	-0.114653	0.694	0.772	1.19367e-05	Effector memory T
LRP52	6.83068e-10	0.0379313	0.013	0	1.24735e-05	Effector memory T
ARID4B2	8.09209e-10	-0.151127	0.351	0.444	1.4777e-05	Effector memory T
MAK2	8.94565e-10	0.0446039	0.015	0.001	1.63357e-05	Effector memory T
TRAV8-12	9.27843e-10	0.229318	0.046	0.017	1.69433e-05	Effector memory T
GIMAP72	9.82804e-10	0.110527	0.853	0.807	1.7947e-05	Effector memory T
RPL222	1.02821e-09	0.0677275	0.984	0.98	1.87761e-05	Effector memory T
DDX242	1.06867e-09	-0.140256	0.463	0.554	1.9515e-05	Effector memory T
LINC024462	1.20007e-09	0.31553	0.253	0.191	2.19145e-05	Effector memory T
TRBV282	1.52634e-09	-0.444099	0.072	0.123	2.78725e-05	Effector memory T
AP002387.22	1.55411e-09	-0.139342	0.068	0.12	2.83796e-05	Effector memory T
TC2N2	1.5989e-09	0.164743	0.501	0.441	2.91974e-05	Effector memory T
DYNLT12	1.82303e-09	-0.17716	0.194	0.269	3.32904e-05	Effector memory T
SPSB22	2.47103e-09	-0.0807229	0.017	0.049	4.51235e-05	Effector memory T
TRBV7-32	3.43895e-09	0.255462	0.04	0.014	6.27987e-05	Effector memory T
TRAV192	3.79343e-09	0.334	0.118	0.071	6.92718e-05	Effector memory T
HP1BP32	3.94857e-09	-0.139901	0.435	0.516	7.21049e-05	Effector memory T
SGSM32	4.02236e-09	0.131669	0.131	0.082	7.34523e-05	Effector memory T
KLF62	4.08599e-09	0.138778	0.754	0.703	7.46143e-05	Effector memory T
KLRF12	5.27362e-09	-0.126806	0.069	0.12	9.63016e-05	Effector memory T
ANAPC112	5.68664e-09	-0.124042	0.274	0.362	0.000103844	Effector memory T
NDUFC22	6.49581e-09	0.10985	0.283	0.21	0.00011862	Effector memory T
HIST1H4J2	6.71708e-09	0.102973	0.064	0.03	0.000122661	Effector memory T
HIGD1A2	6.98096e-09	0.108636	0.158	0.102	0.000127479	Effector memory T
TRBV142	7.87573e-09	-0.0436524	0.009	0.034	0.000143819	Effector memory T
BAZ1B2	8.10018e-09	-0.124348	0.156	0.224	0.000147917	Effector memory T
TAX1BP12	8.40523e-09	-0.161263	0.347	0.426	0.000153488	Effector memory T
TRGV32	9.16828e-09	0.146261	0.133	0.084	0.000167422	Effector memory T
IKZF22	9.24052e-09	-0.102822	0.031	0.067	0.000168741	Effector memory T
SYNE22	9.34034e-09	-0.195369	0.501	0.555	0.000170564	Effector memory T
NAA102	9.46691e-09	0.136171	0.275	0.209	0.000172875	Effector memory T
TRAV12-32	9.643e-09	0.202978	0.037	0.013	0.000176091	Effector memory T
HLA-DRA2	9.82707e-09	-0.186263	0.331	0.417	0.000179452	Effector memory T
UBA522	1.12548e-08	0.0734512	0.978	0.974	0.000205525	Effector memory T
PECAM12	1.1547e-08	-0.149189	0.163	0.231	0.00021086	Effector memory T
RNF1452	1.2083e-08	0.168282	0.247	0.19	0.000220647	Effector memory T
PET1002	1.24281e-08	0.134074	0.519	0.464	0.00022695	Effector memory T
TRAV212	1.29891e-08	-0.24838	0.034	0.072	0.000237193	Effector memory T
CHCHD22	1.35036e-08	-0.112451	0.738	0.795	0.000246589	Effector memory T
NCOA12	1.44318e-08	-0.1208	0.091	0.146	0.00026354	Effector memory T
CTSD2	1.70527e-08	0.171024	0.234	0.175	0.000311399	Effector memory T
XIST2	1.90173e-08	-0.145371	0.049	0.09	0.000347275	Effector memory T
SF3B22	1.9071e-08	-0.129886	0.466	0.558	0.000348256	Effector memory T
RFTN12	1.91624e-08	-0.125094	0.145	0.212	0.000349924	Effector memory T
RPS52	1.91659e-08	-0.0719843	0.972	0.981	0.000349989	Effector memory T
CISH2	1.95257e-08	0.161815	0.134	0.086	0.000356559	Effector memory T
Z93241.12	2.0463e-08	0.28083	0.175	0.122	0.000373674	Effector memory T
PRPF82	2.09416e-08	-0.130697	0.245	0.322	0.000382415	Effector memory T
PALM2-AKAP22	2.18319e-08	0.0697797	0.026	0.007	0.000398673	Effector memory T
SP1102	2.30364e-08	-0.129559	0.28	0.36	0.000420668	Effector memory T
MICOS132	2.49108e-08	0.160036	0.097	0.057	0.000454896	Effector memory T
TRAV38-2DV82	2.71598e-08	-0.228232	0.014	0.041	0.000495965	Effector memory T
CAST2	2.87653e-08	-0.145219	0.38	0.456	0.000525284	Effector memory T
TOMM62	3.08458e-08	0.182774	0.135	0.087	0.000563275	Effector memory T
CTDSPL3	3.2486e-08	0.0860773	0.06	0.028	0.000593227	Effector memory T
SAMD92	3.66779e-08	-0.121832	0.157	0.224	0.000669774	Effector memory T
IGLV2-142	3.89487e-08	-0.17294	0.034	0.069	0.000711242	Effector memory T
TPRG12	3.91521e-08	0.095848	0.071	0.037	0.000714956	Effector memory T
SLA22	4.06267e-08	-0.16181	0.139	0.199	0.000741883	Effector memory T
RPL23A2	4.22831e-08	0.0596851	0.996	0.994	0.000772131	Effector memory T
ANXA112	4.24244e-08	-0.12048	0.456	0.54	0.000774712	Effector memory T
AC243829.12	4.25208e-08	0.108827	0.071	0.037	0.000776472	Effector memory T
SETX2	4.47965e-08	-0.13794	0.168	0.235	0.00081803	Effector memory T
ENC12	4.61829e-08	-0.0948082	0.036	0.073	0.000843345	Effector memory T
STAT32	4.88278e-08	-0.133288	0.266	0.344	0.000891645	Effector memory T
HNRNPA02	5.29964e-08	-0.136713	0.484	0.566	0.000967768	Effector memory T
SNHG252	5.63267e-08	0.0488303	0.029	0.009	0.00102858	Effector memory T
PLAAT42	5.64064e-08	0.153019	0.215	0.152	0.00103004	Effector memory T
PDLIM12	5.74085e-08	-0.102259	0.064	0.109	0.00104834	Effector memory T
ATG2A2	5.75699e-08	-0.110658	0.068	0.114	0.00105128	Effector memory T
TRAV36DV71	5.80246e-08	0.119766	0.024	0.006	0.00105959	Effector memory T
IDI12	6.23125e-08	-0.13926	0.152	0.214	0.00113789	Effector memory T
DYNLL12	6.40151e-08	0.169734	0.443	0.393	0.00116898	Effector memory T
GSTM22	6.60091e-08	0.0646628	0.03	0.009	0.00120539	Effector memory T
SNHG122	6.60686e-08	0.168195	0.266	0.208	0.00120648	Effector memory T
LAIR22	6.96607e-08	-0.141113	0.139	0.2	0.00127207	Effector memory T
ATP5PO2	7.4693e-08	0.149493	0.219	0.163	0.00136397	Effector memory T
ZNF6002	7.63462e-08	0.141973	0.12	0.077	0.00139416	Effector memory T
BUB32	7.8616e-08	-0.140493	0.395	0.474	0.00143561	Effector memory T
TBC1D192	8.03481e-08	0.0875978	0.065	0.033	0.00146724	Effector memory T
PQLC32	8.28733e-08	-0.123908	0.137	0.196	0.00151335	Effector memory T
COX8A2	8.34261e-08	-0.128673	0.515	0.603	0.00152344	Effector memory T
SLC12A72	8.347e-08	0.0895832	0.06	0.03	0.00152425	Effector memory T
EIF4A22	8.70494e-08	0.128846	0.654	0.608	0.00158961	Effector memory T
S100A112	8.77987e-08	0.134164	0.581	0.517	0.00160329	Effector memory T
TMX22	8.92499e-08	0.10284	0.127	0.082	0.00162979	Effector memory T
RESF12	9.11172e-08	0.233874	0.128	0.083	0.00166389	Effector memory T
CD1602	9.65164e-08	-0.145765	0.17	0.233	0.00176249	Effector memory T
TPR2	1.00667e-07	-0.151163	0.33	0.403	0.00183829	Effector memory T
SAMD32	1.08005e-07	0.140796	0.521	0.478	0.00197227	Effector memory T
MT-ATP82	1.08123e-07	-0.0628965	0.954	0.978	0.00197443	Effector memory T
HLA-DPB12	1.11496e-07	-0.125184	0.706	0.749	0.00203603	Effector memory T
REL2	1.15978e-07	-0.139175	0.261	0.335	0.00211787	Effector memory T
TENT5C2	1.22831e-07	-0.128602	0.099	0.15	0.00224302	Effector memory T
HLA-DRB52	1.25273e-07	-0.158373	0.421	0.498	0.0022876	Effector memory T
ASCL22	1.31371e-07	0.138727	0.088	0.051	0.00239897	Effector memory T
SNRPN2	1.38535e-07	0.123585	0.378	0.314	0.00252979	Effector memory T
GADD45B2	1.38734e-07	0.238131	0.617	0.572	0.00253342	Effector memory T
TNF2	1.39727e-07	0.391649	0.108	0.068	0.00255156	Effector memory T
TRAV201	1.4101e-07	0.135633	0.027	0.008	0.00257498	Effector memory T
DDOST2	1.41111e-07	0.133732	0.364	0.308	0.00257684	Effector memory T
TBCC2	1.4437e-07	-0.144498	0.162	0.224	0.00263634	Effector memory T
ATP5F1A2	1.6254e-07	-0.131661	0.398	0.473	0.00296814	Effector memory T
TRGC22	1.67402e-07	-0.124837	0.193	0.261	0.00305692	Effector memory T
AP002884.12	1.75476e-07	0.0296471	0.015	0.002	0.00320437	Effector memory T
AL390728.52	1.7637e-07	0.102979	0.082	0.046	0.0032207	Effector memory T
SERPINB12	1.79467e-07	-0.145418	0.276	0.346	0.00327725	Effector memory T
EIF1AX2	1.84113e-07	-0.140144	0.237	0.305	0.00336209	Effector memory T
PNP2	2.15741e-07	0.146099	0.224	0.17	0.00393964	Effector memory T
EIF3J2	2.16604e-07	0.161704	0.227	0.175	0.00395541	Effector memory T
STAT12	2.2645e-07	-0.16005	0.246	0.317	0.0041352	Effector memory T
CALM22	2.27343e-07	-0.121572	0.629	0.698	0.00415152	Effector memory T
PRF12	2.27787e-07	-0.180636	0.717	0.734	0.00415961	Effector memory T
NUTM2A2	2.46645e-07	0.0970325	0.05	0.023	0.00450399	Effector memory T
CYBA2	2.47734e-07	-0.0629166	0.722	0.768	0.00452387	Effector memory T
PNPLA22	2.59325e-07	-0.128843	0.248	0.321	0.00473553	Effector memory T
SELENOW2	2.96062e-07	-0.118047	0.442	0.526	0.00540639	Effector memory T
HERPUD12	3.00748e-07	-0.0987753	0.302	0.379	0.00549196	Effector memory T
NOP532	3.04291e-07	0.114075	0.804	0.766	0.00555666	Effector memory T
BRD22	3.27362e-07	0.188018	0.575	0.529	0.00597795	Effector memory T
ATP5F1B2	3.30363e-07	-0.121006	0.504	0.582	0.00603276	Effector memory T
PTPRCAP2	3.31946e-07	0.0723087	0.965	0.955	0.00606167	Effector memory T
RRAGA2	3.81414e-07	-0.1198	0.123	0.177	0.006965	Effector memory T
MTFP12	3.81603e-07	-0.137953	0.093	0.139	0.00696845	Effector memory T
C7orf502	3.9357e-07	-0.117919	0.132	0.188	0.00718698	Effector memory T
TRBV302	4.22149e-07	-0.263294	0.007	0.027	0.00770886	Effector memory T
DIAPH12	4.69792e-07	-0.141746	0.277	0.344	0.00857887	Effector memory T
AP2M12	4.79058e-07	-0.127958	0.343	0.418	0.00874807	Effector memory T
MYO15B2	4.90334e-07	0.056843	0.031	0.011	0.00895398	Effector memory T
WNK12	4.96769e-07	-0.133509	0.253	0.321	0.00907149	Effector memory T
KLRG12	5.07049e-07	-0.13507	0.518	0.573	0.00925923	Effector memory T
FCRL62	5.52248e-07	-0.110545	0.343	0.419	0.0100846	Effector memory T
SNHG82	5.55656e-07	0.110963	0.423	0.364	0.0101468	Effector memory T
AC245014.32	5.63432e-07	0.150497	0.171	0.123	0.0102888	Effector memory T
DDX3Y2	5.67775e-07	0.144918	0.148	0.105	0.0103681	Effector memory T
CD3D2	5.68892e-07	-0.0893686	0.863	0.889	0.0103885	Effector memory T
RHOA2	5.7683e-07	-0.11009	0.773	0.809	0.0105335	Effector memory T
NIBAN12	5.87069e-07	0.119613	0.052	0.026	0.0107205	Effector memory T
NMT12	5.91225e-07	0.115335	0.163	0.116	0.0107964	Effector memory T
C11orf982	6.0639e-07	0.112042	0.25	0.194	0.0110733	Effector memory T
TBC1D52	6.6158e-07	0.125339	0.202	0.152	0.0120811	Effector memory T
ARPC5L2	6.80936e-07	-0.142788	0.442	0.513	0.0124346	Effector memory T
ITGB72	7.14293e-07	-0.136557	0.381	0.456	0.0130437	Effector memory T
CCNI3	7.31259e-07	-0.107598	0.726	0.779	0.0133535	Effector memory T
SYTL22	7.45465e-07	0.121369	0.165	0.118	0.0136129	Effector memory T
SEPHS22	7.6374e-07	-0.115213	0.145	0.202	0.0139467	Effector memory T
ADRM12	7.74019e-07	-0.116371	0.263	0.332	0.0141344	Effector memory T
CDC422	7.8207e-07	-0.113177	0.594	0.657	0.0142814	Effector memory T
CALHM62	8.033e-07	-0.071395	0.019	0.045	0.0146691	Effector memory T
SMC32	8.3735e-07	-0.115805	0.154	0.214	0.0152909	Effector memory T
LIME12	8.73757e-07	0.139624	0.619	0.584	0.0159557	Effector memory T
GCSAM2	8.75394e-07	-0.078738	0.035	0.066	0.0159856	Effector memory T
RPL121	8.99368e-07	0.0558827	0.998	0.996	0.0164234	Effector memory T
TNFRSF1B2	9.06659e-07	-0.116794	0.298	0.371	0.0165565	Effector memory T
RCSD12	9.26043e-07	0.129742	0.544	0.503	0.0169105	Effector memory T
S100A42	9.45793e-07	0.0991711	0.926	0.923	0.0172711	Effector memory T
ZNF3182	9.83364e-07	-0.0691828	0.027	0.056	0.0179572	Effector memory T
RACK12	9.95339e-07	-0.0574299	0.983	0.988	0.0181759	Effector memory T
GTF2H42	9.95859e-07	0.0735599	0.055	0.028	0.0181854	Effector memory T
IFITM22	1.03462e-06	-0.106734	0.8	0.817	0.0188932	Effector memory T
CEP3502	1.03502e-06	-0.112718	0.154	0.21	0.0189004	Effector memory T
GPR1832	1.04632e-06	0.139202	0.225	0.172	0.0191069	Effector memory T
RNF442	1.10841e-06	0.116732	0.253	0.201	0.0202406	Effector memory T
IQGAP12	1.11756e-06	-0.109595	0.358	0.434	0.0204077	Effector memory T
SMAP22	1.1277e-06	-0.0864247	0.133	0.188	0.0205928	Effector memory T
SMC52	1.20944e-06	-0.101816	0.121	0.172	0.0220855	Effector memory T
RPS32	1.23536e-06	-0.0477499	0.997	1	0.0225589	Effector memory T
SLC20A12	1.30419e-06	0.120362	0.203	0.154	0.0238158	Effector memory T
STT3A2	1.43857e-06	0.0984724	0.122	0.082	0.0262697	Effector memory T
LILRB12	1.51298e-06	-0.0979901	0.059	0.098	0.0276285	Effector memory T
KMT2A2	1.51806e-06	-0.126272	0.259	0.325	0.0277212	Effector memory T
NINJ22	1.52617e-06	-0.0643349	0.029	0.058	0.0278693	Effector memory T
H3F3B2	1.60392e-06	-0.049768	0.954	0.962	0.0292891	Effector memory T
NACA2	1.62859e-06	0.0587792	0.988	0.987	0.0297397	Effector memory T
SDHD2	1.64638e-06	0.0860214	0.267	0.212	0.0300645	Effector memory T
FYN2	1.64836e-06	-0.132007	0.549	0.608	0.0301006	Effector memory T
TRBV6-62	1.66163e-06	0.229776	0.031	0.012	0.030343	Effector memory T
TRAV9-21	1.67249e-06	0.115413	0.043	0.02	0.0305413	Effector memory T
SOCS32	1.67669e-06	-0.106958	0.046	0.08	0.0306181	Effector memory T
RAC22	1.68187e-06	-0.0772086	0.898	0.922	0.0307125	Effector memory T
TRBV20-12	1.7063e-06	-0.271285	0.084	0.127	0.0311588	Effector memory T
MAF12	1.75262e-06	-0.113528	0.269	0.343	0.0320045	Effector memory T
ZFP36L12	1.82534e-06	0.13218	0.573	0.525	0.0333325	Effector memory T
HNRNPR2	1.8419e-06	-0.128395	0.318	0.389	0.0336349	Effector memory T
TRGV5P2	1.86896e-06	0.0366889	0.012	0.002	0.034129	Effector memory T
GMPR3	1.92503e-06	-0.0881466	0.02	0.045	0.035153	Effector memory T
TRBV7-62	1.94007e-06	-0.492409	0.053	0.087	0.0354277	Effector memory T
MT-ATP62	1.94553e-06	0.203796	0.962	0.981	0.0355273	Effector memory T
KLRB12	2.01868e-06	-0.237985	0.198	0.252	0.0368632	Effector memory T
TTC322	2.13904e-06	-0.0937952	0.051	0.086	0.039061	Effector memory T
MCUB2	2.1679e-06	-0.114825	0.378	0.452	0.039588	Effector memory T
CBWD12	2.24195e-06	0.0907362	0.084	0.051	0.0409403	Effector memory T
RIPK22	2.26725e-06	-0.0709922	0.03	0.058	0.0414023	Effector memory T
TTC382	2.29117e-06	-0.114877	0.146	0.199	0.0418391	Effector memory T
RPS162	2.30725e-06	0.0647361	0.995	0.985	0.0421328	Effector memory T
C19orf702	2.32686e-06	-0.129201	0.219	0.281	0.0424908	Effector memory T
TERF2IP2	2.33469e-06	-0.117697	0.424	0.492	0.0426338	Effector memory T
FIBP2	2.37794e-06	-0.110862	0.153	0.209	0.0434235	Effector memory T
OSBPL82	2.52978e-06	-0.123737	0.24	0.306	0.0461962	Effector memory T
AC020659.12	2.56939e-06	-0.0905022	0.055	0.092	0.0469196	Effector memory T
TUSC32	2.59092e-06	-0.0269071	0	0.011	0.0473129	Effector memory T
EMG12	2.60774e-06	0.0759254	0.106	0.068	0.0476199	Effector memory T
RPS293	7.14383e-295	0.674089	0.996	0.995	1.30453e-290	NK-like T
RPL413	9.87526e-226	-0.69561	0.992	0.998	1.80332e-221	NK-like T
RPL36A3	9.62557e-201	0.894034	0.942	0.686	1.75772e-196	NK-like T
RPL173	4.71437e-177	0.633316	0.972	0.9	8.60891e-173	NK-like T
RPS263	1.6211e-176	-0.679569	0.899	0.973	2.96029e-172	NK-like T
RPL263	6.46656e-173	0.45371	1	0.992	1.18086e-168	NK-like T
2020-06-03	1.02454e-164	1.01404	0.876	0.426	1.87091e-160	NK-like T
IFITM33	1.91176e-113	-0.854207	0.327	0.698	3.49106e-109	NK-like T
DUSP17	1.03841e-95	0.781233	0.76	0.465	1.89624e-91	NK-like T
SELP3	2.22452e-94	0.686095	0.407	0.092	4.0622e-90	NK-like T
EEF1G3	1.42665e-93	0.545802	0.855	0.649	2.6052e-89	NK-like T
CRIP13	8.37594e-91	0.615659	0.876	0.719	1.52953e-86	NK-like T
NKG72	1.26727e-90	-0.35743	0.98	0.978	2.31417e-86	NK-like T
RPL383	7.04227e-88	0.38589	0.988	0.948	1.28599e-83	NK-like T
RPS213	8.05146e-88	0.286333	0.999	0.996	1.47028e-83	NK-like T
MT-ND32	4.49691e-86	0.507371	0.993	0.994	8.21181e-82	NK-like T
FOS3	4.58112e-84	0.878625	0.547	0.22	8.36559e-80	NK-like T
RPS203	1.46823e-83	0.51352	0.898	0.785	2.68113e-79	NK-like T
RPL372	4.20546e-78	0.247176	1	0.998	7.67959e-74	NK-like T
RPS173	3.28978e-75	0.530985	0.724	0.472	6.00747e-71	NK-like T
RPL13A2	1.68953e-72	0.320842	0.979	0.976	3.08525e-68	NK-like T
PRF13	2.75396e-72	-0.47159	0.877	0.926	5.02902e-68	NK-like T
RPL391	6.76089e-72	0.230701	1	0.999	1.23461e-67	NK-like T
KLRC23	8.74472e-72	0.637339	0.518	0.223	1.59687e-67	NK-like T
UCP23	3.22612e-70	-0.546164	0.613	0.83	5.89122e-66	NK-like T
GADD45B3	2.21178e-67	0.794391	0.718	0.487	4.03894e-63	NK-like T
PPP1R15A3	8.10345e-66	0.737708	0.513	0.249	1.47977e-61	NK-like T
MYOM23	1.57611e-65	-0.898177	0.065	0.316	2.87813e-61	NK-like T
RPS103	4.08153e-63	0.458942	0.654	0.378	7.45329e-59	NK-like T
IER23	6.70349e-63	0.701513	0.864	0.76	1.22412e-58	NK-like T
RPL35A1	1.39782e-58	0.227388	0.998	0.996	2.55257e-54	NK-like T
RPL37A3	1.16489e-55	0.23329	0.995	0.987	2.1272e-51	NK-like T
MT-CO21	2.88497e-53	-0.218705	0.999	1	5.26824e-49	NK-like T
SRSF73	4.71159e-53	0.541799	0.769	0.619	8.60383e-49	NK-like T
PPDPF3	2.21829e-51	0.38656	0.894	0.793	4.05082e-47	NK-like T
MBP3	2.55097e-51	-0.426946	0.647	0.811	4.65833e-47	NK-like T
RPL27A3	7.37668e-51	0.312679	0.955	0.921	1.34706e-46	NK-like T
CD3D3	8.41379e-50	-0.506903	0.522	0.737	1.53644e-45	NK-like T
HLA-B3	8.80277e-50	0.405154	0.998	1	1.60747e-45	NK-like T
TPT13	2.0338e-49	0.225059	0.998	0.996	3.71393e-45	NK-like T
DDIT43	4.53144e-49	-0.513274	0.296	0.562	8.27486e-45	NK-like T
RPS282	1.12895e-48	0.182201	0.998	0.999	2.06158e-44	NK-like T
RPS15A1	2.04664e-48	0.174118	0.998	1	3.73736e-44	NK-like T
CD3G3	8.75965e-48	-0.489479	0.44	0.672	1.5996e-43	NK-like T
RPL61	1.18339e-47	0.201189	0.999	0.995	2.16098e-43	NK-like T
CST73	1.44479e-46	-0.301864	0.941	0.959	2.63834e-42	NK-like T
JAK13	3.05057e-46	-0.466263	0.619	0.782	5.57065e-42	NK-like T
1973-09-01	5.37181e-46	-0.458245	0.481	0.697	9.80947e-42	NK-like T
FOSB3	9.07608e-46	0.561739	0.299	0.103	1.65738e-41	NK-like T
RPS27A1	2.22332e-45	0.170204	0.999	0.998	4.06e-41	NK-like T
RPL223	5.33814e-45	0.251839	0.98	0.975	9.74798e-41	NK-like T
EGR13	1.66788e-44	0.770039	0.257	0.079	3.04571e-40	NK-like T
FLNA3	2.87325e-44	-0.410734	0.71	0.848	5.24684e-40	NK-like T
SPON23	3.19392e-44	-0.837437	0.32	0.53	5.83242e-40	NK-like T
ARPC23	3.22549e-44	-0.31795	0.868	0.938	5.89006e-40	NK-like T
IL2RG3	4.60455e-44	0.38706	0.698	0.493	8.40837e-40	NK-like T
PMAIP13	3.06407e-43	0.694225	0.277	0.097	5.59531e-39	NK-like T
XCL23	2.15502e-42	0.491217	0.334	0.134	3.93528e-38	NK-like T
TLN13	6.69943e-42	-0.459625	0.331	0.572	1.22338e-37	NK-like T
KLRK13	1.09383e-41	0.494947	0.4	0.187	1.99744e-37	NK-like T
CCL43	2.83963e-41	-0.539549	0.531	0.728	5.18545e-37	NK-like T
LINC018713	3.73804e-41	0.46742	0.535	0.334	6.82604e-37	NK-like T
IFITM13	4.06198e-41	-0.224422	0.988	0.995	7.41759e-37	NK-like T
RARRES33	4.70439e-41	-0.38724	0.564	0.783	8.59068e-37	NK-like T
PRSS233	2.06735e-40	-0.50352	0.325	0.549	3.77519e-36	NK-like T
ARC3	3.844e-40	-0.295266	0.005	0.135	7.01953e-36	NK-like T
HLA-E3	8.01698e-40	-0.198527	0.98	0.995	1.46398e-35	NK-like T
TRDV13	7.91363e-39	-0.433767	0.045	0.216	1.44511e-34	NK-like T
RPLP23	1.50989e-38	0.185417	0.998	0.997	2.75722e-34	NK-like T
RPL191	7.64651e-38	0.157317	0.998	0.999	1.39633e-33	NK-like T
RPS251	8.16491e-38	0.183803	0.998	0.994	1.49099e-33	NK-like T
KMT2E-AS13	2.04476e-37	0.434508	0.282	0.108	3.73394e-33	NK-like T
UBC3	2.30184e-37	0.288844	0.976	0.975	4.20339e-33	NK-like T
BLOC1S13	3.77396e-37	0.402865	0.384	0.189	6.89163e-33	NK-like T
SLFN53	4.03979e-37	-0.40623	0.319	0.539	7.37706e-33	NK-like T
ARL4C3	4.71682e-37	-0.406207	0.582	0.75	8.61338e-33	NK-like T
RPL301	2.12176e-36	0.153772	1	0.999	3.87455e-32	NK-like T
SNHG63	3.70758e-36	0.509646	0.222	0.07	6.77041e-32	NK-like T
TUBB4B3	2.50135e-35	0.592609	0.536	0.368	4.56772e-31	NK-like T
PFN12	2.70743e-35	-0.189071	0.995	0.998	4.94404e-31	NK-like T
MARCKS3	7.49542e-35	0.462768	0.195	0.055	1.36874e-30	NK-like T
FGFBP23	2.35005e-34	-0.457064	0.649	0.782	4.29143e-30	NK-like T
IFNG3	3.16835e-34	0.771026	0.289	0.123	5.78572e-30	NK-like T
HLA-DQA23	5.37658e-34	-0.295392	0.012	0.133	9.81818e-30	NK-like T
IFIT23	7.45999e-34	1.21429	0.243	0.097	1.36227e-29	NK-like T
PLAAT23	2.24694e-33	0.229266	0.075	0	4.10313e-29	NK-like T
SYT14	3.31469e-33	0.291405	0.151	0.033	6.05296e-29	NK-like T
NFKBIA3	3.5109e-33	0.717888	0.584	0.454	6.41125e-29	NK-like T
MT-CO33	5.88024e-33	-0.177363	0.997	0.998	1.07379e-28	NK-like T
AL627171.23	6.69371e-33	0.481172	0.152	0.034	1.22234e-28	NK-like T
NDUFB83	8.98932e-33	0.364433	0.275	0.112	1.64154e-28	NK-like T
RPS231	1.07587e-32	0.14714	0.998	0.999	1.96464e-28	NK-like T
CAST3	1.12681e-32	-0.346213	0.528	0.715	2.05767e-28	NK-like T
SERPINB13	3.32405e-32	-0.415367	0.336	0.537	6.07005e-28	NK-like T
GZMB3	3.87946e-32	-0.331405	0.785	0.866	7.08428e-28	NK-like T
RNASEK3	4.01112e-32	0.340058	0.652	0.497	7.3247e-28	NK-like T
GAPDH3	1.31608e-31	-0.245901	0.952	0.974	2.40329e-27	NK-like T
GADD45G3	1.85129e-31	0.249969	0.096	0.009	3.38065e-27	NK-like T
RPS12	2.26295e-31	0.151324	1	0.999	4.13236e-27	NK-like T
H3F3A3	3.99826e-31	-0.222435	0.927	0.965	7.30123e-27	NK-like T
PRELID13	5.96681e-31	-0.33628	0.463	0.662	1.0896e-26	NK-like T
PTPRC3	1.24066e-30	-0.237865	0.923	0.954	2.26556e-26	NK-like T
RPL353	4.03983e-30	0.186058	0.986	0.979	7.37712e-26	NK-like T
BPTF3	4.40815e-30	-0.379542	0.277	0.47	8.04973e-26	NK-like T
RPL363	4.79889e-30	0.166495	0.993	0.992	8.76325e-26	NK-like T
MYL63	8.13185e-30	-0.209472	0.939	0.971	1.48496e-25	NK-like T
EIF4A13	2.49907e-29	0.399594	0.506	0.334	4.56354e-25	NK-like T
SNHG293	3.60142e-29	0.424907	0.2	0.068	6.57655e-25	NK-like T
NDUFA133	1.15361e-28	0.329572	0.509	0.33	2.1066e-24	NK-like T
PTCH23	1.33889e-28	0.427293	0.163	0.047	2.44495e-24	NK-like T
NBPF143	1.69106e-28	-0.337582	0.05	0.184	3.08805e-24	NK-like T
RPS62	1.69349e-28	0.153781	0.997	0.995	3.09248e-24	NK-like T
Z93241.13	8.87647e-28	0.577906	0.23	0.095	1.62093e-23	NK-like T
DBI3	1.34151e-27	-0.306639	0.572	0.737	2.44974e-23	NK-like T
PLAAT43	2.04773e-27	0.370144	0.248	0.099	3.73937e-23	NK-like T
CD743	2.16464e-27	0.32773	0.917	0.876	3.95284e-23	NK-like T
RPL23A3	2.67202e-27	0.156453	0.994	0.993	4.87938e-23	NK-like T
RPS81	3.20112e-27	0.140859	1	0.999	5.84556e-23	NK-like T
AC068775.13	6.83311e-27	0.311769	0.162	0.049	1.24779e-22	NK-like T
NDUFC23	6.88098e-27	0.339476	0.303	0.15	1.25654e-22	NK-like T
TCF253	8.62731e-27	-0.331717	0.528	0.692	1.57543e-22	NK-like T
AES3	2.16811e-26	-0.329741	0.476	0.673	3.95919e-22	NK-like T
CEP783	2.9124e-26	-0.349682	0.257	0.446	5.31834e-22	NK-like T
CERCAM3	3.41559e-26	-0.270534	0.018	0.121	6.23721e-22	NK-like T
RPL111	4.0118e-26	0.133512	0.998	0.999	7.32595e-22	NK-like T
JUNB3	4.61056e-26	0.368989	0.828	0.765	8.41934e-22	NK-like T
RUNX33	4.83143e-26	-0.354867	0.412	0.587	8.82268e-22	NK-like T
SERPINB63	4.90526e-26	-0.295882	0.121	0.283	8.9575e-22	NK-like T
GSTM13	1.4162e-25	0.199931	0.099	0.017	2.58613e-21	NK-like T
SYNE23	1.74262e-25	-0.346974	0.55	0.692	3.18221e-21	NK-like T
UBA523	2.08612e-25	0.173898	0.98	0.97	3.80947e-21	NK-like T
RHOB3	2.37268e-25	0.474855	0.367	0.214	4.33275e-21	NK-like T
PPP1CA3	2.48051e-25	-0.267445	0.672	0.809	4.52966e-21	NK-like T
UBE2V13	2.53231e-25	0.34883	0.437	0.288	4.62425e-21	NK-like T
HIGD1A3	3.96367e-25	0.27533	0.19	0.07	7.23805e-21	NK-like T
RPS163	8.98877e-25	0.164189	0.992	0.984	1.64144e-20	NK-like T
GAS53	1.01427e-24	0.369943	0.176	0.062	1.85217e-20	NK-like T
SEPTIN73	1.47839e-24	0.402048	0.212	0.086	2.69968e-20	NK-like T
RAC23	1.71304e-24	-0.188594	0.923	0.964	3.12819e-20	NK-like T
TYROBP3	3.52556e-24	0.284995	0.767	0.567	6.43802e-20	NK-like T
AC103591.33	5.25067e-24	0.436179	0.123	0.032	9.58825e-20	NK-like T
RPL53	5.72354e-24	0.173207	0.977	0.982	1.04517e-19	NK-like T
KLRC43	6.46879e-24	0.30331	0.218	0.092	1.18127e-19	NK-like T
WDR743	9.11592e-24	0.4371	0.352	0.21	1.66466e-19	NK-like T
KLRC33	1.1199e-23	0.303623	0.635	0.493	2.04505e-19	NK-like T
TLE53	2.65677e-23	0.361642	0.214	0.088	4.85153e-19	NK-like T
NFATC23	3.07095e-23	-0.330063	0.276	0.452	5.60786e-19	NK-like T
TRGV103	3.07666e-23	-0.38623	0.062	0.184	5.61829e-19	NK-like T
PLEK3	4.61101e-23	-0.288483	0.695	0.795	8.42017e-19	NK-like T
CFL13	4.72085e-23	-0.158244	0.98	0.99	8.62075e-19	NK-like T
C5orf563	5.89991e-23	0.29545	0.133	0.039	1.07738e-18	NK-like T
RPL213	6.39017e-23	0.153386	0.988	0.989	1.16691e-18	NK-like T
FXYD53	6.41067e-23	0.240856	0.854	0.795	1.17065e-18	NK-like T
HLA-DQB13	6.4934e-23	0.321716	0.205	0.088	1.18576e-18	NK-like T
NDUFA113	8.13628e-23	0.326283	0.343	0.2	1.48577e-18	NK-like T
NBPF193	2.37209e-22	-0.277948	0.104	0.244	4.33167e-18	NK-like T
SNHG123	2.52852e-22	0.421646	0.317	0.186	4.61733e-18	NK-like T
NUTM2B3	2.58273e-22	0.202532	0.119	0.031	4.71633e-18	NK-like T
CYBA3	3.65815e-22	-0.17851	0.792	0.891	6.68015e-18	NK-like T
RPS113	4.15316e-22	0.215924	0.923	0.91	7.58409e-18	NK-like T
ATRX3	8.03935e-22	-0.32551	0.346	0.518	1.46807e-17	NK-like T
ACTG13	2.0829e-21	-0.228187	0.962	0.982	3.80358e-17	NK-like T
TRBV6-53	2.30444e-21	-0.700832	0.017	0.102	4.20814e-17	NK-like T
CEMIP4	2.53446e-21	0.198542	0.103	0.024	4.62818e-17	NK-like T
RPL122	3.93251e-21	0.14409	0.995	0.997	7.18115e-17	NK-like T
TMSB4X	5.83495e-21	-0.0996196	0.999	1	1.06552e-16	NK-like T
PRKY3	5.85127e-21	0.132434	0.046	0	1.0685e-16	NK-like T
RSRP13	7.05343e-21	0.337699	0.613	0.509	1.28803e-16	NK-like T
RPLP11	7.22687e-21	0.142313	0.997	0.999	1.3197e-16	NK-like T
MYH93	7.37421e-21	-0.269138	0.636	0.764	1.34661e-16	NK-like T
XRCC53	1.00305e-20	-0.291245	0.377	0.534	1.83167e-16	NK-like T
CHI3L23	1.70965e-20	-0.301315	0.096	0.223	3.122e-16	NK-like T
VCL3	2.1612e-20	-0.300076	0.133	0.274	3.94657e-16	NK-like T
AL021155.53	2.40786e-20	0.335592	0.1	0.025	4.39699e-16	NK-like T
SERF23	2.73241e-20	-0.146608	0.971	0.987	4.98965e-16	NK-like T
CSNK2B3	3.80829e-20	0.274798	0.42	0.282	6.95432e-16	NK-like T
TRGC23	3.91768e-20	-0.296795	0.238	0.4	7.15407e-16	NK-like T
MT2A3	4.2148e-20	-0.299203	0.418	0.581	7.69664e-16	NK-like T
RPS6KA13	5.0669e-20	-0.276299	0.324	0.491	9.25267e-16	NK-like T
IKZF23	5.35597e-20	-0.248896	0.127	0.267	9.78055e-16	NK-like T
TRAV173	9.63367e-20	-0.399727	0.009	0.081	1.75921e-15	NK-like T
RPS27	1.09319e-19	0.386053	0.937	0.936	1.99627e-15	NK-like T
SNHG163	1.20155e-19	0.211404	0.086	0.018	2.19416e-15	NK-like T
RPL313	1.23138e-19	0.192734	0.951	0.934	2.24863e-15	NK-like T
EIF4A23	2.46973e-19	0.248928	0.731	0.635	4.50998e-15	NK-like T
HNRNPU3	2.60543e-19	-0.261644	0.434	0.593	4.75778e-15	NK-like T
ITGB73	2.72909e-19	-0.275714	0.444	0.611	4.9836e-15	NK-like T
NCBP2-AS23	2.94374e-19	-0.243337	0.134	0.271	5.37557e-15	NK-like T
RPL10A3	3.58878e-19	0.158048	0.976	0.973	6.55348e-15	NK-like T
GNAI23	3.69394e-19	-0.277414	0.357	0.517	6.7455e-15	NK-like T
SEPTIN93	4.00925e-19	0.291454	0.166	0.066	7.3213e-15	NK-like T
TRBV283	4.44699e-19	-0.421099	0.123	0.258	8.12064e-15	NK-like T
PSMA73	4.52611e-19	-0.236674	0.607	0.749	8.26513e-15	NK-like T
RPS182	4.91498e-19	0.122618	0.998	0.995	8.97525e-15	NK-like T
KIAA15513	4.99043e-19	-0.280472	0.293	0.458	9.11302e-15	NK-like T
H2AFX3	6.90233e-19	0.327362	0.372	0.24	1.26044e-14	NK-like T
RPS141	1.03567e-18	0.107333	0.998	1	1.89124e-14	NK-like T
IER53	1.13236e-18	0.297783	0.199	0.092	2.0678e-14	NK-like T
S1PR13	1.38391e-18	0.293874	0.425	0.3	2.52716e-14	NK-like T
RAP1B3	1.814e-18	-0.21509	0.741	0.829	3.31255e-14	NK-like T
SLC1A73	1.9217e-18	-0.227525	0.014	0.088	3.50921e-14	NK-like T
AHNAK2	1.92588e-18	-0.281629	0.719	0.804	3.51685e-14	NK-like T
RNF173	2.24899e-18	0.106447	0.04	0	4.10688e-14	NK-like T
CXCR43	2.81974e-18	-0.291414	0.365	0.533	5.14913e-14	NK-like T
CD993	3.16791e-18	-0.169043	0.914	0.946	5.78491e-14	NK-like T
HLA-A3	3.42175e-18	-0.107624	1	0.999	6.24846e-14	NK-like T
ID23	3.56844e-18	0.362012	0.763	0.717	6.51632e-14	NK-like T
ATP5PO3	4.27685e-18	0.322906	0.24	0.128	7.80995e-14	NK-like T
CLIC13	5.52827e-18	-0.194528	0.85	0.921	1.00952e-13	NK-like T
CD382	6.12879e-18	-0.249825	0.035	0.122	1.11918e-13	NK-like T
TRAV33	6.99671e-18	0.481518	0.059	0.007	1.27767e-13	NK-like T
[truncated: 2,161 more rows]
