# Supplementary material for: Linking peripheral CD8+ single‐cell transcriptomic characteristics of mood disorders underlying with the pathological mechanism
Source: Clin Transl Med. 2021 Jul 19;11(7):e489. doi: 10.1002/ctm2.489 (PMC8288008; doi:10.1002/ctm2.489)
Supplement: Supplementary file 6 — Supporting Information [file CTM2-11-e489-s012.xlsx]

## Sheet: TCR_summary
Supplementary Table 6: List of TCR information (top 10) for each batch source
clonotypeID	v_gene	d_gene	j_gene	c_gene	cdr3	patient
1	TRBV25-1	None	TRBJ2-2	TRBC2	CASSDSGGELFF	Control1
2	TRAV8-3	None	TRAJ9	TRAC	CAVGVGGGFKTIF	Control1
2	TRAV8-3	None	TRAJ9	None	CAVGVGGGFKTIF	Control1
3	TRBV7-9	None	TRBJ2-3	TRBC2	CASSLGVGTDTQYF	Control1
4	TRAV16	None	TRAJ42	TRAC	CASLSYGGSQGNLIF	Control1
4	TRAV16	None	TRAJ42	None	CASLSYGGSQGNLIF	Control1
5	TRBV10-3	None	TRBJ2-4	TRBC2	CAISEGTGRDIQYF	Control1
6	TRAV1-1	None	TRAJ30	TRAC	CAVRDDKIIF	Control1
7	TRBV15	None	TRBJ2-3	TRBC2	CATTPGTSGTDTQYF	Control1
8	TRAV8-1	None	TRAJ34	TRAC	CAVISYNTDKLIF	Control1
9	TRAV1-2	None	TRAJ33	TRAC	CAVMDSNYQLIW	Control1
10	TRAV12-1	None	TRAJ43	TRAC	CVVNDNDMRF	Control1
clonotypeID	v_gene	d_gene	j_gene	c_gene	cdr3	patient
1	TRBV20-1	None	TRBJ1-1	TRBC1	CSADSNGEAFF	Control2
1	TRBV20-1	None	TRBJ1-1	None	CSADSNGEAFF	Control2
2	TRAV8-3	None	TRAJ41	TRAC	CAVWDASGYALNF	Control2
2	TRAV8-3	None	TRAJ41	None	CAVWDASGYALNF	Control2
2	TRAV8-4	None	TRAJ41	TRAC	CAVWDASGYALNF	Control2
3	TRBV2	None	TRBJ2-7	TRBC2	CASSDGQGAAYEQYF	Control2
4	TRAV12-1	None	TRAJ45	TRAC	CVVNLGSGGGADGLTF	Control2
5	TRBV28	None	TRBJ2-4	TRBC2	CASSPPGQGNIQYF	Control2
6	TRBV5-4	None	TRBJ2-5	TRBC2	CASSLGTSGGAAQETQYF	Control2
7	TRAV19	None	TRAJ11	TRAC	CALTSYSTLTF	Control2
8	TRAV9-2	None	TRAJ34	TRAC	CALTFYNTDKLIF	Control2
9	TRAV1-2	None	TRAJ33	TRAC	CAVMDSNYQLIW	Control2
9	TRAV1-2	None	TRAJ33	None	CAVMDSNYQLIW	Control2
10	TRBV20-1	None	TRBJ1-1	TRBC1	CSARDQGDTEAFF	Control2
clonotypeID	v_gene	d_gene	j_gene	c_gene	cdr3	patient
1	TRBV6-5	None	TRBJ2-1	TRBC2	CASSSALAGYNEQFF	Control3
2	TRAV38-2/DV8	None	TRAJ43	TRAC	CAYRSGWDDMRF	Control3
3	TRAV1-2	None	TRAJ33	TRAC	CAVMDSNYQLIW	Control3
3	TRAV1-2	None	TRAJ33	None	CAVMDSNYQLIW	Control3
4	TRAV1-2	None	TRAJ33	TRAC	CAVRDSNYQLIW	Control3
4	TRAV1-2	None	TRAJ33	None	CAVRDSNYQLIW	Control3
5	TRBV28	None	TRBJ2-7	TRBC2	CASSYGAYEQYV	Control3
6	TRAV8-6	None	TRAJ30	TRAC	CAVSLNRDDKIIF	Control3
7	TRBV6-4	None	TRBJ2-2	TRBC2	CASSGTNTGELFF	Control3
8	TRAV39	None	TRAJ34	TRAC	CAVEVVTDKLIF	Control3
8	TRAV39	None	TRAJ34	None	CAVEVVTDKLIF	Control3
9	TRBV20-1	None	TRBJ2-5	TRBC2	CSGAKGEPQETQYF	Control3
10	TRBV6-1	None	TRBJ1-4	TRBC1	CASRWVRELFF	Control3
10	TRBV6-1	None	TRBJ1-4	None	CASRWVRELFF	Control3
clonotypeID	v_gene	d_gene	j_gene	c_gene	cdr3	patient
1	TRBV19	None	TRBJ2-1	TRBC2	CASTPGLTTMQFF	Control4
2	TRAV19	None	TRAJ42	TRAC	CALSEAYWNYGGSQGNLIF	Control4
3	TRBV2	None	TRBJ1-2	TRBC1	CASNTGTGAYGYTF	Control4
4	TRBV9	None	TRBJ1-1	TRBC1	CASSGSNTEAFF	Control4
5	TRAV10	None	TRAJ39	TRAC	CVVSSNNAGNMLTF	Control4
6	TRBV7-9	None	TRBJ1-1	TRBC1	CASGGIWTEAFF	Control4
7	TRAV1-2	None	TRAJ33	TRAC	CAVMDSNYQLIW	Control4
8	TRAV13-1	None	TRAJ42	TRAC	CSNRGSQGNLIF	Control4
8	TRAV13-1	None	TRAJ42	None	CSNRGSQGNLIF	Control4
9	TRAV10	None	TRAJ49	TRAC	CVVTFSTGNQFYF	Control4
10	TRAV1-2	None	TRAJ39	TRAC	CAVKNAGNMLTF	Control4
clonotypeID	v_gene	d_gene	j_gene	c_gene	cdr3	patient
1	TRBV6-6	None	TRBJ1-5	TRBC1	CASTPQGSRQPQHF	BD1
2	TRAV12-3	None	TRAJ43	TRAC	CAIRGDDNDMRF	BD1
3	TRBV6-6	None	TRBJ2-2	TRBC2	CASESNGDTTGELFF	BD1
4	TRAV17	None	TRAJ9	TRAC	CATDDTGGFKTIF	BD1
5	TRBV6-1	None	TRBJ2-7	TRBC2	CASAGTDLYHYEQYF	BD1
5	TRBV6-1	None	TRBJ2-7	None	CASAGTDLYHYEQYF	BD1
6	TRBV27	None	TRBJ2-2	TRBC2	CASSLTVNTGELFF	BD1
7	TRAV5	None	TRAJ42	TRAC	CAELFGGSQGNLIF	BD1
7	TRAV4	None	TRAJ42	TRAC	CAELFGGSQGNLIF	BD1
8	TRBV7-8	None	TRBJ2-7	TRBC2	CASSPPGHLYEQYF	BD1
9	TRAV3	None	TRAJ25	TRAC	CAVPEGQGFSFIF	BD1
10	TRBV4-3	None	TRBJ2-7	TRBC2	CASSQDIQTSGSYEQYF	BD1
clonotypeID	v_gene	d_gene	j_gene	c_gene	cdr3	patient
1	TRBV9	None	TRBJ1-6	TRBC1	CASSAPNSPLHF	BD2
2	TRBV9	None	TRBJ2-1	TRBC2	CASSVGPLGVDVNEQFF	BD2
3	TRAV19	None	TRAJ13	TRAC	CALSGTGGYQKVTF	BD2
4	TRBV28	None	TRBJ2-1	TRBC2	CASSLYRGGEQFF	BD2
5	TRBV6-2	None	TRBJ1-5	TRBC1	CASSYGGGNQPQHF	BD2
6	TRAV19	None	TRAJ48	TRAC	CALSERGNFGNEKLTF	BD2
6	TRAV19	None	TRAJ48	None	CALSERGNFGNEKLTF	BD2
7	TRAV1-2	None	TRAJ39	TRAC	CAVRHAGNMLTF	BD2
8	TRAV1-2	None	TRAJ20	TRAC	CAVSNDYKLSF	BD2
8	TRAV1-2	None	TRAJ20	None	CAVSNDYKLSF	BD2
9	TRBV28	None	TRBJ2-2	TRBC2	CASSRGGTGELFF	BD2
10	TRBV9	None	TRBJ2-2	TRBC2	CASGEAGTGELFF	BD2
clonotypeID	v_gene	d_gene	j_gene	c_gene	cdr3	patient
1	TRAV8-3	None	TRAJ43	TRAC	CAVGALNNNDMRF	BD3
2	TRBV25-1	None	TRBJ2-2	TRBC2	CASSERQGAGGELFF	BD3
2	TRBV25-1	None	TRBJ2-2	None	CASSERQGAGGELFF	BD3
3	TRBV27	None	TRBJ2-7	TRBC2	CASSLGGFPTYEQYF	BD3
4	TRAV25	None	TRAJ57	TRAC	CAGNQGGSEKLVF	BD3
5	TRBV11-2	None	TRBJ2-3	TRBC2	CASSLAPSKFTESNTQYF	BD3
6	TRBV28	None	TRBJ2-1	TRBC2	CASSYPTGDNEQFF	BD3
7	TRAV21	None	TRAJ49	TRAC	CAVDPTGNQFYF	BD3
8	TRAV14/DV4	None	TRAJ48	TRAC	CAMREGPESNFGNEKLTF	BD3
9	TRBV20-1	None	TRBJ1-1	TRBC1	CSFWTGGGMNTEAFF	BD3
10	TRAV8-6	None	TRAJ13	TRAC	CAVTGGYQKVTF	BD3
10	TRAV1-2	None	TRAJ13	TRAC	CAVTGGYQKVTF	BD3
clonotypeID	v_gene	d_gene	j_gene	c_gene	cdr3	patient
1	TRBV19	None	TRBJ2-1	TRBC2	CASSKTSGSYNEQFF	BD4
2	TRBV5-1	None	TRBJ2-3	TRBC2	CASSLEQGARTDTQYF	BD4
2	TRBV5-1	None	TRBJ2-3	None	CASSLEQGARTDTQYF	BD4
3	TRAV24	None	TRAJ28	TRAC	CAFGPVVGAGSYQLTF	BD4
3	TRAV24	None	TRAJ28	None	CAFGPVVGAGSYQLTF	BD4
4	TRBV5-1	None	TRBJ2-5	TRBC2	CASSFEQGARTETQYF	BD4
5	TRBV11-2	None	TRBJ1-6	TRBC1	CASSEGSNSPLHF	BD4
6	TRAV19	None	TRAJ29	TRAC	CALHHSGNTPLVF	BD4
6	TRAV19	None	TRAJ29	None	CALHHSGNTPLVF	BD4
7	TRBV5-1	None	TRBJ2-3	TRBC2	CASSLEQAVRDTQYF	BD4
7	TRBV5-1	None	TRBJ2-3	None	CASSLEQAVRDTQYF	BD4
8	TRAV19	None	TRAJ13	TRAC	CALSDTNSGGYQKVTF	BD4
9	TRBV7-2	None	TRBJ2-3	TRBC2	CASSLGTSDTQYF	BD4
10	TRAV19	None	TRAJ5	TRAC	CALSDANTGRRALTF	BD4
clonotypeID	v_gene	d_gene	j_gene	c_gene	cdr3	patient
1	TRAV13-1	None	TRAJ48	TRAC	CAASYFGNEKLTF	MDD1
1	TRAV13-1	None	TRAJ48	None	CAASYFGNEKLTF	MDD1
2	TRBV7-9	None	TRBJ2-1	TRBC2	CASSSPRGGNEQFF	MDD1
2	TRBV7-3	None	TRBJ2-1	TRBC2	CASSSPRGGNEQFF	MDD1
3	TRBV28	None	TRBJ2-1	TRBC2	CASSETYNEQFF	MDD1
4	TRBV28	None	TRBJ2-7	TRBC2	CASSFSGTTYEQYF	MDD1
5	TRAV17	None	TRAJ40	TRAC	CATDPNSGTYKYIF	MDD1
6	TRBV20-1	None	TRBJ2-3	TRBC2	CSALGLAVDTQYF	MDD1
6	TRBV20-1	None	TRBJ2-3	None	CSALGLAVDTQYF	MDD1
7	TRAV14/DV4	None	TRAJ13	TRAC	CAMREGVGGYQKVTF	MDD1
8	TRBV7-9	None	TRBJ2-1	TRBC2	CASSSASGGNEQFF	MDD1
9	TRBV6-5	None	TRBJ1-1	TRBC1	CASSYGLNTEAFF	MDD1
9	TRBV6-5	None	TRBJ1-1	None	CASSYGLNTEAFF	MDD1
10	TRAV13-1	None	TRAJ32	TRAC	CAATFNPYGGATNKLIF	MDD1
10	TRAV13-2	None	TRAJ32	TRAC	CAATFNPYGGATNKLIF	MDD1
10	TRAV13-1	None	TRAJ32	None	CAATFNPYGGATNKLIF	MDD1
clonotypeID	v_gene	d_gene	j_gene	c_gene	cdr3	patient
1	TRBV4-2	None	TRBJ2-7	TRBC2	CASGRSDGSYEQYF	MDD2
1	TRBV4-2	None	TRBJ2-7	None	CASGRSDGSYEQYF	MDD2
2	TRAV1-2	None	TRAJ33	TRAC	CAVMDSNYQLIW	MDD2
3	TRAV24	None	TRAJ49	TRAC	CARNTGNQFYF	MDD2
4	TRBV6-5	None	TRBJ1-2	TRBC1	CASSPIVGTAYGYTF	MDD2
4	TRBV6-5	None	TRBJ1-2	None	CASSPIVGTAYGYTF	MDD2
5	TRBV2	None	TRBJ2-1	TRBC2	CASTTGQIYNEQFF	MDD2
6	TRAV1-2	None	TRAJ33	TRAC	CAVRDSNYQLIW	MDD2
6	TRAV1-2	None	TRAJ33	None	CAVRDSNYQLIW	MDD2
7	TRAV23/DV6	None	TRAJ43	TRAC	CAATFYNNNDMRF	MDD2
8	TRBV19	None	TRBJ1-1	TRBC1	CASSIDSREAFF	MDD2
9	TRAV1-2	None	TRAJ28	TRAC	CAVRDRDSGAGSYQLTF	MDD2
9	TRAV1-2	None	TRAJ28	None	CAVRDRDSGAGSYQLTF	MDD2
10	TRBV5-8	None	TRBJ2-1	TRBC2	CASSLWSEQFF	MDD2
clonotypeID	v_gene	d_gene	j_gene	c_gene	cdr3	patient
1	TRBV19	None	TRBJ2-1	TRBC2	CAAGFPIGEQFF	MDD3
2	TRBV20-1	None	TRBJ1-5	TRBC1	CSATLQGARGNQPQHF	MDD3
2	TRBV20-1	None	TRBJ1-5	None	CSATLQGARGNQPQHF	MDD3
3	TRAV38-2/DV8	None	TRAJ48	TRAC	CAYRSFGGNFGNEKLTF	MDD3
3	TRAV38-2/DV8	None	TRAJ44	TRAC	CAYRSFGGNFGNEKLTF	MDD3
3	TRAV38-2/DV8	None	TRAJ48	None	CAYRSFGGNFGNEKLTF	MDD3
4	TRAV1-2	None	TRAJ20	TRAC	CVLNDYKLSF	MDD3
4	TRAV1-2	None	TRAJ20	None	CVLNDYKLSF	MDD3
5	TRBV6-2	None	TRBJ1-1	TRBC1	CASSFGGLNTEAFF	MDD3
6	TRBV5-6	None	TRBJ1-5	TRBC1	CASSLGTQPQHF	MDD3
7	TRBV4-2	None	TRBJ2-3	TRBC2	CASSQDLGTSWGADTQYF	MDD3
8	TRAV12-2	None	TRAJ45	TRAC	CAVNMESGGGADGLTF	MDD3
9	TRAV26-2	None	TRAJ54	TRAC	CIGDQGAQKLVF	MDD3
10	TRAV29/DV5	None	TRAJ49	TRAC	CAAKDTGNQFYF	MDD3
clonotypeID	v_gene	d_gene	j_gene	c_gene	cdr3	patient
1	TRAV1-2	None	TRAJ33	TRAC	CAVMDSNYQLIW	MDD4
2	TRAV1-2	None	TRAJ33	TRAC	CAVRDSNYQLIW	MDD4
2	TRAV8-4	None	TRAJ33	TRAC	CAVRDSNYQLIW	MDD4
3	TRAV1-2	None	TRAJ33	TRAC	CAVLDSNYQLIW	MDD4
4	TRBV5-1	None	TRBJ2-7	TRBC2	CASSSEQGARSRQYF	MDD4
5	TRAV12-2	None	TRAJ54	TRAC	CAVNRGAQKLVF	MDD4
6	TRAV19	None	TRAJ5	TRAC	CALSDTSMDTGRRALTF	MDD4
7	TRBV4-1	None	TRBJ2-5	TRBC2	CASSQDGRAQYF	MDD4
8	TRBV4-1	None	TRBJ1-3	TRBC1	CASSQEWGQGVGNTIYF	MDD4
8	TRBV4-1	None	TRBJ1-3	None	CASSQEWGQGVGNTIYF	MDD4
9	TRBV2	None	TRBJ2-3	TRBC2	CASSETGSSTDTQYF	MDD4
10	TRAV1-2	None	TRAJ29	TRAC	CAPRSGNTPLVF	MDD4
